# Supplementary material for: A multiomics dataset for the study of RNA modifications in human macrophage differentiation and polarisation
Source: Sci Data. 2024 Feb 28;11:252. doi: 10.1038/s41597-024-03076-8 (PMC10902381; doi:10.1038/s41597-024-03076-8)
Supplement: Supplementary file 1 — Supplementary Tables [file 41597_2024_3076_MOESM1_ESM.xlsx]

## Sheet: Supplementary Table 1
Supplementary Table 1: Number of raw and mapped reads in mRNA, polyribo, m6A-IP and 5hmC-IP serquencing data.
	mRNA-Seq data				Polyribo-Seq data
	Raw reads	Mapped reads			Raw reads	Mapped reads
Mo_1	250077224	241139742		Mo_1	65059878	62823379
Mo_2	231975960	223404328		Mo_2	60577152	57657583
Mo_3	229681430	221279916		Mo_3	68948166	63672464
Mϕ_1	245849130	236713292		Mϕ_1	71524730	65308997
Mϕ_2	223945774	215627948		Mϕ_2	70797802	65552970
Mϕ_3	214084524	206074074		Mϕ_3	62860952	59941864
MLPS+IFN-γ_1	224080458	216315086		MLPS+IFN-γ_1	54624914	49852586
MLPS+IFN-γ_2	223472680	215946420		MLPS+IFN-γ_2	86631866	82711006
MLPS+IFN-γ_3	194900090	187905212		MLPS+IFN-γ_3	70940168	67667761
MIL-4+IL-13_1	240323826	231716582		MIL-4+IL-13_1	61554244	57826933
MIL-4+IL-13_2	222140462	213983082		MIL-4+IL-13_2	58637066	56940094
MIL-4+IL-13_3	182652666	175153472		MIL-4+IL-13_3	68491076	64884300
	m6A_IP-Seq data				5hmC_IP-Seq data
	Raw reads	Mapped reads			Raw reads	Mapped reads
Input_Mo_1	63411506	24928503		INP_Mo_1	43764338	3161619
Input_Mo_2	69145456	28144560		INP_Mo_2	43923926	3065219
Input_Mϕ_1	72456810	37049829		INP_Mo_3	43337765	3181310
Input_Mϕ_2	71335810	30678542		INP_Mϕ_1	41280241	2617844
Input_MLPS+IFN-γ_1	67787642	31653182		INP_Mϕ_2	40962199	2647388
Input_MLPS+IFN-γ_2	65917026	26304791		INP_Mϕ_3	43780909	3262707
Input_MIL-4+IL-13_1	69848132	23244833		INP_MLPS+IFN-γ_1	47618452	3897241
Input_MIL-4+IL-13_2	64111034	29364393		INP_MLPS+IFN-γ_2	54792879	4655645
IP_Mo_1	81272748	58630678		INP_MLPS+IFN-γ_3	39300700	2598682
IP_Mo_2	57807996	40233235		INP_MIL-4+IL-13_1	41809627	2951214
IP_Mϕ_1	57623546	43592579		INP_MIL-4+IL-13_2	44839786	3055180
IP_Mϕ_2	61169548	45719228		INP_MIL-4+IL-13_3	43868258	3073056
IP_MLPS+IFN-γ_1	54671474	38839332		IP_Mo_1	35372648	3048404
IP_MLPS+IFN-γ_2	60653382	44139985		IP_Mo_2	37383682	2378417
IP_MIL-4+IL-13_1	47948826	32520701		IP_Mo_3	36984831	2305811
IP_MIL-4+IL-13_2	68672362	51206482		IP_Mϕ_1	40123345	3018161
				IP_Mϕ_2	45186816	3426423
				IP_Mϕ_3	40823085	4170049
				IP_MLPS+IFN-γ_1	44808794	3667155
				IP_MLPS+IFN-γ_2	45090860	3031183
				IP_MLPS+IFN-γ_3	36728169	3023269
				IP_MLPS+IFN-γ_1	49588030	6104047
				IP_MLPS+IFN-γ_2	36103394	2756834
				IP_MLPS+IFN-γ_3	42231343	3629698

## Sheet: Supplementary Table 2
Supplementary Table 2: Lists of differentially expressed genes between Mo and Mϕ, Mϕ and MLPS+IFN-γ and Mϕ and MIL-4+IL-13.
Differentially expressed genes between Mo and Mϕ (log2Foldchange = Mϕ / Mo)									Differentially expressed genes between Mϕ and MLPS+IFN-γ (log2Foldchange = MLPS+IFN-γ / Mϕ)									Differentially expressed genes between Mϕ and MIL-4+IL-13 (log2Foldchange = MIL-4+IL-13 / Mϕ)
	baseMean	log2FoldChange	lfcSE	stat	pvalue	padj	label			baseMean	log2FoldChange	lfcSE	stat	pvalue	padj	label			baseMean	log2FoldChange	lfcSE	stat	pvalue	padj	label
MMP14	618819	4.82096	0.103375	46.6358	< 1.0E-240	< 1.0E-240	sig		FJX1	521.782	5.70547	0.158311	36.0397	< 1.0E-240	< 1.0E-240	sig		CCL4	61304.8	4.24344	0.0948633	44.7322	< 1.0E-240	< 1.0E-240	sig
SPP1	457468	9.3964	0.0984304	95.4624	< 1.0E-240	< 1.0E-240	sig		RP11-327F22.1	599.708	5.22745	0.148139	35.2874	< 1.0E-240	< 1.0E-240	sig		CCL4L2	46914.5	3.8385	0.109544	35.0408	< 1.0E-240	< 1.0E-240	sig
A2M	439967	7.95951	0.0806676	98.6705	< 1.0E-240	< 1.0E-240	sig		LIF	674.784	4.4749	0.123779	36.1524	< 1.0E-240	< 1.0E-240	sig		TGM2	30062.6	5.14332	0.0550597	93.4135	< 1.0E-240	< 1.0E-240	sig
ITGB2	269892	3.3397	0.0892725	37.4101	< 1.0E-240	< 1.0E-240	sig		LINC00158	675.178	5.22628	0.140887	37.0955	< 1.0E-240	< 1.0E-240	sig		COL6A1	26604.6	2.37221	0.0457916	51.8045	< 1.0E-240	< 1.0E-240	sig
FTH1	209282	5.04815	0.102357	49.3191	< 1.0E-240	< 1.0E-240	sig		APOL3	687.154	5.47142	0.142778	38.3211	< 1.0E-240	< 1.0E-240	sig		XIRP1	14356.6	3.71141	0.0892261	41.5956	< 1.0E-240	< 1.0E-240	sig
IFI6	202831	8.5397	0.147965	57.7145	< 1.0E-240	< 1.0E-240	sig		SLC1A2	705.417	6.95162	0.196061	35.4564	< 1.0E-240	< 1.0E-240	sig		FGL2	9533.38	3.00511	0.0819382	36.6753	< 1.0E-240	< 1.0E-240	sig
CDKN1A	202009	4.91129	0.117292	41.8723	< 1.0E-240	< 1.0E-240	sig		SERPINB9	711.137	4.55821	0.12165	37.4699	< 1.0E-240	< 1.0E-240	sig		SNTB1	8277.43	-2.337	0.0591146	-39.5333	< 1.0E-240	< 1.0E-240	sig
PLEK	156404	2.00231	0.0414689	48.2845	< 1.0E-240	< 1.0E-240	sig		NLGN4Y	727.165	3.41533	0.0916629	37.2596	< 1.0E-240	< 1.0E-240	sig		P2RX7	5500.24	-4.41541	0.123035	-35.8874	< 1.0E-240	< 1.0E-240	sig
SDC2	141786	4.14896	0.0963315	43.0696	< 1.0E-240	< 1.0E-240	sig		EDN1	771.418	7.26275	0.197815	36.7148	< 1.0E-240	< 1.0E-240	sig		FABP4	5369.61	5.39079	0.148217	36.3711	< 1.0E-240	< 1.0E-240	sig
IL1RN	136030	5.36953	0.102721	52.2731	< 1.0E-240	< 1.0E-240	sig		HCAR3	779.533	5.71389	0.143502	39.8176	< 1.0E-240	< 1.0E-240	sig		PLA2G4A	5348.18	3.18113	0.0696578	45.668	< 1.0E-240	< 1.0E-240	sig
LIPA	116412	4.49463	0.0533345	84.2725	< 1.0E-240	< 1.0E-240	sig		AIM2	788.905	7.07019	0.18653	37.9038	< 1.0E-240	< 1.0E-240	sig		ARRDC4	4581.15	3.75266	0.0676485	55.4729	< 1.0E-240	< 1.0E-240	sig
EMP1	116096	9.69296	0.0808118	119.945	< 1.0E-240	< 1.0E-240	sig		NOD2	815.541	6.97215	0.179224	38.9019	< 1.0E-240	< 1.0E-240	sig		CCL22	3849.47	5.27175	0.128134	41.1425	< 1.0E-240	< 1.0E-240	sig
CD164	108470	2.37384	0.0546829	43.411	< 1.0E-240	< 1.0E-240	sig		HCAR2	870.717	5.2527	0.149458	35.1449	< 1.0E-240	< 1.0E-240	sig		PARM1	3625.97	3.64901	0.0817009	44.663	< 1.0E-240	< 1.0E-240	sig
CD44	100708	2.76237	0.0595986	46.3495	< 1.0E-240	< 1.0E-240	sig		RNF144B	894.687	6.4239	0.150458	42.6956	< 1.0E-240	< 1.0E-240	sig		ACVR1	3380.17	2.19869	0.0561825	39.1348	< 1.0E-240	< 1.0E-240	sig
CTSB	99288.9	4.50304	0.105135	42.831	< 1.0E-240	< 1.0E-240	sig		NEXN	902.16	3.5416	0.0992727	35.6755	< 1.0E-240	< 1.0E-240	sig		HSD11B1	3334.92	4.66136	0.100382	46.4362	< 1.0E-240	< 1.0E-240	sig
IL1B	98903.1	5.44028	0.0952749	57.1008	< 1.0E-240	< 1.0E-240	sig		CXCL3	937.339	5.27859	0.141777	37.2317	< 1.0E-240	< 1.0E-240	sig		AREG	3214.5	3.93576	0.107104	36.7473	< 1.0E-240	< 1.0E-240	sig
SLAMF7	95075.2	6.20798	0.0914899	67.8542	< 1.0E-240	< 1.0E-240	sig		CLDN1	979.253	4.87396	0.12101	40.2775	< 1.0E-240	< 1.0E-240	sig		SLC39A8	3089.06	2.54744	0.0689491	36.9466	< 1.0E-240	< 1.0E-240	sig
PTGS1	86524.1	7.63377	0.07165	106.543	< 1.0E-240	< 1.0E-240	sig		FAS	1181.31	5.12247	0.100706	50.8656	< 1.0E-240	< 1.0E-240	sig		AQP9	2864.28	2.8989	0.0602264	48.1334	< 1.0E-240	< 1.0E-240	sig
STAT1	83308.9	3.23089	0.0561999	57.4893	< 1.0E-240	< 1.0E-240	sig		AMOTL2	1188.18	6.62355	0.149547	44.2907	< 1.0E-240	< 1.0E-240	sig		VWF	2770.47	-2.79451	0.0639513	-43.6975	< 1.0E-240	< 1.0E-240	sig
IFIT3	79313.5	6.92396	0.0846271	81.8173	< 1.0E-240	< 1.0E-240	sig		NTN1	1206.64	4.35273	0.088648	49.1013	< 1.0E-240	< 1.0E-240	sig		SAMSN1	2634.8	2.47902	0.0715293	34.6574	< 1.0E-240	< 1.0E-240	sig
APOE	78064	8.30592	0.16464	50.4489	< 1.0E-240	< 1.0E-240	sig		ANXA2R	1217.59	4.23278	0.120017	35.2683	< 1.0E-240	< 1.0E-240	sig		CISH	2490.81	5.07982	0.125242	40.5601	< 1.0E-240	< 1.0E-240	sig
SGK1	74367.7	8.80538	0.0734573	119.871	< 1.0E-240	< 1.0E-240	sig		RGL1	1245.8	7.04994	0.155105	45.4525	< 1.0E-240	< 1.0E-240	sig		FGD2	2380.49	3.57444	0.0863682	41.3861	< 1.0E-240	< 1.0E-240	sig
TNS3	70297.1	4.305	0.0568178	75.7685	< 1.0E-240	< 1.0E-240	sig		LPAR5	1260.97	-3.38567	0.0971346	-34.8554	< 1.0E-240	< 1.0E-240	sig		LOX	2308.03	5.66663	0.101973	55.5701	< 1.0E-240	< 1.0E-240	sig
CTSL	68482	4.21891	0.104432	40.3987	< 1.0E-240	< 1.0E-240	sig		GPR157	1275.3	3.80403	0.111188	34.2125	< 1.0E-240	< 1.0E-240	sig		PTPRO	2112.53	3.30797	0.0648101	51.0409	< 1.0E-240	< 1.0E-240	sig
OAS3	66233.8	8.25694	0.101166	81.6177	< 1.0E-240	< 1.0E-240	sig		NRG1	1312.66	5.80589	0.125113	46.4051	< 1.0E-240	< 1.0E-240	sig		MMP1	1993.99	6.39166	0.137085	46.6255	< 1.0E-240	< 1.0E-240	sig
GBP2	64335.2	3.47834	0.0856308	40.6202	< 1.0E-240	< 1.0E-240	sig		SERPING1	1314.9	5.9958	0.129089	46.4468	< 1.0E-240	< 1.0E-240	sig		RP11-184M15.1	1947.01	5.13079	0.126238	40.6439	< 1.0E-240	< 1.0E-240	sig
RGS1	61704	9.5791	0.0936675	102.267	< 1.0E-240	< 1.0E-240	sig		RSPO3	1319.82	6.73313	0.15156	44.4255	< 1.0E-240	< 1.0E-240	sig		P3H2	1886.71	3.78627	0.101971	37.131	< 1.0E-240	< 1.0E-240	sig
PHLDA1	60312.2	7.05781	0.0599789	117.672	< 1.0E-240	< 1.0E-240	sig		CD80	1431.51	6.98386	0.155818	44.8206	< 1.0E-240	< 1.0E-240	sig		LBH	1857.97	3.21818	0.0823015	39.1023	< 1.0E-240	< 1.0E-240	sig
RSAD2	59468	6.08362	0.0947291	64.2213	< 1.0E-240	< 1.0E-240	sig		FCRL6	1437.93	5.54761	0.127105	43.6457	< 1.0E-240	< 1.0E-240	sig		NECTIN3	1502.29	4.06871	0.113325	35.903	< 1.0E-240	< 1.0E-240	sig
IRF8	59285.5	-3.42296	0.060406	-56.6658	< 1.0E-240	< 1.0E-240	sig		APOBEC3F	1448.45	2.70588	0.0656438	41.2207	< 1.0E-240	< 1.0E-240	sig		CD22	1459.54	-2.25773	0.0652163	-34.6191	< 1.0E-240	< 1.0E-240	sig
PEA15	56572.3	2.75878	0.0803203	34.3472	< 1.0E-240	< 1.0E-240	sig		PXDC1	1469.09	4.86641	0.117197	41.5235	< 1.0E-240	< 1.0E-240	sig		NCALD	1284.79	3.44777	0.079233	43.5143	< 1.0E-240	< 1.0E-240	sig
LMO4	56489	3.34013	0.0744138	44.886	< 1.0E-240	< 1.0E-240	sig		PSTPIP2	1505.26	4.57065	0.0920059	49.6778	< 1.0E-240	< 1.0E-240	sig		TMEM52B	1252.14	2.82837	0.0775591	36.4673	< 1.0E-240	< 1.0E-240	sig
LPL	56128.9	4.197	0.049273	85.1784	< 1.0E-240	< 1.0E-240	sig		FGF2	1505.98	2.92013	0.0779208	37.4757	< 1.0E-240	< 1.0E-240	sig		THBS2	1152.65	-2.59096	0.0696233	-37.2139	< 1.0E-240	< 1.0E-240	sig
ATF3	54548.5	6.97585	0.0766329	91.0295	< 1.0E-240	< 1.0E-240	sig		IL31RA	1523.43	4.94685	0.140339	35.2494	< 1.0E-240	< 1.0E-240	sig		SCIMP	918.221	4.13351	0.107666	38.392	< 1.0E-240	< 1.0E-240	sig
IFIT2	54050.6	4.9835	0.0786479	63.3647	< 1.0E-240	< 1.0E-240	sig		PIK3R3	1528.3	3.00555	0.0759233	39.5867	< 1.0E-240	< 1.0E-240	sig		TNFRSF11B	537.43	3.66858	0.106309	34.5085	< 1.0E-240	< 1.0E-240	sig
ICAM1	53769.4	6.68841	0.0902839	74.082	< 1.0E-240	< 1.0E-240	sig		STAT4	1574.32	6.65463	0.135657	49.0549	< 1.0E-240	< 1.0E-240	sig		STEAP4	2189.13	3.44822	0.100953	34.1568	< 1.0E-240	< 1.0E-240	sig
GDF15	52740.1	9.44714	0.145863	64.767	< 1.0E-240	< 1.0E-240	sig		ETV3L	1651.13	7.17883	0.178723	40.1673	< 1.0E-240	< 1.0E-240	sig		SLA	1429.24	2.65934	0.0799208	33.2746	< 1.0E-240	< 1.0E-240	sig
RGS16	48866.7	6.38121	0.0789739	80.8015	< 1.0E-240	< 1.0E-240	sig		TMEM217	1659.15	4.30636	0.0825151	52.1888	< 1.0E-240	< 1.0E-240	sig		CLEC7A	2225.29	2.46699	0.0741757	33.2587	< 1.0E-240	1.03213e-239	sig
CDC42SE1	48797.2	1.43858	0.0417443	34.4616	< 1.0E-240	< 1.0E-240	sig		IL1A	1667.23	9.12804	0.249709	36.5547	< 1.0E-240	< 1.0E-240	sig		TGFBR1	8785.25	-1.75518	0.0528177	-33.231	< 1.0E-240	2.53442e-239	sig
SERPINE2	48089.1	5.97255	0.0990847	60.2772	< 1.0E-240	< 1.0E-240	sig		FCGR1B	1689.96	4.31959	0.113985	37.8961	< 1.0E-240	< 1.0E-240	sig		PFKP	27861.3	1.85683	0.0563416	32.9567	3.39405e-238	2.18008e-235	sig
ITGAX	48075.4	7.10157	0.07666	92.6372	< 1.0E-240	< 1.0E-240	sig		SLC37A1	1704.78	2.70425	0.0623246	43.3898	< 1.0E-240	< 1.0E-240	sig		FAM212B	861.862	2.74545	0.0833182	32.9514	4.03997e-238	2.53168e-235	sig
LIMS1	47405.8	3.6812	0.0659023	55.8584	< 1.0E-240	< 1.0E-240	sig		ELOVL7	1829.05	3.79453	0.0977044	38.8368	< 1.0E-240	< 1.0E-240	sig		EOMES	715.976	3.40432	0.104259	32.6525	7.3741e-234	4.51102e-231	sig
DUSP6	47208	4.70844	0.0730469	64.4578	< 1.0E-240	< 1.0E-240	sig		P3H2	1886.71	4.97289	0.101434	49.0257	< 1.0E-240	< 1.0E-240	sig		CLDN1	979.253	3.96013	0.121502	32.5931	5.13679e-233	3.06929e-230	sig
GNS	46601.4	3.05645	0.0561742	54.4101	< 1.0E-240	< 1.0E-240	sig		IL18BP	1962.88	3.64352	0.0812496	44.8435	< 1.0E-240	< 1.0E-240	sig		PTGS2	7534.73	3.94002	0.122567	32.146	1.00516e-226	5.86943e-224	sig
SLC20A1	46215.1	3.3519	0.0616168	54.3992	< 1.0E-240	< 1.0E-240	sig		ANKRD1	1983.89	4.03077	0.108281	37.2249	< 1.0E-240	< 1.0E-240	sig		PKIB	5017.29	3.57973	0.112366	31.8579	1.02336e-222	5.84292e-220	sig
CD83	46208	5.31911	0.0970649	54.7996	< 1.0E-240	< 1.0E-240	sig		PAX5	2078.26	4.57866	0.114279	40.0658	< 1.0E-240	< 1.0E-240	sig		ARMC9	4072.27	-1.71128	0.0539353	-31.7285	6.29579e-221	3.51647e-218	sig
FAM129B	43010.1	4.46461	0.120014	37.2007	< 1.0E-240	< 1.0E-240	sig		VCAM1	2081.18	9.68529	0.275705	35.1292	< 1.0E-240	< 1.0E-240	sig		KIAA1161	414.248	3.98534	0.125966	31.6381	1.10532e-219	6.04236e-217	sig
ITGA5	41605.4	2.08803	0.0393134	53.1126	< 1.0E-240	< 1.0E-240	sig		KLF5	2108.31	2.55767	0.0633257	40.3892	< 1.0E-240	< 1.0E-240	sig		HAS3	1538.09	4.30119	0.137988	31.1708	2.64711e-213	1.41692e-210	sig
PECAM1	41185.6	2.03618	0.0539625	37.7332	< 1.0E-240	< 1.0E-240	sig		STEAP4	2189.13	5.12315	0.100064	51.199	< 1.0E-240	< 1.0E-240	sig		KIAA0040	2239.64	3.39655	0.108984	31.1656	3.12026e-213	1.6361e-210	sig
PPARD	39514.9	3.13907	0.0413167	75.9759	< 1.0E-240	< 1.0E-240	sig		KIAA0040	2239.64	6.14487	0.106866	57.5007	< 1.0E-240	< 1.0E-240	sig		CSF1R	28411.4	1.4116	0.0454243	31.0758	5.11335e-212	2.62754e-209	sig
CHST11	38696.6	2.55328	0.067816	37.6501	< 1.0E-240	< 1.0E-240	sig		CCR7	2364.68	6.77165	0.117734	57.5163	< 1.0E-240	< 1.0E-240	sig		SYNPO	561.532	4.6064	0.151078	30.4902	3.51307e-204	1.76983e-201	sig
PLXNB2	38225.9	1.67662	0.0410668	40.8266	< 1.0E-240	< 1.0E-240	sig		FGD2	2380.49	4.18548	0.086299	48.4997	< 1.0E-240	< 1.0E-240	sig		CYSLTR1	3920.51	2.54241	0.0835161	30.4422	1.51961e-203	7.50836e-201	sig
HELZ2	38029.5	5.64716	0.0578735	97.5778	< 1.0E-240	< 1.0E-240	sig		MDGA1	2429.1	2.98685	0.0817023	36.5577	< 1.0E-240	< 1.0E-240	sig		SYT17	1068.1	2.29207	0.0755174	30.3515	2.3994e-202	1.16316e-199	sig
LASP1	37681.8	2.63693	0.0548791	48.0498	< 1.0E-240	< 1.0E-240	sig		DOK3	2454.15	-3.18968	0.065363	-48.7995	< 1.0E-240	< 1.0E-240	sig		LAIR1	10594.3	-2.34863	0.0775918	-30.2691	2.92516e-201	1.39178e-198	sig
IFIT1	36777.8	7.79756	0.110619	70.4902	< 1.0E-240	< 1.0E-240	sig		ITGB8	2464.95	8.26894	0.175153	47.2097	< 1.0E-240	< 1.0E-240	sig		ALOX15	379.768	5.79221	0.192544	30.0825	8.21452e-199	3.83738e-196	sig
IFI16	36697.3	5.71307	0.0735066	77.7219	< 1.0E-240	< 1.0E-240	sig		TNFRSF9	2514.89	4.77708	0.0951267	50.2181	< 1.0E-240	< 1.0E-240	sig		FCGR2A	2600.11	2.18374	0.0727576	30.0139	6.45768e-198	2.96281e-195	sig
CSF1	36691.6	8.91705	0.104449	85.3725	< 1.0E-240	< 1.0E-240	sig		PTGES3P1	2523.66	7.49765	0.130002	57.6732	< 1.0E-240	< 1.0E-240	sig		ADAMTS1	4332.29	2.94876	0.0987122	29.8723	4.50975e-196	2.03279e-193	sig
INHBA	36626.5	7.18982	0.145534	49.4032	< 1.0E-240	< 1.0E-240	sig		CD69	2610.42	5.51126	0.100752	54.7011	< 1.0E-240	< 1.0E-240	sig		TRAF1	21959.8	2.29373	0.0769827	29.7954	4.48092e-195	1.98497e-192	sig
RAPGEF1	36455.6	3.17175	0.0565476	56.0899	< 1.0E-240	< 1.0E-240	sig		ETV7	2696.2	6.80374	0.120458	56.4822	< 1.0E-240	< 1.0E-240	sig		ARNTL2	9088.5	1.43637	0.0482595	29.7635	1.16087e-194	5.05528e-192	sig
SH3GLB1	36204.6	3.13236	0.0534238	58.6323	< 1.0E-240	< 1.0E-240	sig		SLC2A6	2729.11	4.79799	0.117898	40.6963	< 1.0E-240	< 1.0E-240	sig		FN1	11918.2	4.07696	0.137128	29.731	3.05216e-194	1.30698e-191	sig
ASAH1	36032.3	3.48053	0.0756092	46.0332	< 1.0E-240	< 1.0E-240	sig		APOL4	2831.35	9.24986	0.21599	42.8253	< 1.0E-240	< 1.0E-240	sig		TNFSF18	1121.13	2.76912	0.0946442	29.2582	3.52725e-188	1.48567e-185	sig
CD53	36024	3.14146	0.0896442	35.0437	< 1.0E-240	< 1.0E-240	sig		CCL1	2835.84	9.47467	0.219053	43.2528	< 1.0E-240	< 1.0E-240	sig		PPM1H	1207.59	-1.88723	0.0645749	-29.2255	9.20383e-188	3.8141e-185	sig
OAS2	35877	7.28701	0.0766764	95.0359	< 1.0E-240	< 1.0E-240	sig		SECTM1	2914.33	6.1542	0.16464	37.3796	< 1.0E-240	< 1.0E-240	sig		SLC26A11	4849.8	-1.90959	0.0653916	-29.2024	1.8076e-187	7.37185e-185	sig
IL10RA	35853.2	4.09762	0.0864683	47.3887	< 1.0E-240	< 1.0E-240	sig		PDCL	2961.68	-2.20964	0.0625389	-35.3322	< 1.0E-240	< 1.0E-240	sig		CLCF1	1337.7	2.80658	0.0961381	29.1932	2.36554e-187	9.49654e-185	sig
CPEB2	35746.2	3.51007	0.0951691	36.8825	< 1.0E-240	< 1.0E-240	sig		ZNF200	3138.05	1.94254	0.0540469	35.9418	< 1.0E-240	< 1.0E-240	sig		NTRK1	1759.02	2.0559	0.0705009	29.1613	6.00937e-187	2.37537e-184	sig
SAT1	35052.7	3.75079	0.0952367	39.3839	< 1.0E-240	< 1.0E-240	sig		MYO1G	3228.28	3.23111	0.0863999	37.3971	< 1.0E-240	< 1.0E-240	sig		NTS	3628.51	3.68903	0.127088	29.0273	2.97484e-185	1.15807e-182	sig
FAM20C	34972.3	4.8098	0.1041	46.2038	< 1.0E-240	< 1.0E-240	sig		CCNA1	3292.62	3.49037	0.0850042	41.0611	< 1.0E-240	< 1.0E-240	sig		TESK2	3110.9	-2.18332	0.0755283	-28.9073	9.6632e-184	3.70562e-181	sig
ACSL1	34075.4	3.10555	0.0633295	49.0379	< 1.0E-240	< 1.0E-240	sig		IL6	3330.96	10.8925	0.317563	34.3003	< 1.0E-240	< 1.0E-240	sig		ERRFI1	1598.61	2.57868	0.0893033	28.8755	2.42272e-183	9.15395e-181	sig
MYO1E	33948	3.75209	0.0811519	46.2354	< 1.0E-240	< 1.0E-240	sig		SP110	3356.54	2.27619	0.053412	42.6157	< 1.0E-240	< 1.0E-240	sig		MGLL	1967.68	2.00252	0.069425	28.8444	5.95894e-183	2.21889e-180	sig
LGALS3	33904.1	5.61437	0.121899	46.0574	< 1.0E-240	< 1.0E-240	sig		BATF2	3432.1	4.40398	0.079714	55.2472	< 1.0E-240	< 1.0E-240	sig		SMAD3	3633.84	-1.50528	0.0521993	-28.8372	7.3306e-183	2.69064e-180	sig
DUSP1	33899.6	6.87669	0.115206	59.6905	< 1.0E-240	< 1.0E-240	sig		PDE4B	3456.36	5.05669	0.103889	48.6738	< 1.0E-240	< 1.0E-240	sig		LIPG	2473.18	-2.0846	0.073354	-28.4183	1.20118e-177	4.34675e-175	sig
SLC37A2	33407.8	5.39824	0.0740392	72.9107	< 1.0E-240	< 1.0E-240	sig		RBMXL1	3525.36	2.45571	0.0654411	37.5254	< 1.0E-240	< 1.0E-240	sig		TBC1D2	3575.86	-2.10599	0.0742546	-28.3617	5.99792e-177	2.14034e-174	sig
IFIH1	33048.7	2.82206	0.0475448	59.3558	< 1.0E-240	< 1.0E-240	sig		SRD5A1	3552.82	1.93855	0.0554517	34.9593	< 1.0E-240	< 1.0E-240	sig		GLIPR1	2393.88	1.59337	0.0572731	27.8206	2.44181e-170	8.59415e-168	sig
STAT2	32500	2.46317	0.0551553	44.6587	< 1.0E-240	< 1.0E-240	sig		LONRF1	3575.39	1.85447	0.0522183	35.5138	< 1.0E-240	< 1.0E-240	sig		AKNA	3356.96	-1.49019	0.0536109	-27.7964	4.79992e-170	1.66654e-167	sig
BCL2A1	32414.4	7.39654	0.158862	46.5597	< 1.0E-240	< 1.0E-240	sig		BCL3	3582.38	3.10369	0.0653974	47.4589	< 1.0E-240	< 1.0E-240	sig		DDX20	3908.45	1.42649	0.0517947	27.5412	5.63635e-167	1.93086e-164	sig
PPP1R15A	32382.9	3.67675	0.10237	35.9163	< 1.0E-240	< 1.0E-240	sig		PARM1	3625.97	3.83825	0.0818592	46.8884	< 1.0E-240	< 1.0E-240	sig		CYBB	12977.9	-1.58825	0.0576701	-27.5403	5.77654e-167	1.95285e-164	sig
GPC4	32115.7	3.86296	0.0432036	89.4129	< 1.0E-240	< 1.0E-240	sig		CASP10	3649.58	2.37178	0.05837	40.6335	< 1.0E-240	< 1.0E-240	sig		IRF8	59285.5	1.65932	0.060564	27.3978	2.9145e-165	9.72498e-163	sig
DOT1L	31617.8	1.94655	0.0458405	42.4636	< 1.0E-240	< 1.0E-240	sig		ARAP2	3806.21	4.92277	0.12398	39.7063	< 1.0E-240	< 1.0E-240	sig		GPNMB	26190.8	-1.56078	0.0569945	-27.3848	4.16442e-165	1.37175e-162	sig
AGRN	31422.8	3.2646	0.0668779	48.8144	< 1.0E-240	< 1.0E-240	sig		CXCL1	3814.87	8.66074	0.180624	47.949	< 1.0E-240	< 1.0E-240	sig		TNFRSF10B	3970.59	-1.56161	0.0575805	-27.1205	5.64645e-162	1.83638e-159	sig
LCP2	31187.8	2.15794	0.0596615	36.1697	< 1.0E-240	< 1.0E-240	sig		MAP3K8	3821.44	2.82253	0.0708299	39.8494	< 1.0E-240	< 1.0E-240	sig		KLHL6	2455.15	-2.04728	0.0757681	-27.0203	8.52987e-161	2.73948e-158	sig
ITGAM	30949.2	3.99333	0.0442432	90.2587	< 1.0E-240	< 1.0E-240	sig		KANK2	3867.16	-2.63105	0.0542265	-48.5196	< 1.0E-240	< 1.0E-240	sig		PGPEP1	6774.47	-1.23511	0.0459797	-26.862	6.11131e-159	1.93849e-156	sig
BTG2	30283.7	3.79603	0.0835439	45.4375	< 1.0E-240	< 1.0E-240	sig		IL23A	3904.5	4.66282	0.117189	39.789	< 1.0E-240	< 1.0E-240	sig		CSF3R	5155.6	-1.45298	0.0544956	-26.6624	1.28609e-156	4.0297e-154	sig
TGM2	30062.6	7.49031	0.203885	36.738	< 1.0E-240	< 1.0E-240	sig		TNFAIP6	4000.72	8.02433	0.13768	58.2825	< 1.0E-240	< 1.0E-240	sig		RSPO3	1319.82	4.09221	0.153865	26.5962	7.51857e-156	2.3274e-153	sig
UPP1	29774.6	8.24869	0.124731	66.1316	< 1.0E-240	< 1.0E-240	sig		STAP1	4103.24	3.54005	0.0755833	46.8365	< 1.0E-240	< 1.0E-240	sig		NTN1	1206.64	2.42813	0.0914009	26.5657	1.69168e-155	5.17433e-153	sig
NEK6	29289	3.53284	0.0758542	46.574	< 1.0E-240	< 1.0E-240	sig		CXCL2	4107.59	5.94441	0.108236	54.9206	< 1.0E-240	< 1.0E-240	sig		LINC01160	4605.51	2.67274	0.100832	26.5068	8.09189e-155	2.44594e-152	sig
STK10	28952.2	1.7633	0.0476364	37.0159	< 1.0E-240	< 1.0E-240	sig		EYA3	4221.45	1.90596	0.0471165	40.452	< 1.0E-240	< 1.0E-240	sig		CD44	100708	1.53183	0.0581029	26.3641	3.53429e-153	1.05589e-150	sig
DDX58	28734.3	4.1087	0.0568208	72.3097	< 1.0E-240	< 1.0E-240	sig		IRAK2	4287.26	2.99085	0.0694671	43.0541	< 1.0E-240	< 1.0E-240	sig		MX2	22161.2	-1.45518	0.0557195	-26.1162	2.3883e-150	7.05317e-148	sig
CSF1R	28411.4	5.08446	0.0531967	95.5785	< 1.0E-240	< 1.0E-240	sig		C1GALT1	4298.2	1.82499	0.0521361	35.0044	< 1.0E-240	< 1.0E-240	sig		MAP1A	391.543	6.25594	0.239795	26.0887	4.8942e-150	1.42894e-147	sig
BMP8B	27884.3	-1.78019	0.0441781	-40.2957	< 1.0E-240	< 1.0E-240	sig		TAGAP	4331.75	1.98363	0.0512723	38.6882	< 1.0E-240	< 1.0E-240	sig		NRG1	1312.66	3.32493	0.127587	26.0601	1.03384e-149	2.98454e-147	sig
SPRY2	27837.3	4.08176	0.0726505	56.1835	< 1.0E-240	< 1.0E-240	sig		CD38	4346.47	4.82513	0.0879396	54.8686	< 1.0E-240	< 1.0E-240	sig		MCTP1	4085.37	-2.14476	0.0827014	-25.9338	2.77177e-148	7.91278e-146	sig
BHLHE40	27476.3	3.53791	0.0578913	61.1129	< 1.0E-240	< 1.0E-240	sig		GPR132	4388.44	3.80632	0.0946969	40.1948	< 1.0E-240	< 1.0E-240	sig		THRA	1959.71	-1.41819	0.0552398	-25.6734	2.31973e-145	6.54954e-143	sig
IL4I1	27379.7	7.95796	0.143542	55.44	< 1.0E-240	< 1.0E-240	sig		SNN	4395.13	2.79287	0.0784402	35.6052	< 1.0E-240	< 1.0E-240	sig		STARD13	2435.96	-1.61296	0.0629552	-25.6207	8.97869e-145	2.50749e-142	sig
IFI44L	27182.1	8.50245	0.161779	52.5561	< 1.0E-240	< 1.0E-240	sig		MOB3C	4398.9	3.32097	0.0526498	63.0767	< 1.0E-240	< 1.0E-240	sig		ATP6V1C2	2320.27	-1.78875	0.0704992	-25.3726	5.05606e-142	1.39683e-139	sig
DUSP5	26779.6	4.38844	0.116341	37.7203	< 1.0E-240	< 1.0E-240	sig		MLKL	4418.28	2.52847	0.0434495	58.1934	< 1.0E-240	< 1.0E-240	sig		ADORA3	287.351	3.88596	0.153282	25.3517	8.61509e-142	2.35476e-139	sig
COL6A1	26604.6	3.31916	0.0498213	66.6212	< 1.0E-240	< 1.0E-240	sig		MICB	4498.24	2.36188	0.0480687	49.1355	< 1.0E-240	< 1.0E-240	sig		MLXIPL	3990.98	-2.0343	0.0810504	-25.0992	5.06992e-139	1.37117e-136	sig
VEGFA	26513.9	2.60861	0.0558917	46.6725	< 1.0E-240	< 1.0E-240	sig		RIMS3	4503.53	-2.05442	0.0549874	-37.3617	< 1.0E-240	< 1.0E-240	sig		SNX9	19442.4	-1.31655	0.0525527	-25.0521	1.65736e-138	4.4357e-136	sig
GPNMB	26190.8	7.92783	0.080003	99.0941	< 1.0E-240	< 1.0E-240	sig		PDP1	4552.65	3.01246	0.056853	52.9868	< 1.0E-240	< 1.0E-240	sig		VCAM1	2081.18	6.8921	0.27661	24.9164	4.94799e-137	1.31061e-134	sig
TRIM22	25932.7	5.6826	0.0694976	81.7668	< 1.0E-240	< 1.0E-240	sig		RUBCN	4678.37	1.9873	0.0524181	37.9125	< 1.0E-240	< 1.0E-240	sig		NSMAF	15623.5	-1.33572	0.0536224	-24.9098	5.83157e-137	1.52888e-134	sig
NUMB	25672.8	2.25715	0.0579595	38.9436	< 1.0E-240	< 1.0E-240	sig		NOC3L	4732.38	2.74771	0.0741612	37.0505	< 1.0E-240	< 1.0E-240	sig		C5AR1	8134.72	-2.18022	0.0877918	-24.834	3.84769e-136	9.98574e-134	sig
CTSH	25291.4	4.95538	0.143316	34.5767	< 1.0E-240	< 1.0E-240	sig		ACSL5	5074.39	2.18248	0.0525903	41.4997	< 1.0E-240	< 1.0E-240	sig		TGFB3	350.987	2.75451	0.111505	24.703	9.93461e-135	2.5525e-132	sig
PLEKHO1	24854.9	6.23611	0.147332	42.3271	< 1.0E-240	< 1.0E-240	sig		ATP1B1	5075.93	4.12009	0.0726708	56.6953	< 1.0E-240	< 1.0E-240	sig		RND3	13838.4	-1.5085	0.0613131	-24.6033	1.16498e-133	2.96356e-131	sig
AHCYL1	24838.2	2.14274	0.0594903	36.0183	< 1.0E-240	< 1.0E-240	sig		GBP1P1	5308.31	7.75009	0.107799	71.8937	< 1.0E-240	< 1.0E-240	sig		DMP1	519.187	3.47889	0.141439	24.5964	1.3795e-133	3.47485e-131	sig
ITGB7	23971.3	7.39576	0.0723693	102.195	< 1.0E-240	< 1.0E-240	sig		CSF2RB	5309.46	3.13606	0.080916	38.7571	< 1.0E-240	< 1.0E-240	sig		RGS16	48866.7	-1.8338	0.0745686	-24.5921	1.53545e-133	3.83013e-131	sig
ANP32E	23767.7	-2.34	0.064062	-36.5271	< 1.0E-240	< 1.0E-240	sig		CFH	5388.29	9.52128	0.170475	55.8516	< 1.0E-240	< 1.0E-240	sig		ANPEP	83186	1.43435	0.059014	24.3053	1.72384e-130	4.25873e-128	sig
RAB31	23647.1	2.41084	0.0538251	44.7902	< 1.0E-240	< 1.0E-240	sig		LIMK2	5393.09	5.22089	0.0858382	60.8225	< 1.0E-240	< 1.0E-240	sig		FZD1	3141.89	1.32935	0.0548547	24.234	9.75372e-130	2.38669e-127	sig
CCND1	23482.8	4.27205	0.0534189	79.9727	< 1.0E-240	< 1.0E-240	sig		HELB	5403.34	4.19309	0.0878351	47.7382	< 1.0E-240	< 1.0E-240	sig		TRPM2	4157.77	-1.27351	0.0528014	-24.1189	1.5855e-128	3.84303e-126	sig
CD52	22687.9	8.17661	0.154614	52.884	< 1.0E-240	< 1.0E-240	sig		DRAM1	5416.08	4.8342	0.0901178	53.6431	< 1.0E-240	< 1.0E-240	sig		DLL1	826.924	-2.47427	0.10283	-24.0618	6.28496e-128	1.50915e-125	sig
SEPN1	22623.2	2.44177	0.0465641	52.439	< 1.0E-240	< 1.0E-240	sig		POLR3D	5418.12	1.61821	0.0452571	35.756	< 1.0E-240	< 1.0E-240	sig		TRIM22	25932.7	-1.30712	0.0544014	-24.0273	1.44278e-127	3.43235e-125	sig
PDGFA	22413.5	5.63968	0.128032	44.049	< 1.0E-240	< 1.0E-240	sig		P2RX7	5500.24	3.59512	0.082647	43.4997	< 1.0E-240	< 1.0E-240	sig		ADGRG5	271.797	4.00746	0.166892	24.0123	2.07063e-127	4.88079e-125	sig
MAFB	22378.9	8.23851	0.116074	70.9763	< 1.0E-240	< 1.0E-240	sig		BCAR3	5529.63	2.69789	0.0772292	34.9335	< 1.0E-240	< 1.0E-240	sig		SLC2A5	4184	-1.74317	0.0731581	-23.8274	1.73853e-125	4.06073e-123	sig
SDS	22220.5	8.73582	0.13232	66.0203	< 1.0E-240	< 1.0E-240	sig		STX11	5587.9	3.45635	0.0617146	56.0053	< 1.0E-240	< 1.0E-240	sig		CD274	34894.8	2.46721	0.103724	23.7863	4.6261e-125	1.0708e-122	sig
FURIN	22206.3	2.8056	0.069027	40.645	< 1.0E-240	< 1.0E-240	sig		DENND5A	5812.81	2.49644	0.0588275	42.4367	< 1.0E-240	< 1.0E-240	sig		APBB1IP	12380.5	1.15655	0.0486591	23.7684	7.08685e-125	1.62574e-122	sig
SH3BP2	22194.1	1.47868	0.0410885	35.9877	< 1.0E-240	< 1.0E-240	sig		IFIT5	5844.88	2.63783	0.0565262	46.6656	< 1.0E-240	< 1.0E-240	sig		TLR2	6902.71	-1.50444	0.063463	-23.7058	3.13868e-124	7.13646e-122	sig
MX2	22161.2	6.77859	0.0865463	78.3233	< 1.0E-240	< 1.0E-240	sig		PDE4DIP	5964.27	2.76602	0.0548911	50.391	< 1.0E-240	< 1.0E-240	sig		P2RX4	20303.6	-2.51882	0.106324	-23.69	4.57312e-124	1.03068e-121	sig
ZFAND5	21706.7	1.71979	0.0489324	35.1462	< 1.0E-240	< 1.0E-240	sig		ABTB2	5982.89	4.97073	0.0806895	61.6031	< 1.0E-240	< 1.0E-240	sig		ZFP69	9477.52	1.19935	0.0506537	23.6774	6.15863e-124	1.37595e-121	sig
RUNX3	21630.6	2.54678	0.0627969	40.5559	< 1.0E-240	< 1.0E-240	sig		DKK2	6017.19	3.25666	0.0813634	40.0261	< 1.0E-240	< 1.0E-240	sig		OLR1	14803.2	1.5122	0.0638778	23.6734	6.7828e-124	1.50233e-121	sig
SLC17A5	21563.3	2.75613	0.0626029	44.0257	< 1.0E-240	< 1.0E-240	sig		ETS2	6047.86	2.39174	0.0496429	48.179	< 1.0E-240	< 1.0E-240	sig		PKD1L1	805.906	2.9869	0.126234	23.6616	8.96018e-124	1.96764e-121	sig
PARP9	21158.8	4.15122	0.0699872	59.314	< 1.0E-240	< 1.0E-240	sig		RHOU	6135.25	3.27116	0.0517994	63.1506	< 1.0E-240	< 1.0E-240	sig		KLHL24	4950.85	-1.75349	0.0742309	-23.6221	2.28739e-123	4.98051e-121	sig
IFI44	21016.3	8.0416	0.115851	69.4135	< 1.0E-240	< 1.0E-240	sig		RIPK1	6254.9	2.04285	0.040001	51.07	< 1.0E-240	< 1.0E-240	sig		GPR183	3659.96	2.98628	0.126631	23.5825	5.83418e-123	1.25964e-120	sig
RHBDF2	20525.8	4.99999	0.0512192	97.6196	< 1.0E-240	< 1.0E-240	sig		CXorf21	6420.07	2.2882	0.0656289	34.8658	< 1.0E-240	< 1.0E-240	sig		SERPINE2	48089.1	-2.12632	0.0901818	-23.5782	6.45241e-123	1.38151e-120	sig
SCARB2	20371.8	2.9324	0.0584317	50.1851	< 1.0E-240	< 1.0E-240	sig		DAPP1	6545.37	4.14118	0.0484093	85.5451	< 1.0E-240	< 1.0E-240	sig		GRB10	1879.43	-1.90507	0.0810504	-23.5047	3.64857e-122	7.74734e-120	sig
OASL	20342.9	7.00055	0.140625	49.7817	< 1.0E-240	< 1.0E-240	sig		SOCS3	6590.86	3.98842	0.0953437	41.832	< 1.0E-240	< 1.0E-240	sig		TP73	1727.23	-1.35761	0.0577792	-23.4966	4.41993e-122	9.30831e-120	sig
CMPK2	20298	3.76191	0.0805641	46.6946	< 1.0E-240	< 1.0E-240	sig		BLZF1	6655.81	2.99872	0.0603327	49.703	< 1.0E-240	< 1.0E-240	sig		JAG1	4585.1	2.1751	0.0926479	23.477	7.00828e-122	1.46393e-119	sig
NASP	20291.8	-2.09855	0.0492996	-42.5673	< 1.0E-240	< 1.0E-240	sig		EHMT2	6680.39	-1.95363	0.0526414	-37.1121	< 1.0E-240	< 1.0E-240	sig		PDCL	2961.68	-1.38131	0.0588801	-23.4597	1.05158e-121	2.17889e-119	sig
CSRNP1	20122.3	4.28244	0.0780856	54.8429	< 1.0E-240	< 1.0E-240	sig		TMEM106A	6682.08	2.84143	0.0520818	54.557	< 1.0E-240	< 1.0E-240	sig		PRSS23	475.958	2.43888	0.104443	23.3512	1.33862e-120	2.75146e-118	sig
PTPRE	20043	3.2765	0.0863488	37.9449	< 1.0E-240	< 1.0E-240	sig		TNFSF13B	6723.03	4.15959	0.0678113	61.3407	< 1.0E-240	< 1.0E-240	sig		ZMYND15	922.879	-2.23945	0.0959308	-23.3444	1.57111e-120	3.2037e-118	sig
TTYH3	19976	2.03065	0.0562847	36.0781	< 1.0E-240	< 1.0E-240	sig		PGPEP1	6774.47	-2.41311	0.0484805	-49.7748	< 1.0E-240	< 1.0E-240	sig		RFTN1	9128.84	1.60073	0.06878	23.2731	8.29655e-120	1.67845e-117	sig
DAB2	19939.8	5.064	0.096098	52.6963	< 1.0E-240	< 1.0E-240	sig		MERTK	6806.26	-2.17838	0.0618343	-35.2294	< 1.0E-240	< 1.0E-240	sig		SLC22A4	694.431	1.89725	0.0815537	23.2638	1.03111e-119	2.06972e-117	sig
CYFIP1	19867.2	2.21912	0.0445527	49.8089	< 1.0E-240	< 1.0E-240	sig		ENDOD1	6865.86	4.89209	0.0685929	71.3207	< 1.0E-240	< 1.0E-240	sig		OXCT1	7246.37	1.08536	0.0467015	23.2403	1.78356e-119	3.55233e-117	sig
IRF7	19702.6	5.54809	0.144937	38.2793	< 1.0E-240	< 1.0E-240	sig		CSTF3	6931.83	1.66138	0.0463022	35.8813	< 1.0E-240	< 1.0E-240	sig		DENND5A	5812.81	-1.47412	0.0634739	-23.2239	2.60894e-119	5.15627e-117	sig
FAR2	19700.7	2.08138	0.0481549	43.2226	< 1.0E-240	< 1.0E-240	sig		TACC2	6956.59	-2.22784	0.0532255	-41.8567	< 1.0E-240	< 1.0E-240	sig		PLOD2	1844.84	2.22795	0.0961629	23.1685	9.47468e-119	1.85827e-116	sig
RGCC	19687.5	5.00543	0.142966	35.0114	< 1.0E-240	< 1.0E-240	sig		EZH2	6993.12	2.16385	0.0410413	52.7237	< 1.0E-240	< 1.0E-240	sig		STOM	14700.3	1.07927	0.0467957	23.0635	1.07655e-117	2.09544e-115	sig
SNX9	19442.4	2.75727	0.0531592	51.8682	< 1.0E-240	< 1.0E-240	sig		NUDCD1	7101.8	3.22025	0.0799753	40.2656	< 1.0E-240	< 1.0E-240	sig		IFITM10	1191.29	-2.48863	0.108582	-22.9193	2.98337e-116	5.76328e-114	sig
OAS1	19433.3	6.85399	0.10833	63.2695	< 1.0E-240	< 1.0E-240	sig		CCL20	7155.88	4.63718	0.0959131	48.3477	< 1.0E-240	< 1.0E-240	sig		CD209	8123.52	2.58779	0.11295	22.9108	3.62465e-116	6.94986e-114	sig
JUN	18483.2	5.91372	0.0701821	84.2625	< 1.0E-240	< 1.0E-240	sig		TCEB3	7247.88	1.62279	0.0439447	36.9281	< 1.0E-240	< 1.0E-240	sig		CDH2	182.583	4.20352	0.183785	22.8719	8.85003e-116	1.68432e-113	sig
TRIB1	18422.9	4.16755	0.0565616	73.6815	< 1.0E-240	< 1.0E-240	sig		CUL1	7446.76	1.6984	0.0463688	36.628	< 1.0E-240	< 1.0E-240	sig		SORT1	3652.15	1.50738	0.0659871	22.8436	1.69318e-115	3.19874e-113	sig
LYZ	18353.8	-3.03918	0.052742	-57.6235	< 1.0E-240	< 1.0E-240	sig		CASP3	7449.41	2.30341	0.0673543	34.1984	< 1.0E-240	< 1.0E-240	sig		SYNM	2448.1	1.29351	0.0567109	22.8089	3.73944e-115	7.01295e-113	sig
TBC1D9B	18346.5	1.35415	0.0350969	38.5831	< 1.0E-240	< 1.0E-240	sig		CHORDC1	7498.11	2.1346	0.0490069	43.5572	< 1.0E-240	< 1.0E-240	sig		AQP3	3701.16	2.81019	0.123821	22.6955	4.96334e-114	9.24081e-112	sig
ABR	18317.9	1.70427	0.0354383	48.0912	< 1.0E-240	< 1.0E-240	sig		PTGS2	7534.73	4.43985	0.122569	36.2232	< 1.0E-240	< 1.0E-240	sig		VCAN	1220.42	4.00748	0.177218	22.6133	3.20895e-113	5.93149e-111	sig
SEMA7A	18276.6	5.48679	0.0961104	57.0884	< 1.0E-240	< 1.0E-240	sig		ACOD1	7572.46	11.3914	0.254422	44.7734	< 1.0E-240	< 1.0E-240	sig		SH3TC1	6143.25	-1.22944	0.0544118	-22.5951	4.83922e-113	8.881e-111	sig
PIM1	17991.2	4.23583	0.0890843	47.5486	< 1.0E-240	< 1.0E-240	sig		BIRC3	7645.36	5.87055	0.141576	41.4658	< 1.0E-240	< 1.0E-240	sig		CORO2B	660.913	3.31086	0.146893	22.5392	1.71237e-112	3.12027e-110	sig
SLAMF8	17983.4	6.43835	0.116336	55.3426	< 1.0E-240	< 1.0E-240	sig		PANX1	7928.87	2.91114	0.0836353	34.8076	< 1.0E-240	< 1.0E-240	sig		SLC44A2	4331.09	-1.89266	0.0841273	-22.4976	4.38045e-112	7.92584e-110	sig
CD36	17410.7	5.89511	0.0673287	87.5572	< 1.0E-240	< 1.0E-240	sig		CREM	7999.16	4.14619	0.108481	38.2205	< 1.0E-240	< 1.0E-240	sig		CCL3	46855	2.47384	0.109998	22.4898	5.2178e-112	9.37489e-110	sig
EGR1	16708.8	3.29317	0.0839025	39.2499	< 1.0E-240	< 1.0E-240	sig		CASP7	8010.82	2.8131	0.0530292	53.0481	< 1.0E-240	< 1.0E-240	sig		ATP9A	9627.87	-2.2345	0.0993926	-22.4815	6.29386e-112	1.12297e-109	sig
SUSD6	16598	2.02567	0.0521092	38.8737	< 1.0E-240	< 1.0E-240	sig		IL15RA	8025.96	6.97139	0.0965871	72.1773	< 1.0E-240	< 1.0E-240	sig		BMP8B	27884.3	-1.00701	0.0448043	-22.4758	7.16256e-112	1.26916e-109	sig
HS2ST1	16445.8	3.56587	0.067551	52.7878	< 1.0E-240	< 1.0E-240	sig		ISG20	8065.82	4.24952	0.116068	36.6122	< 1.0E-240	< 1.0E-240	sig		ITGAL	4524	-1.37467	0.0612019	-22.4612	9.95431e-112	1.75175e-109	sig
RGS2	16360.1	4.68195	0.117957	39.6919	< 1.0E-240	< 1.0E-240	sig		PPM1K	8082.53	2.61149	0.0450684	57.945	< 1.0E-240	< 1.0E-240	sig		SGPL1	4821.78	1.10495	0.0492036	22.4566	1.10269e-111	1.92731e-109	sig
MMP7	16219.6	8.94114	0.201495	44.374	< 1.0E-240	< 1.0E-240	sig		ITPKB	8182.75	-2.09007	0.0458435	-45.5915	< 1.0E-240	< 1.0E-240	sig		C5AR2	3995.81	-2.2382	0.100065	-22.3675	8.15783e-111	1.41621e-108	sig
EPSTI1	16115.1	7.98274	0.170781	46.7425	< 1.0E-240	< 1.0E-240	sig		CCL2	8216.78	10.6933	0.20116	53.1583	< 1.0E-240	< 1.0E-240	sig		TNFRSF9	2514.89	2.16699	0.0970486	22.3289	1.93823e-110	3.34222e-108	sig
AXL	15875.5	3.76347	0.077568	48.5183	< 1.0E-240	< 1.0E-240	sig		NFKBIZ	8436.38	4.3779	0.120237	36.4105	< 1.0E-240	< 1.0E-240	sig		TTLL4	3020.86	-1.62468	0.072915	-22.2818	5.54851e-110	9.50386e-108	sig
GAS7	15828.8	4.93621	0.056001	88.145	< 1.0E-240	< 1.0E-240	sig		TDRD7	8449.01	2.61818	0.0605573	43.2348	< 1.0E-240	< 1.0E-240	sig		ECM1	25426.8	2.18605	0.0982767	22.2438	1.29384e-109	2.2015e-107	sig
ANKRD10	15573.4	2.27488	0.060562	37.5628	< 1.0E-240	< 1.0E-240	sig		STAT5A	8522.52	3.12572	0.089661	34.8616	< 1.0E-240	< 1.0E-240	sig		ALDH1A2	440.445	2.55065	0.114879	22.2029	3.22318e-109	5.44824e-107	sig
RASSF5	15411.4	1.75869	0.0417255	42.149	< 1.0E-240	< 1.0E-240	sig		GCLM	8675.51	2.78207	0.0620775	44.8161	< 1.0E-240	< 1.0E-240	sig		P2RY1	895.515	2.70205	0.121847	22.1758	5.87559e-109	9.86676e-107	sig
SLC15A3	15404.5	7.00729	0.129428	54.1406	< 1.0E-240	< 1.0E-240	sig		LAMP3	8686.67	9.11845	0.125594	72.6025	< 1.0E-240	< 1.0E-240	sig		COL12A1	372.683	4.54614	0.205571	22.1147	2.2816e-108	3.80658e-106	sig
MSR1	14866.8	9.20895	0.153854	59.855	< 1.0E-240	< 1.0E-240	sig		SRC	8710.58	3.41147	0.0467732	72.9363	< 1.0E-240	< 1.0E-240	sig		PCSK5	674.136	2.82631	0.127817	22.1122	2.41481e-108	4.00282e-106	sig
OLR1	14803.2	9.87698	0.217744	45.3606	< 1.0E-240	< 1.0E-240	sig		SLC30A7	8728.37	2.28504	0.0515369	44.3379	< 1.0E-240	< 1.0E-240	sig		IRF2BPL	3859.83	-1.75306	0.0794962	-22.0521	9.12547e-108	1.50295e-105	sig
CD55	14724.7	3.76802	0.0881961	42.7232	< 1.0E-240	< 1.0E-240	sig		KCTD12	8834.73	3.14106	0.0724032	43.3829	< 1.0E-240	< 1.0E-240	sig		DAPP1	6545.37	1.11519	0.050575	22.0503	9.49207e-108	1.55337e-105	sig
FGR	14373.4	4.7189	0.075816	62.2415	< 1.0E-240	< 1.0E-240	sig		VCPIP1	8857.27	2.29791	0.0573708	40.0537	< 1.0E-240	< 1.0E-240	sig		CD180	829.182	2.23329	0.101523	21.9979	3.01884e-107	4.90906e-105	sig
ZFP36L1	14241.8	7.28181	0.0815973	89.2408	< 1.0E-240	< 1.0E-240	sig		C21orf91	9036.9	4.31255	0.0717866	60.0746	< 1.0E-240	< 1.0E-240	sig		IL10RA	35853.2	1.56557	0.0715264	21.8881	3.3762e-106	5.45565e-104	sig
LPAR6	14163.9	6.41146	0.0771206	83.1355	< 1.0E-240	< 1.0E-240	sig		ARNTL2	9088.5	3.00587	0.0477887	62.8991	< 1.0E-240	< 1.0E-240	sig		LPL	56128.9	1.03419	0.0476258	21.7149	1.48515e-104	2.38487e-102	sig
TNFRSF21	14139.8	5.23334	0.0577513	90.6185	< 1.0E-240	< 1.0E-240	sig		RFTN1	9128.84	3.06169	0.0685185	44.6841	< 1.0E-240	< 1.0E-240	sig		2004-09-01	550.824	2.87512	0.132945	21.6264	1.015e-103	1.61978e-101	sig
ELL2	14041.5	3.66935	0.0652516	56.2339	< 1.0E-240	< 1.0E-240	sig		CD40	9540.19	7.92406	0.118932	66.627	< 1.0E-240	< 1.0E-240	sig		CX3CR1	855.349	2.14463	0.0993015	21.5972	1.90967e-103	3.02871e-101	sig
AP5B1	13938.5	2.3955	0.0507131	47.2363	< 1.0E-240	< 1.0E-240	sig		MYD88	9669.97	2.57496	0.0451064	57.0863	< 1.0E-240	< 1.0E-240	sig		SLC22A15	3382.68	-2.35726	0.109345	-21.5579	4.46308e-103	7.03497e-101	sig
ITGB5	13936.3	4.17407	0.101449	41.1444	< 1.0E-240	< 1.0E-240	sig		GK	10243	3.33445	0.0755314	44.1465	< 1.0E-240	< 1.0E-240	sig		HOMER2	3540.49	1.41294	0.0656739	21.5145	1.13861e-102	1.78379e-100	sig
MCM4	13880.4	-3.47258	0.0673967	-51.5245	< 1.0E-240	< 1.0E-240	sig		MB21D1	10614.3	3.6599	0.0865314	42.2956	< 1.0E-240	< 1.0E-240	sig		LRRC25	269.708	-4.07289	0.189622	-21.479	2.44575e-102	3.8084e-100	sig
RASA3	13876.6	2.41054	0.0439976	54.7881	< 1.0E-240	< 1.0E-240	sig		SFT2D2	10707	2.46269	0.0548218	44.9217	< 1.0E-240	< 1.0E-240	sig		ACPP	6321.15	-1.63608	0.0762291	-21.4627	3.47814e-102	5.38337e-100	sig
RND3	13838.4	5.93514	0.0728374	81.4848	< 1.0E-240	< 1.0E-240	sig		RIPK2	10898.3	2.47958	0.0721669	34.3589	< 1.0E-240	< 1.0E-240	sig		MERTK	6806.26	-1.29555	0.0605291	-21.4038	1.23117e-101	1.88288e-99	sig
LSP1	13708.1	4.94938	0.140535	35.2182	< 1.0E-240	< 1.0E-240	sig		ZC3H12A	10913.6	3.83934	0.0634801	60.4809	< 1.0E-240	< 1.0E-240	sig		SGSH	762.086	-1.70143	0.0795491	-21.3884	1.71321e-101	2.60459e-99	sig
BCL6	13440.8	4.2881	0.0667585	64.2331	< 1.0E-240	< 1.0E-240	sig		SLC43A2	10966.2	3.83053	0.0826958	46.3207	< 1.0E-240	< 1.0E-240	sig		RP11-389C8.2	938.334	3.0545	0.143013	21.3582	3.26922e-101	4.94095e-99	sig
ID2	13165.4	3.98034	0.108481	36.6917	< 1.0E-240	< 1.0E-240	sig		PPP2R2A	11013.9	1.70215	0.0477299	35.6621	< 1.0E-240	< 1.0E-240	sig		GAS6	2901.83	2.84501	0.133336	21.3372	5.12673e-101	7.70299e-99	sig
SIRPA	13131.6	2.09047	0.0569077	36.7345	< 1.0E-240	< 1.0E-240	sig		PITPNA	11078.6	1.89105	0.0453389	41.7092	< 1.0E-240	< 1.0E-240	sig		EFNA1	169.195	4.84085	0.227826	21.2481	3.43574e-100	5.13224e-98	sig
FMNL2	13130.1	5.7046	0.147001	38.8066	< 1.0E-240	< 1.0E-240	sig		HAPLN3	11383.9	7.5331	0.124776	60.3728	< 1.0E-240	< 1.0E-240	sig		NEBL	417.041	3.0311	0.142883	21.2139	7.11305e-100	1.05639e-97	sig
GTPBP1	13088.9	1.69999	0.0436211	38.9717	< 1.0E-240	< 1.0E-240	sig		GEM	11495.1	2.44597	0.0694628	35.2127	< 1.0E-240	< 1.0E-240	sig		FCMR	6629.43	-1.62653	0.0766978	-21.207	8.23143e-100	1.21546e-97	sig
MCM3	13004.7	-3.481	0.0882097	-39.4627	< 1.0E-240	< 1.0E-240	sig		NLRC5	11717.4	2.40536	0.0608301	39.5423	< 1.0E-240	< 1.0E-240	sig		PLAU	3820.13	2.15263	0.101798	21.1461	2.99967e-99	4.40404e-97	sig
CYBB	12977.9	3.23269	0.0608947	53.0866	< 1.0E-240	< 1.0E-240	sig		CCL8	12049.8	11.1207	0.193622	57.435	< 1.0E-240	< 1.0E-240	sig		FGR	14373.4	-1.52998	0.0723916	-21.1347	3.81518e-99	5.56952e-97	sig
TDO2	12972.7	7.25058	0.10126	71.6037	< 1.0E-240	< 1.0E-240	sig		MCOLN2	12102.8	3.34185	0.043956	76.0271	< 1.0E-240	< 1.0E-240	sig		GLS	21579.5	1.02482	0.0485588	21.1048	7.18141e-99	1.04244e-96	sig
NRP1	12857.7	6.25133	0.0944702	66.1725	< 1.0E-240	< 1.0E-240	sig		OPTN	12345.6	4.22824	0.0644086	65.6472	< 1.0E-240	< 1.0E-240	sig		KIAA1671	360.484	3.82801	0.181426	21.0996	8.01543e-99	1.15697e-96	sig
FNIP2	12781.4	4.53333	0.129453	35.0191	< 1.0E-240	< 1.0E-240	sig		PIK3R5	12956.9	2.23639	0.0398068	56.1811	< 1.0E-240	< 1.0E-240	sig		DOCK6	2179.99	-1.17507	0.0558275	-21.0482	2.37675e-98	3.4115e-96	sig
TMTC1	12715.2	3.16339	0.0830915	38.0712	< 1.0E-240	< 1.0E-240	sig		CYBB	12977.9	2.14459	0.0559058	38.3609	< 1.0E-240	< 1.0E-240	sig		CNKSR3	1367.89	1.40837	0.0669187	21.046	2.4889e-98	3.55263e-96	sig
NOTCH1	12599.5	2.10773	0.0580796	36.2904	< 1.0E-240	< 1.0E-240	sig		NREP	13400.7	1.49742	0.0410537	36.4747	< 1.0E-240	< 1.0E-240	sig		MTHFD1	7429.61	1.21443	0.057727	21.0375	2.97706e-98	4.22594e-96	sig
NOLC1	12589.9	-1.74748	0.0492554	-35.4778	< 1.0E-240	< 1.0E-240	sig		EHD1	13472.1	4.68373	0.115314	40.617	< 1.0E-240	< 1.0E-240	sig		P2RY8	6265.84	-1.79955	0.0856995	-20.9983	6.79128e-98	9.58727e-96	sig
EGR2	12546.4	8.0768	0.109919	73.4796	< 1.0E-240	< 1.0E-240	sig		RXFP1	14300.4	3.39248	0.0605099	56.0649	< 1.0E-240	< 1.0E-240	sig		INHBE	364.594	2.21426	0.105454	20.9974	6.93286e-98	9.73366e-96	sig
UBE2L6	12497.1	6.21721	0.126136	49.2897	< 1.0E-240	< 1.0E-240	sig		XIRP1	14356.6	6.34337	0.0888633	71.3834	< 1.0E-240	< 1.0E-240	sig		SLC27A3	3759.12	2.28842	0.109515	20.8959	5.8339e-97	8.14621e-95	sig
HBEGF	12442.9	4.2734	0.0905615	47.1879	< 1.0E-240	< 1.0E-240	sig		PAPD7	14721.1	2.63592	0.0562787	46.8368	< 1.0E-240	< 1.0E-240	sig		HS3ST3A1	647.449	2.11459	0.101221	20.8909	6.47713e-97	8.99551e-95	sig
CSPG4	12240.8	4.89422	0.082149	59.5773	< 1.0E-240	< 1.0E-240	sig		MOV10	15432	1.64314	0.0458251	35.8568	< 1.0E-240	< 1.0E-240	sig		GDF15	52740.1	-2.81782	0.134985	-20.875	9.03601e-97	1.24818e-94	sig
KLF10	12183.2	3.62291	0.0694824	52.1414	< 1.0E-240	< 1.0E-240	sig		NUB1	15472	2.93979	0.0552544	53.2047	< 1.0E-240	< 1.0E-240	sig		AKAP5	173.342	3.64907	0.174861	20.8685	1.03575e-96	1.42307e-94	sig
MCOLN2	12102.8	-2.83527	0.0438944	-64.5929	< 1.0E-240	< 1.0E-240	sig		GBP5	16093	8.58315	0.101154	84.8523	< 1.0E-240	< 1.0E-240	sig		CREG2	148.913	3.57605	0.17169	20.8285	2.38941e-96	3.26549e-94	sig
TMPO	12052.6	-1.74012	0.0391001	-44.5042	< 1.0E-240	< 1.0E-240	sig		SUSD6	16598	2.23672	0.0498999	44.8241	< 1.0E-240	< 1.0E-240	sig		DAPK1	2217.81	-1.31017	0.0629373	-20.817	3.0361e-96	4.12733e-94	sig
PPP1R18	12050.4	2.36868	0.0683559	34.6522	< 1.0E-240	< 1.0E-240	sig		PML	16961.7	3.14997	0.0649239	48.5179	< 1.0E-240	< 1.0E-240	sig		GAS7	15828.8	-1.06023	0.0511228	-20.7389	1.54462e-95	2.08873e-93	sig
PLK3	11903	4.20956	0.0916495	45.9311	< 1.0E-240	< 1.0E-240	sig		RNF19B	17686.4	3.73289	0.084733	44.0547	< 1.0E-240	< 1.0E-240	sig		KREMEN1	1366.5	-1.63551	0.0791818	-20.6552	8.77018e-95	1.17975e-92	sig
HES1	11856.8	7.4481	0.123636	60.2421	< 1.0E-240	< 1.0E-240	sig		SLAMF8	17983.4	3.55154	0.0628793	56.4818	< 1.0E-240	< 1.0E-240	sig		F3	2232.98	1.64509	0.0798469	20.6031	2.57432e-94	3.44489e-92	sig
ARRB2	11768.5	3.83869	0.109397	35.0895	< 1.0E-240	< 1.0E-240	sig		IDO1	18243.1	11.1834	0.165053	67.756	< 1.0E-240	< 1.0E-240	sig		PSAT1	13308.8	-2.21989	0.107749	-20.6023	2.61506e-94	3.48128e-92	sig
PAICS	11624.6	-2.30535	0.0571132	-40.3646	< 1.0E-240	< 1.0E-240	sig		GOLM1	18341	2.3849	0.0534452	44.6234	< 1.0E-240	< 1.0E-240	sig		EPAS1	2997.74	1.3622	0.0662694	20.5555	6.86996e-94	9.09845e-92	sig
PLXDC2	11597.2	5.34105	0.119681	44.6275	< 1.0E-240	< 1.0E-240	sig		GBP3	18893.1	4.6638	0.0551169	84.6165	< 1.0E-240	< 1.0E-240	sig		DKK2	6017.19	1.67481	0.0817534	20.4861	2.86637e-93	3.7767e-91	sig
USP18	11531.8	5.75188	0.0871746	65.9811	< 1.0E-240	< 1.0E-240	sig		GCH1	19034.8	6.95038	0.0814901	85.2912	< 1.0E-240	< 1.0E-240	sig		NUPR1	2830.68	-3.4307	0.1675	-20.4818	3.12972e-93	4.10265e-91	sig
SERPINI1	11510.8	6.41494	0.108256	59.257	< 1.0E-240	< 1.0E-240	sig		FAR2	19700.7	-1.73486	0.0484364	-35.8173	< 1.0E-240	< 1.0E-240	sig		SYNPO2L	315.602	2.54339	0.12421	20.4765	3.48649e-93	4.54713e-91	sig
DDX60	11495.7	3.0437	0.0804602	37.8286	< 1.0E-240	< 1.0E-240	sig		MLLT6	19754.2	2.31643	0.0572926	40.4316	< 1.0E-240	< 1.0E-240	sig		TLE3	4413.15	-1.34141	0.0658012	-20.3858	2.23526e-92	2.90053e-90	sig
GEM	11495.1	6.40933	0.116842	54.8545	< 1.0E-240	< 1.0E-240	sig		TAP2	19882.2	2.99137	0.057125	52.3653	< 1.0E-240	< 1.0E-240	sig		ACSL1	34075.4	-1.26775	0.0622171	-20.3762	2.71789e-92	3.50908e-90	sig
VAC14	11320.4	2.77732	0.0694563	39.9865	< 1.0E-240	< 1.0E-240	sig		PRPF3	20128	2.30557	0.0534158	43.1628	< 1.0E-240	< 1.0E-240	sig		MARCKS	18767.4	-2.16386	0.106428	-20.3318	6.7351e-92	8.65224e-90	sig
SLC12A8	11232.8	6.6644	0.0859445	77.5431	< 1.0E-240	< 1.0E-240	sig		CMPK2	20298	3.15064	0.0741869	42.469	< 1.0E-240	< 1.0E-240	sig		ENAH	850.386	2.30265	0.113448	20.297	1.36625e-91	1.74642e-89	sig
SERTAD2	11162.1	2.57466	0.0677035	38.0285	< 1.0E-240	< 1.0E-240	sig		OASL	20342.9	3.4881	0.0920629	37.8882	< 1.0E-240	< 1.0E-240	sig		PHACTR3	2687.72	-1.7426	0.0858674	-20.294	1.45154e-91	1.84626e-89	sig
SPOCD1	11157.9	9.48496	0.195227	48.5841	< 1.0E-240	< 1.0E-240	sig		NFKB1	20510.4	3.84275	0.0471084	81.5726	< 1.0E-240	< 1.0E-240	sig		PLD1	1005.52	-1.71691	0.0846866	-20.2737	2.19715e-91	2.78086e-89	sig
RASSF3	11060.4	2.39057	0.0455653	52.4647	< 1.0E-240	< 1.0E-240	sig		APOL1	20547.1	4.4225	0.0911638	48.5116	< 1.0E-240	< 1.0E-240	sig		DRAM1	5416.08	-2.26487	0.112189	-20.1881	1.24595e-90	1.56923e-88	sig
GABARAPL1	10967.1	4.11378	0.0701913	58.6081	< 1.0E-240	< 1.0E-240	sig		CYLD	20826.6	3.65015	0.0674795	54.0927	< 1.0E-240	< 1.0E-240	sig		CTNNAL1	2048.13	2.01459	0.0998151	20.1832	1.37456e-90	1.72276e-88	sig
ITGA6	10916.2	5.55122	0.0891843	62.2443	< 1.0E-240	< 1.0E-240	sig		TRAFD1	21008.8	3.60829	0.0762314	47.3334	< 1.0E-240	< 1.0E-240	sig		CCPG1	4698.65	-1.85913	0.0921483	-20.1754	1.61025e-90	2.00835e-88	sig
LIMK1	10849.8	2.59768	0.069916	37.1543	< 1.0E-240	< 1.0E-240	sig		CMTR1	21181.2	1.64568	0.037286	44.1366	< 1.0E-240	< 1.0E-240	sig		ATP1B1	5075.93	1.48869	0.0739732	20.1248	4.47685e-90	5.5567e-88	sig
MMP19	10802.5	7.75587	0.10847	71.5023	< 1.0E-240	< 1.0E-240	sig		KYNU	21339.7	3.33892	0.0815292	40.9536	< 1.0E-240	< 1.0E-240	sig		TUBA4A	1796.29	2.8018	0.139452	20.0914	8.77106e-90	1.08344e-87	sig
DUSP4	10671.8	5.36516	0.0833238	64.3894	< 1.0E-240	< 1.0E-240	sig		GLS	21579.5	2.23081	0.0484327	46.06	< 1.0E-240	< 1.0E-240	sig		RBM24	381.99	-2.2941	0.114894	-19.9671	1.06469e-88	1.30262e-86	sig
TIMP2	10609.1	3.03831	0.0701388	43.3185	< 1.0E-240	< 1.0E-240	sig		TRAF1	21959.8	8.0568	0.0742909	108.449	< 1.0E-240	< 1.0E-240	sig		CLSTN3	3257.68	1.18853	0.0595614	19.9547	1.36352e-88	1.66033e-86	sig
HMOX1	10549.2	8.27852	0.141015	58.7065	< 1.0E-240	< 1.0E-240	sig		MX2	22161.2	2.32273	0.0546597	42.4943	< 1.0E-240	< 1.0E-240	sig		IGFBP3	4115.19	1.47187	0.0738532	19.9296	2.25334e-88	2.7309e-86	sig
COL6A2	10386.8	4.24212	0.115014	36.8834	< 1.0E-240	< 1.0E-240	sig		SH3BP2	22194.1	1.66858	0.0401617	41.5466	< 1.0E-240	< 1.0E-240	sig		DUSP8P5	1196.44	2.30944	0.116277	19.8615	8.76448e-88	1.05721e-85	sig
SLC2A3	10381.8	3.68925	0.0720422	51.2095	< 1.0E-240	< 1.0E-240	sig		ZNFX1	22520.8	3.03889	0.0745533	40.7613	< 1.0E-240	< 1.0E-240	sig		VSIG4	1524.5	-2.28875	0.115495	-19.817	2.12588e-87	2.55235e-85	sig
RABGAP1L	10323.2	2.42437	0.0593934	40.8189	< 1.0E-240	< 1.0E-240	sig		TNFAIP8	25775.8	3.24923	0.0868581	37.4085	< 1.0E-240	< 1.0E-240	sig		NETO2	4114.32	1.05665	0.0533634	19.801	2.91775e-87	3.48678e-85	sig
PRDM1	10277.8	3.49749	0.101198	34.561	< 1.0E-240	< 1.0E-240	sig		TRIM22	25932.7	2.47829	0.0534833	46.3376	< 1.0E-240	< 1.0E-240	sig		SLC25A37	2048.65	-1.04284	0.0528375	-19.7367	1.04345e-86	1.24118e-84	sig
TSC22D1	10271.2	6.90318	0.1275	54.1424	< 1.0E-240	< 1.0E-240	sig		JAK2	26497.7	3.84588	0.093553	41.1091	< 1.0E-240	< 1.0E-240	sig		CCL5	88870.3	2.28646	0.116032	19.7054	1.93815e-86	2.29478e-84	sig
NR4A3	10227.6	7.51545	0.166562	45.1209	< 1.0E-240	< 1.0E-240	sig		NAMPT	27091	3.43304	0.0669689	51.2632	< 1.0E-240	< 1.0E-240	sig		USP3	3606.78	-1.12994	0.0573534	-19.7014	2.09869e-86	2.47347e-84	sig
GPR160	10221.7	-3.74812	0.0836134	-44.8267	< 1.0E-240	< 1.0E-240	sig		APOL2	27117.7	4.14624	0.0779546	53.1879	< 1.0E-240	< 1.0E-240	sig		RPS6KA2	2366.91	-1.61065	0.0819566	-19.6525	5.50131e-86	6.45412e-84	sig
FUT4	10118.7	-2.35064	0.0557107	-42.1937	< 1.0E-240	< 1.0E-240	sig		DDX58	28734.3	3.45527	0.0464081	74.4542	< 1.0E-240	< 1.0E-240	sig		KLF5	2108.31	1.26274	0.0643798	19.6139	1.17683e-85	1.37438e-83	sig
RCBTB2	10003.8	3.99956	0.05823	68.6855	< 1.0E-240	< 1.0E-240	sig		TNFSF10	29418.7	6.88181	0.0794477	86.6206	< 1.0E-240	< 1.0E-240	sig		PTGER2	260.971	2.97567	0.152115	19.5621	3.25619e-85	3.78558e-83	sig
MAFF	9976.87	4.02604	0.107234	37.5443	< 1.0E-240	< 1.0E-240	sig		TGM2	30062.6	3.12611	0.0553649	56.4637	< 1.0E-240	< 1.0E-240	sig		MAFB	22378.9	-1.37629	0.0704105	-19.5467	4.40354e-85	5.0964e-83	sig
MAP3K7CL	9793.8	6.53982	0.113861	57.4369	< 1.0E-240	< 1.0E-240	sig		PTGER4	30196.1	2.46099	0.0579884	42.4393	< 1.0E-240	< 1.0E-240	sig		BIRC3	7645.36	2.77124	0.142196	19.4889	1.36356e-84	1.57103e-82	sig
FBXO32	9787.94	6.85715	0.102639	66.8086	< 1.0E-240	< 1.0E-240	sig		STAT3	31069.1	2.59498	0.047178	55.0041	< 1.0E-240	< 1.0E-240	sig		RHBDF1	2499.81	-1.4679	0.0754785	-19.448	3.03138e-84	3.47702e-82	sig
HSPB7	9756.67	4.04819	0.100642	40.2239	< 1.0E-240	< 1.0E-240	sig		HSPH1	31698.8	1.61607	0.0462845	34.916	< 1.0E-240	< 1.0E-240	sig		MYL9	1401.63	2.93809	0.151428	19.4025	7.34759e-84	8.3903e-82	sig
HAVCR2	9728.26	8.94429	0.147118	60.7967	< 1.0E-240	< 1.0E-240	sig		STAT2	32500	2.01625	0.0539472	37.3745	< 1.0E-240	< 1.0E-240	sig		CTNS	3875.06	1.19891	0.0618066	19.3978	8.053e-84	9.15512e-82	sig
MYD88	9669.97	1.82587	0.0492781	37.0523	< 1.0E-240	< 1.0E-240	sig		IRF1	32670.3	5.39263	0.0942698	57.2042	< 1.0E-240	< 1.0E-240	sig		RNASE1	147.324	5.45778	0.281414	19.3941	8.6535e-84	9.79447e-82	sig
TMEM87B	9660.48	2.3639	0.0636941	37.1133	< 1.0E-240	< 1.0E-240	sig		IFIH1	33048.7	3.29347	0.0437386	75.2988	< 1.0E-240	< 1.0E-240	sig		MAP3K5	4601.02	-1.33932	0.0690602	-19.3935	8.75098e-84	9.86135e-82	sig
IER3	9651.33	8.53384	0.187671	45.4725	< 1.0E-240	< 1.0E-240	sig		TNFAIP3	33765.5	4.06541	0.0783372	51.8963	< 1.0E-240	< 1.0E-240	sig		MOAP1	3573.69	-1.17114	0.0605498	-19.3418	2.39216e-83	2.68392e-81	sig
SIGLEC1	9628.37	7.94722	0.13158	60.3986	< 1.0E-240	< 1.0E-240	sig		CD274	34894.8	7.88374	0.102747	76.7294	< 1.0E-240	< 1.0E-240	sig		LZTS1	514.198	1.97051	0.102082	19.3032	5.05298e-83	5.64462e-81	sig
ATP9A	9627.87	5.04496	0.102756	49.0963	< 1.0E-240	< 1.0E-240	sig		TNF	35360.7	8.86344	0.142226	62.3193	< 1.0E-240	< 1.0E-240	sig		BMP6	297.217	2.25451	0.116798	19.3027	5.10144e-83	5.67408e-81	sig
MYB	9555.7	-3.59746	0.058255	-61.7538	< 1.0E-240	< 1.0E-240	sig		IL10RA	35853.2	4.97129	0.0711915	69.8299	< 1.0E-240	< 1.0E-240	sig		DFNA5	886.605	-2.00428	0.103902	-19.2901	6.5056e-83	7.20467e-81	sig
FGL2	9533.38	6.3311	0.145056	43.6461	< 1.0E-240	< 1.0E-240	sig		INHBA	36626.5	3.9195	0.102281	38.321	< 1.0E-240	< 1.0E-240	sig		AC003003.5	142.22	5.24743	0.272583	19.2507	1.39197e-82	1.53493e-80	sig
ADO	9514.96	2.36614	0.0621832	38.051	< 1.0E-240	< 1.0E-240	sig		IFI16	36697.3	2.43649	0.063056	38.6401	< 1.0E-240	< 1.0E-240	sig		BDNF	212.018	3.12335	0.162304	19.2438	1.59107e-82	1.74699e-80	sig
UGCG	9447.97	3.23352	0.0670002	48.2613	< 1.0E-240	< 1.0E-240	sig		IFIT1	36777.8	2.64055	0.0740732	35.6479	< 1.0E-240	< 1.0E-240	sig		DTNA	3286.07	1.07757	0.0560617	19.2212	2.45882e-82	2.68828e-80	sig
ZCCHC2	9370.06	2.99547	0.0732263	40.907	< 1.0E-240	< 1.0E-240	sig		LYN	37630.9	2.35352	0.0528787	44.5078	< 1.0E-240	< 1.0E-240	sig		PRR16	1076.51	1.25204	0.0651427	19.22	2.51603e-82	2.73917e-80	sig
ATP8B2	9284.58	2.68079	0.0637218	42.0701	< 1.0E-240	< 1.0E-240	sig		HELZ2	38029.5	1.99405	0.0480374	41.5103	< 1.0E-240	< 1.0E-240	sig		EPHB2	340.697	-2.2568	0.118184	-19.0956	2.74469e-81	2.963e-79	sig
ENC1	9278.99	4.22379	0.099587	42.413	< 1.0E-240	< 1.0E-240	sig		TRIM25	38346.6	2.87661	0.0539783	53.292	< 1.0E-240	< 1.0E-240	sig		CAP2	2216.59	-1.74089	0.0912214	-19.0842	3.41633e-81	3.67262e-79	sig
SKIL	9165.81	2.68453	0.0601326	44.6435	< 1.0E-240	< 1.0E-240	sig		MEF2D	42563.9	-1.7812	0.0430505	-41.3746	< 1.0E-240	< 1.0E-240	sig		NCF1B	1172.58	-2.86813	0.150347	-19.0767	3.94015e-81	4.2181e-79	sig
RFTN1	9128.84	3.1603	0.0800344	39.4868	< 1.0E-240	< 1.0E-240	sig		SLC20A1	46215.1	-2.31717	0.0614614	-37.7013	< 1.0E-240	< 1.0E-240	sig		FCGR1A	13262.8	-2.47278	0.129716	-19.0629	5.13116e-81	5.47032e-79	sig
PER1	9090.59	3.8537	0.0778742	49.4862	< 1.0E-240	< 1.0E-240	sig		CCL3	46855	6.24649	0.109784	56.8981	< 1.0E-240	< 1.0E-240	sig		PDSS1	1219.06	1.45215	0.0761833	19.0613	5.299e-81	5.62592e-79	sig
EPS8	8965.59	3.18875	0.07054	45.2049	< 1.0E-240	< 1.0E-240	sig		CCL4L2	46914.5	9.30448	0.108835	85.4917	< 1.0E-240	< 1.0E-240	sig		CYR61	426.55	2.39907	0.125868	19.0602	5.41092e-81	5.7211e-79	sig
MCM6	8843.08	-2.32396	0.0552334	-42.0752	< 1.0E-240	< 1.0E-240	sig		SERPINE2	48089.1	3.09945	0.0893909	34.673	< 1.0E-240	< 1.0E-240	sig		PCSK6	6187.19	-1.26522	0.0664314	-19.0455	7.15402e-81	7.53313e-79	sig
HERC5	8814.76	3.64633	0.0818026	44.5748	< 1.0E-240	< 1.0E-240	sig		GBP4	51141.2	7.77181	0.132669	58.5806	< 1.0E-240	< 1.0E-240	sig		LYN	37630.9	-1.01553	0.0533949	-19.0193	1.18008e-80	1.23755e-78	sig
FMNL3	8812.87	4.23803	0.0667765	63.4659	< 1.0E-240	< 1.0E-240	sig		ICAM1	53769.4	4.08967	0.0533424	76.6683	< 1.0E-240	< 1.0E-240	sig		NPR1	2136.09	1.58	0.0830894	19.0156	1.26571e-80	1.32194e-78	sig
DLGAP4	8793.45	2.74757	0.0639471	42.9664	< 1.0E-240	< 1.0E-240	sig		IFIT2	54050.6	5.33091	0.0517656	102.982	< 1.0E-240	< 1.0E-240	sig		BCL11A	650.057	-2.47377	0.130187	-19.0016	1.65378e-80	1.72026e-78	sig
ITGA3	8777.35	8.27289	0.124109	66.6582	< 1.0E-240	< 1.0E-240	sig		IRF8	59285.5	3.81406	0.0604203	63.1254	< 1.0E-240	< 1.0E-240	sig		EMB	9620.06	1.68229	0.0885589	18.9962	1.83206e-80	1.89803e-78	sig
SRC	8710.58	3.77601	0.0704085	53.6301	< 1.0E-240	< 1.0E-240	sig		RSAD2	59468	4.82135	0.0640492	75.2757	< 1.0E-240	< 1.0E-240	sig		GPCPD1	5165.25	-1.19626	0.0629948	-18.9898	2.07271e-80	2.13872e-78	sig
PARP12	8676.45	3.79279	0.0908432	41.7509	< 1.0E-240	< 1.0E-240	sig		CCL4	61304.8	7.90542	0.0946897	83.4876	< 1.0E-240	< 1.0E-240	sig		JADE1	2659.38	1.34463	0.0710105	18.9357	5.79427e-80	5.95488e-78	sig
ARHGAP10	8647.23	3.30369	0.0766799	43.0841	< 1.0E-240	< 1.0E-240	sig		GBP2	64335.2	6.78793	0.0675022	100.559	< 1.0E-240	< 1.0E-240	sig		ZFP36L1	14241.8	-1.14414	0.0607532	-18.8325	4.08702e-79	4.18358e-77	sig
CALCOCO1	8578.64	3.50532	0.0724931	48.3539	< 1.0E-240	< 1.0E-240	sig		IFIT3	79313.5	3.31693	0.0682156	48.6243	< 1.0E-240	< 1.0E-240	sig		TMIGD3	198.647	2.84274	0.151011	18.8247	4.73676e-79	4.82943e-77	sig
ARHGAP31	8570.78	5.24569	0.144605	36.276	< 1.0E-240	< 1.0E-240	sig		TNFAIP2	80107.2	5.53056	0.0561764	98.4499	< 1.0E-240	< 1.0E-240	sig		MUC13	218.284	3.49377	0.185785	18.8054	6.81661e-79	6.92249e-77	sig
ZWINT	8500.44	-3.53732	0.0823045	-42.9784	< 1.0E-240	< 1.0E-240	sig		GBP1	81998.1	8.61106	0.0572994	150.282	< 1.0E-240	< 1.0E-240	sig		SH3BP5	1348.37	-1.99466	0.106101	-18.7996	7.60655e-79	7.69429e-77	sig
RASGEF1B	8244.18	8.78286	0.207256	42.3768	< 1.0E-240	< 1.0E-240	sig		SLAMF7	95075.2	4.91031	0.0697762	70.3723	< 1.0E-240	< 1.0E-240	sig		RP11-1E6.1	139.316	3.26954	0.174065	18.7835	1.03104e-78	1.03884e-76	sig
ITPKB	8182.75	2.83786	0.0458842	61.8481	< 1.0E-240	< 1.0E-240	sig		IL1B	98903.1	5.54758	0.0775514	71.5343	< 1.0E-240	< 1.0E-240	sig		DHCR7	3519.09	-1.28436	0.0683916	-18.7795	1.11161e-78	1.11565e-76	sig
C5AR1	8134.72	8.90369	0.142325	62.5589	< 1.0E-240	< 1.0E-240	sig		CD44	100708	3.94328	0.0580333	67.9486	< 1.0E-240	< 1.0E-240	sig		TARS2	7437.09	1.43857	0.0767256	18.7495	1.95483e-78	1.9543e-76	sig
ELMO2	8089.95	1.91561	0.049614	38.6104	< 1.0E-240	< 1.0E-240	sig		CCL3L3	110872	7.72511	0.0983678	78.5329	< 1.0E-240	< 1.0E-240	sig		RBMS1	12840.3	1.05884	0.0564747	18.749	1.97326e-78	1.96507e-76	sig
CYP19A1	8029.3	5.66207	0.0896448	63.1612	< 1.0E-240	< 1.0E-240	sig		CXCL11	113801	10.9054	0.140538	77.5972	< 1.0E-240	< 1.0E-240	sig		PDGFB	266.733	3.05813	0.163529	18.7008	4.87275e-78	4.8338e-76	sig
MTSS1	8000.1	4.64566	0.0700823	66.2886	< 1.0E-240	< 1.0E-240	sig		TAP1	127505	4.4017	0.0861947	51.0669	< 1.0E-240	< 1.0E-240	sig		DDIT4L	3408.73	-1.67704	0.0897286	-18.6901	5.95593e-78	5.8856e-76	sig
VASH1	7814.47	4.25152	0.072189	58.8943	< 1.0E-240	< 1.0E-240	sig		PLEK	156404	3.1053	0.0410064	75.7273	< 1.0E-240	< 1.0E-240	sig		DCUN1D3	1166.51	1.23922	0.0664437	18.6506	1.24823e-77	1.22877e-75	sig
TNFSF15	7803.15	7.58013	0.187842	40.3538	< 1.0E-240	< 1.0E-240	sig		SOD2	186915	6.25954	0.0546961	114.442	< 1.0E-240	< 1.0E-240	sig		PIP5K1A	617.57	-1.72443	0.0925261	-18.6372	1.60453e-77	1.57348e-75	sig
CYTH1	7629.91	2.5015	0.0551889	45.3262	< 1.0E-240	< 1.0E-240	sig		CXCL8	223507	5.83342	0.109239	53.4003	< 1.0E-240	< 1.0E-240	sig		PELI2	297.006	-2.11928	0.113716	-18.6365	1.62394e-77	1.58646e-75	sig
NCAPD2	7602.6	-2.89999	0.0559165	-51.8628	< 1.0E-240	< 1.0E-240	sig		WARS	265006	4.15016	0.0680615	60.9766	< 1.0E-240	< 1.0E-240	sig		VDR	2267.67	1.08165	0.0580416	18.6357	1.64964e-77	1.60546e-75	sig
SMAD7	7471.92	2.91597	0.07185	40.5842	< 1.0E-240	< 1.0E-240	sig		CXCL10	513482	10.7123	0.143251	74.7802	< 1.0E-240	< 1.0E-240	sig		CD14	665.43	-3.0106	0.161643	-18.6251	2.01246e-77	1.95117e-75	sig
RRM1	7471.38	-2.59417	0.0743138	-34.9084	< 1.0E-240	< 1.0E-240	sig		AK4	2893.63	2.99142	0.0877105	34.1056	< 1.0E-240	< 1.0E-240	sig		CDC20	21611.5	2.31828	0.124556	18.6123	2.55557e-77	2.46843e-75	sig
SLC7A7	7426.68	3.57291	0.0707189	50.5227	< 1.0E-240	< 1.0E-240	sig		FLVCR2	955.303	4.72359	0.138773	34.0383	< 1.0E-240	< 1.0E-240	sig		AHCYL1	24838.2	-1.10253	0.0592649	-18.6034	3.01676e-77	2.90298e-75	sig
GCLC	7417.31	3.01811	0.0740713	40.7461	< 1.0E-240	< 1.0E-240	sig		FYN	3968.4	-2.15018	0.0631851	-34.0298	< 1.0E-240	< 1.0E-240	sig		LRRC8C	11722.5	1.72392	0.0927922	18.5783	4.81945e-77	4.62038e-75	sig
RET	7390.75	-2.67097	0.0483263	-55.2696	< 1.0E-240	< 1.0E-240	sig		FST	567.413	6.49797	0.190987	34.0231	< 1.0E-240	< 1.0E-240	sig		GRM4	502.372	1.57025	0.0848505	18.5061	1.84245e-76	1.75978e-74	sig
IRGQ	7283.01	2.50958	0.0474138	52.9292	< 1.0E-240	< 1.0E-240	sig		TEX261	5272.95	1.54912	0.0455886	33.9805	< 1.0E-240	< 1.0E-240	sig		BCAT1	26902	-1.25368	0.068015	-18.4324	7.22084e-76	6.8713e-74	sig
OXCT1	7246.37	-1.62089	0.0463667	-34.9582	< 1.0E-240	< 1.0E-240	sig		EHD4	7551.19	2.61128	0.0768618	33.9737	< 1.0E-240	< 1.0E-240	sig		EFCAB2	1896.44	-1.37286	0.0745791	-18.4081	1.13188e-75	1.07311e-73	sig
SPSB1	7175.74	5.83757	0.107905	54.0993	< 1.0E-240	< 1.0E-240	sig		PLAGL1	9202.08	2.62716	0.0773374	33.9702	< 1.0E-240	< 1.0E-240	sig		PADI2	456.183	-2.36812	0.129044	-18.3512	3.23159e-75	3.05254e-73	sig
PLXND1	7159.02	2.3616	0.0532083	44.384	< 1.0E-240	< 1.0E-240	sig		IRF2	7700.05	1.90167	0.0560605	33.9218	< 1.0E-240	< 1.0E-240	sig		GLDN	372.933	2.1457	0.117074	18.3278	4.96684e-75	4.67447e-73	sig
SLC11A1	7064.04	5.77348	0.0809348	71.335	< 1.0E-240	< 1.0E-240	sig		PNPT1	19460.3	1.84926	0.0545368	33.9085	< 1.0E-240	< 1.0E-240	sig		AMOTL2	1188.18	2.85108	0.155617	18.3212	5.60993e-75	5.26043e-73	sig
PPARG	7009.49	4.32293	0.0863791	50.046	< 1.0E-240	< 1.0E-240	sig		SLC41A2	1382.34	3.02482	0.0892074	33.9077	< 1.0E-240	< 1.0E-240	sig		PNOC	5269.34	2.44286	0.133396	18.3128	6.53605e-75	6.10657e-73	sig
EZH2	6993.12	-1.86817	0.0407915	-45.798	< 1.0E-240	< 1.0E-240	sig		IL7R	5675.56	3.33435	0.0984401	33.8719	< 1.0E-240	< 1.0E-240	sig		SKIL	9165.81	-1.07017	0.058602	-18.2617	1.67129e-74	1.55581e-72	sig
NDC1	6987.82	-2.3452	0.0627291	-37.3861	< 1.0E-240	< 1.0E-240	sig		PLCB2	16535.1	-1.70129	0.0502918	-33.8284	< 1.0E-240	< 1.0E-240	sig		SLC17A7	915.875	1.30294	0.0714919	18.225	3.27025e-74	3.0333e-72	sig
TACC2	6956.59	3.1836	0.0537561	59.223	< 1.0E-240	< 1.0E-240	sig		ROBO1	3293.6	3.23948	0.0959573	33.7596	< 1.0E-240	< 1.0E-240	sig		MARS2	1107.04	1.45168	0.079781	18.1958	5.57525e-74	5.13423e-72	sig
IFITM1	6892.13	7.18235	0.185734	38.6702	< 1.0E-240	< 1.0E-240	sig		RASGEF1B	8244.18	1.83767	0.0544959	33.7213	< 1.0E-240	< 1.0E-240	sig		NR1D2	1217.02	-1.46822	0.080738	-18.185	6.78794e-74	6.22866e-72	sig
MERTK	6806.26	8.13546	0.114913	70.7966	< 1.0E-240	< 1.0E-240	sig		NOCT	2265.11	2.72866	0.0809461	33.7096	< 1.0E-240	< 1.0E-240	sig		MXI1	1917.5	-1.21335	0.0667612	-18.1745	8.22441e-74	7.51992e-72	sig
ASPH	6803.86	1.77612	0.051557	34.4497	< 1.0E-240	< 1.0E-240	sig		PRRG4	4361.96	2.57613	0.076455	33.6947	< 1.0E-240	< 1.0E-240	sig		CD226	798.419	2.30608	0.127162	18.1349	1.69021e-73	1.53995e-71	sig
HERC6	6788.76	4.20905	0.0756052	55.6714	< 1.0E-240	< 1.0E-240	sig		EBI3	1599.61	4.62683	0.137525	33.6435	< 1.0E-240	< 1.0E-240	sig		FAM84B	973.582	-1.58728	0.0876806	-18.103	3.01926e-73	2.74113e-71	sig
PGPEP1	6774.47	2.16111	0.0467105	46.2661	< 1.0E-240	< 1.0E-240	sig		LACTB	14614.8	2.61043	0.0777094	33.5922	< 1.0E-240	< 1.0E-240	sig		WARS	265006	-1.23259	0.0682634	-18.0563	7.03269e-73	6.34003e-71	sig
TPX2	6737.19	-2.83297	0.0524417	-54.0213	< 1.0E-240	< 1.0E-240	sig		PLSCR4	602.052	5.3936	0.160645	33.5748	< 1.0E-240	< 1.0E-240	sig		MYO1B	5341.69	1.75578	0.0973898	18.0283	1.16759e-72	1.04891e-70	sig
ITPRIP	6721.95	2.41707	0.0577489	41.8548	< 1.0E-240	< 1.0E-240	sig		MUC1	2564.77	3.37561	0.100564	33.5668	< 1.0E-240	< 1.0E-240	sig		KCP	1528.62	-1.67796	0.0931878	-18.0062	1.74129e-72	1.55344e-70	sig
RUSC2	6699.67	3.29635	0.0472284	69.7959	< 1.0E-240	< 1.0E-240	sig		DTX4	1519.26	2.66892	0.0796164	33.5223	< 1.0E-240	< 1.0E-240	sig		MBNL1-AS1	897.698	1.3686	0.076102	17.9838	2.61134e-72	2.32156e-70	sig
FCMR	6629.43	8.84872	0.157553	56.1636	< 1.0E-240	< 1.0E-240	sig		P2RY6	1293.98	3.13832	0.0936346	33.5167	< 1.0E-240	< 1.0E-240	sig		COL6A2	10386.8	1.94039	0.108073	17.9544	4.43618e-72	3.9303e-70	sig
ARHGEF3	6589.13	4.01684	0.0657171	61.1233	< 1.0E-240	< 1.0E-240	sig		ACSL1	34075.4	2.06689	0.0617534	33.47	< 1.0E-240	< 1.0E-240	sig		SLC6A7	142.219	2.76035	0.153749	17.9536	4.49425e-72	3.96807e-70	sig
RBM47	6587.56	3.54389	0.0656417	53.9884	< 1.0E-240	< 1.0E-240	sig		HIVEP2	14037.6	4.91058	0.147094	33.384	< 1.0E-240	< 1.0E-240	sig		CCL3L3	110872	1.76899	0.0988374	17.8979	1.22382e-71	1.06951e-69	sig
PIK3CD	6561.29	-1.64257	0.0478891	-34.2994	< 1.0E-240	< 1.0E-240	sig		DEK	24931.5	1.99622	0.0599252	33.312	< 1.0E-240	< 1.0E-240	sig		RP11-766F14.2	115.49	5.14051	0.287257	17.8952	1.28602e-71	1.12006e-69	sig
AKAP1	6550.24	-2.23721	0.0558124	-40.0845	< 1.0E-240	< 1.0E-240	sig		HIST2H2BE	2548.32	2.36746	0.0711277	33.2846	< 1.0E-240	< 1.0E-240	sig		LRRC8B	2785.11	2.07013	0.115971	17.8504	2.86746e-71	2.48897e-69	sig
MTHFR	6532.57	2.27995	0.0431785	52.8028	< 1.0E-240	< 1.0E-240	sig		APOL6	30808.5	3.54942	0.106742	33.2525	< 1.0E-240	< 1.0E-240	sig		SEMA3D	2040.16	2.38492	0.133746	17.8317	4.01314e-71	3.4717e-69	sig
MYOZ1	6462.48	4.87409	0.134977	36.1106	< 1.0E-240	< 1.0E-240	sig		RNF168	2231.19	-2.41781	0.0728572	-33.1856	< 1.0E-240	1.74492e-239	sig		SYNJ2	4995.57	1.7794	0.0998001	17.8296	4.1613e-71	3.5878e-69	sig
PAPSS1	6444.56	3.85099	0.0568697	67.716	< 1.0E-240	< 1.0E-240	sig		NBN	17246.9	2.08473	0.0629651	33.1094	< 1.0E-240	2.18269e-238	sig		MNDA	1850.31	-2.24697	0.126578	-17.7516	1.67373e-70	1.43823e-68	sig
CXCL16	6428.49	6.69397	0.11667	57.3753	< 1.0E-240	< 1.0E-240	sig		NT5C3A	7335.48	2.90273	0.0877106	33.0944	< 1.0E-240	3.57459e-238	sig		TMEM154	1979.49	-1.55253	0.0876661	-17.7096	3.53861e-70	3.03058e-68	sig
CXorf21	6420.07	-4.08092	0.0644311	-63.3377	< 1.0E-240	< 1.0E-240	sig		ITPRIPL2	13718.1	2.66697	0.0806357	33.0743	6.96196e-240	6.92679e-238	sig		EEF2K	2916.92	1.038	0.0586292	17.7045	3.8702e-70	3.30355e-68	sig
CAT	6394.88	-2.65023	0.0724879	-36.5611	< 1.0E-240	< 1.0E-240	sig		HS3ST3B1	7583.62	2.51658	0.0761365	33.0535	1.38618e-239	1.37449e-237	sig		SUN2	28272.7	-1.32031	0.0746852	-17.6783	6.16316e-70	5.24338e-68	sig
UNC5B	6392.77	5.01251	0.0752701	66.5937	< 1.0E-240	< 1.0E-240	sig		JAG1	4585.1	3.05437	0.0925133	33.0155	4.86915e-239	4.81171e-237	sig		ATP1B4	158.776	3.62905	0.205369	17.6708	7.03653e-70	5.96665e-68	sig
CXorf38	6382.16	2.2819	0.056441	40.4298	< 1.0E-240	< 1.0E-240	sig		SEMA4B	1143.57	2.19741	0.0665704	33.0088	6.0824e-239	5.99034e-237	sig		ERBB4	1003.1	-1.69484	0.096083	-17.6394	1.22816e-69	1.038e-67	sig
SLC1A3	6362.65	6.36224	0.109663	58.016	< 1.0E-240	< 1.0E-240	sig		IL15	489.945	6.52866	0.198453	32.8978	2.36185e-237	2.31827e-235	sig		2008-03-01	1113.5	-1.26969	0.0721174	-17.6059	2.21873e-69	1.86293e-67	sig
RRM2	6311.74	-3.97625	0.0781091	-50.9064	< 1.0E-240	< 1.0E-240	sig		MEFV	1133.25	3.47552	0.105664	32.8921	2.8535e-237	2.79145e-235	sig		OSMR	606.629	3.58937	0.203989	17.5959	2.64746e-69	2.21567e-67	sig
SLC9A7	6275.79	3.41906	0.0618211	55.3056	< 1.0E-240	< 1.0E-240	sig		RSU1	8111.03	1.77469	0.0541788	32.7561	2.48747e-235	2.42524e-233	sig		TGFBI	14020.8	1.31005	0.0746988	17.5377	7.38331e-69	6.13914e-67	sig
IDS	6190.11	3.07594	0.0576974	53.3117	< 1.0E-240	< 1.0E-240	sig		ZMYM3	4349.21	-2.17667	0.0665101	-32.7268	6.48491e-235	6.3016e-233	sig		LTA4H	4503.49	-1.41879	0.0813139	-17.4483	3.5453e-68	2.93837e-66	sig
PCSK6	6187.19	3.89892	0.0705281	55.2818	< 1.0E-240	< 1.0E-240	sig		PPM1H	1207.59	-2.30448	0.0705234	-32.6769	3.32844e-234	3.22361e-232	sig		SLC7A5	16922	-1.53541	0.0880861	-17.4308	4.8136e-68	3.97671e-66	sig
SH3TC1	6143.25	5.89591	0.0726489	81.1563	< 1.0E-240	< 1.0E-240	sig		CCR1	14709.6	1.81304	0.0554858	32.6756	3.46463e-234	3.3444e-232	sig		TMEM2	3951.79	1.50111	0.0862658	17.401	8.11413e-68	6.68193e-66	sig
RCSD1	6122.23	-2.10763	0.0529549	-39.8005	< 1.0E-240	< 1.0E-240	sig		C5orf56	1126.49	3.43757	0.105227	32.6681	4.42971e-234	4.26188e-232	sig		SLC11A1	7064.04	-1.18351	0.0680843	-17.383	1.11061e-67	9.11656e-66	sig
NCBP1	6098.67	-1.39313	0.0399912	-34.8358	< 1.0E-240	< 1.0E-240	sig		MMP25-AS1	2264.88	3.91272	0.120052	32.5919	5.34321e-233	5.12385e-231	sig		ANKRD13B	398.469	2.34141	0.13485	17.3631	1.56985e-67	1.28453e-65	sig
USP2	6023.12	4.15079	0.0806216	51.4848	< 1.0E-240	< 1.0E-240	sig		CFLAR	25658	3.46629	0.106482	32.5529	1.90207e-232	1.818e-230	sig		ADGRA2	299.723	-2.15516	0.124432	-17.32	3.32394e-67	2.71117e-65	sig
NUSAP1	6014.12	-3.061	0.0567791	-53.9106	< 1.0E-240	< 1.0E-240	sig		USP18	11531.8	2.00651	0.0616685	32.537	3.20061e-232	3.04916e-230	sig		THBS1	159.336	3.62942	0.209639	17.3127	3.77263e-67	3.05773e-65	sig
SIAE	6003.21	2.94366	0.0642805	45.7941	< 1.0E-240	< 1.0E-240	sig		DTX3L	16898.4	1.93047	0.0593392	32.5328	3.66288e-232	3.47818e-230	sig		ANXA8	699.082	3.0999	0.179573	17.2626	8.99094e-67	7.26428e-65	sig
ERLIN1	5981.27	-3.02173	0.0558104	-54.1428	< 1.0E-240	< 1.0E-240	sig		TMEM39A	5745.33	1.42748	0.0440675	32.393	3.4399e-230	3.25585e-228	sig		FCER2	2033.66	2.24641	0.130326	17.2368	1.40503e-66	1.13165e-64	sig
NES	5970.87	9.52484	0.257823	36.9433	< 1.0E-240	< 1.0E-240	sig		LAP3	55506.6	3.0233	0.0934562	32.3499	1.39007e-229	1.31144e-227	sig		HERC5	8814.76	-1.31686	0.0764224	-17.2313	1.5461e-66	1.24137e-64	sig
PIP5K1C	5968.82	1.7236	0.0467962	36.832	< 1.0E-240	< 1.0E-240	sig		BTG2	30283.7	2.59214	0.080193	32.3238	3.23524e-229	3.04238e-227	sig		FOXC1	669.99	1.55311	0.0901523	17.2276	1.64898e-66	1.31985e-64	sig
KCNJ2	5918.36	4.73768	0.102822	46.0767	< 1.0E-240	< 1.0E-240	sig		EOMES	715.976	3.4038	0.10531	32.3217	3.47056e-229	3.25318e-227	sig		CCNG2	1914.25	-1.1538	0.0670104	-17.2182	1.93878e-66	1.54699e-64	sig
FAM105A	5904.63	-3.57582	0.0736128	-48.5761	< 1.0E-240	< 1.0E-240	sig		AMPD3	3530.9	2.42854	0.0752437	32.2757	1.53598e-228	1.43516e-226	sig		TBX3	1809.86	1.60984	0.093511	17.2155	2.03255e-66	1.61679e-64	sig
DHFR	5852.11	-3.0509	0.0685469	-44.5082	< 1.0E-240	< 1.0E-240	sig		RFX2	3569.39	-1.94811	0.0603966	-32.2553	2.96063e-228	2.75745e-226	sig		ADRA2A	132.676	4.27095	0.248108	17.2141	2.08335e-66	1.65208e-64	sig
IFIT5	5844.88	6.84856	0.159035	43.0633	< 1.0E-240	< 1.0E-240	sig		IL32	1360.2	6.94563	0.215728	32.1963	1.98983e-227	1.84737e-225	sig		B3GNT8	372.13	-2.70881	0.157492	-17.1997	2.66937e-66	2.11028e-64	sig
SOX4	5722.42	2.59698	0.0481913	53.889	< 1.0E-240	< 1.0E-240	sig		RAB11FIP4	1810.8	-2.23066	0.0692874	-32.1944	2.11616e-227	1.95842e-225	sig		TCEA1	19268.8	-1.43363	0.0835201	-17.1651	4.84927e-66	3.81016e-64	sig
LGALS3BP	5716.46	6.51275	0.147584	44.129	< 1.0E-240	< 1.0E-240	sig		FAM92A1	2244.25	2.12389	0.0660406	32.1604	6.32186e-227	5.83212e-225	sig		LRRK2	1483.43	2.85474	0.166539	17.1416	7.2664e-66	5.65744e-64	sig
MSH6	5664.74	-1.92781	0.0427399	-45.1056	< 1.0E-240	< 1.0E-240	sig		PCYT1A	12364	1.17129	0.0364239	32.1571	7.02664e-227	6.46185e-225	sig		PLCB1	173.301	3.61483	0.211086	17.1249	9.67106e-66	7.50691e-64	sig
PPM1M	5642.04	5.14382	0.11585	44.4008	< 1.0E-240	< 1.0E-240	sig		GPBP1	14895.2	1.6969	0.0528281	32.1212	2.22916e-226	2.04354e-224	sig		KLHL4	1245.03	1.93229	0.11295	17.1076	1.30368e-65	1.0089e-63	sig
CDK17	5633.51	1.92464	0.0551967	34.8687	< 1.0E-240	< 1.0E-240	sig		DNAJC3	12489.9	1.33665	0.0416183	32.1169	2.56024e-226	2.33969e-224	sig		LDLR	6567.9	-1.17048	0.0685144	-17.0836	1.96498e-65	1.5161e-63	sig
SLFN5	5628.09	5.46838	0.136673	40.0108	< 1.0E-240	< 1.0E-240	sig		TLR8	630.774	4.92259	0.153492	32.0706	1.13263e-225	1.03183e-223	sig		LIMA1	3837.71	1.31798	0.0771706	17.0787	2.13702e-65	1.64391e-63	sig
PSEN2	5602.85	2.93344	0.077804	37.7029	< 1.0E-240	< 1.0E-240	sig		CHST2	1345.9	3.45068	0.10762	32.0635	1.42146e-225	1.29092e-223	sig		SLC7A7	7426.68	-1.16084	0.0681284	-17.0391	4.21317e-65	3.2217e-63	sig
MAML2	5599.69	7.02092	0.1694	41.4457	< 1.0E-240	< 1.0E-240	sig		TBX3	1809.86	2.95354	0.0925494	31.9131	1.75704e-223	1.59072e-221	sig		MPZL1	541.856	-1.50821	0.088624	-17.018	6.03614e-65	4.58836e-63	sig
SAMD4A	5598.08	8.42912	0.196202	42.9615	< 1.0E-240	< 1.0E-240	sig		VPS9D1	3886.78	3.18034	0.0997547	31.8816	4.80227e-223	4.33423e-221	sig		CCDC149	1260.13	-1.33569	0.0788229	-16.9454	2.08037e-64	1.57672e-62	sig
NCAPG2	5598.06	-2.80925	0.0803372	-34.9683	< 1.0E-240	< 1.0E-240	sig		EPSTI1	16115.1	2.94836	0.0925714	31.8496	1.33385e-222	1.20014e-220	sig		LDHA	64507.1	1.54963	0.0915506	16.9265	2.86915e-64	2.16815e-62	sig
BCAR3	5529.63	3.78895	0.094285	40.1861	< 1.0E-240	< 1.0E-240	sig		XKR6	527.215	3.05551	0.0963951	31.6977	1.66959e-220	1.4976e-218	sig		ALS2CL	249.398	-2.24726	0.133251	-16.8649	8.15562e-64	6.12697e-62	sig
NCF2	5516.34	3.04078	0.0618695	49.1482	< 1.0E-240	< 1.0E-240	sig		KLF3	5154.67	2.01705	0.063648	31.6907	2.08624e-220	1.86558e-218	sig		EHD2	728.385	1.22925	0.0729422	16.8524	1.00694e-63	7.54268e-62	sig
P2RX7	5500.24	5.57194	0.151805	36.7046	< 1.0E-240	< 1.0E-240	sig		FBXL20	2334.63	-1.86722	0.0589283	-31.6864	2.39441e-220	2.13461e-218	sig		NRCAM	159.24	3.44463	0.204441	16.849	1.06618e-63	7.96322e-62	sig
MXD1	5428.46	2.98832	0.0582038	51.3424	< 1.0E-240	< 1.0E-240	sig		STC2	1261.8	-4.30533	0.135983	-31.6609	5.37275e-220	4.7752e-218	sig		SLAMF7	95075.2	-1.18884	0.0706492	-16.8273	1.53967e-63	1.14332e-61	sig
C3	5406.1	4.10456	0.0986793	41.5949	< 1.0E-240	< 1.0E-240	sig		NCOA4	17632.7	1.61076	0.0509276	31.6285	1.49972e-219	1.32887e-217	sig		PICALM	22339.4	1.0605	0.0631196	16.8015	2.3787e-63	1.7562e-61	sig
GPC3	5362.16	3.55024	0.103362	34.3476	< 1.0E-240	< 1.0E-240	sig		VLDLR	9144.81	-2.41658	0.0766359	-31.5333	3.04136e-218	2.68672e-216	sig		FLYWCH1	3324.54	-1.04298	0.0620848	-16.7992	2.47281e-63	1.81525e-61	sig
MYO1B	5341.69	4.91518	0.121189	40.558	< 1.0E-240	< 1.0E-240	sig		PCGF5	7988.76	2.59234	0.0823213	31.4906	1.16948e-217	1.02999e-215	sig		ETV3L	1651.13	3.07867	0.183353	16.7909	2.8439e-63	2.08171e-61	sig
CTSO	5306.97	2.8282	0.0755146	37.4524	< 1.0E-240	< 1.0E-240	sig		SCARF1	863.193	3.77107	0.119793	31.4798	1.64222e-217	1.44199e-215	sig		FLT1	3815.63	1.41827	0.0845695	16.7705	4.01358e-63	2.92957e-61	sig
IFI27	5291.86	7.37382	0.206129	35.7729	< 1.0E-240	< 1.0E-240	sig		ZC3H7B	10036.5	1.17567	0.0373518	31.4756	1.87286e-217	1.63957e-215	sig		TNFSF15	7803.15	-1.99302	0.118852	-16.7689	4.11766e-63	2.99702e-61	sig
CHIT1	5227.2	8.81133	0.220973	39.8752	< 1.0E-240	< 1.0E-240	sig		ARHGAP31	8570.78	3.49124	0.111097	31.4251	9.17847e-217	8.0111e-215	sig		PHGDH	11610.3	-2.47529	0.147806	-16.7469	5.96867e-63	4.33201e-61	sig
ARHGEF40	5072.7	3.25958	0.0589458	55.2979	< 1.0E-240	< 1.0E-240	sig		RASSF4	8020.59	1.65479	0.0528643	31.3026	4.29822e-215	3.74035e-213	sig		ENC1	9278.99	1.5283	0.0912834	16.7424	6.43173e-63	4.65494e-61	sig
LRRC8A	5009.27	2.44104	0.057374	42.5461	< 1.0E-240	< 1.0E-240	sig		PRR12	2276.9	-2.89734	0.0926426	-31.2744	1.0413e-214	9.03454e-213	sig		DHRS11	1361.08	1.67413	0.10013	16.7195	9.44397e-63	6.81584e-61	sig
KIFC1	4978.07	-3.06214	0.0842465	-36.3474	< 1.0E-240	< 1.0E-240	sig		PRKCH	3236.93	-1.82677	0.058629	-31.1582	3.93092e-213	3.40042e-211	sig		SNN	4395.13	-1.38791	0.0833206	-16.6575	2.67149e-62	1.92265e-60	sig
ZNF697	4973.19	2.92217	0.0734891	39.7633	< 1.0E-240	< 1.0E-240	sig		NFKBIA	23258.3	3.79026	0.121694	31.1458	5.78211e-213	4.98698e-211	sig		CDCP1	376.727	2.2648	0.136296	16.6168	5.26437e-62	3.76762e-60	sig
CYTIP	4961.03	5.59828	0.0940218	59.5424	< 1.0E-240	< 1.0E-240	sig		DNAJA1	66639.6	2.40051	0.0771675	31.1077	1.89222e-212	1.6272e-210	sig		CXorf21	6420.07	1.10201	0.0664679	16.5796	9.7839e-62	6.96337e-60	sig
NUP107	4951.2	-2.17154	0.05281	-41.1199	< 1.0E-240	< 1.0E-240	sig		ARID3A	22065.8	1.31481	0.0422987	31.0838	3.98477e-212	3.41659e-210	sig		SGK223	2076.07	1.22772	0.0740942	16.5697	1.15447e-61	8.19387e-60	sig
KLHL24	4950.85	3.71769	0.0774887	47.9771	< 1.0E-240	< 1.0E-240	sig		ERI1	2472.16	1.57062	0.0505376	31.0783	4.73844e-212	4.05088e-210	sig		SPRED1	278.146	2.33711	0.141188	16.5532	1.51886e-61	1.07505e-59	sig
HMGA2	4854.95	9.22313	0.229645	40.1626	< 1.0E-240	< 1.0E-240	sig		TIFA	3963.88	2.68316	0.0863362	31.078	4.77185e-212	4.06751e-210	sig		OLFML3	1031.81	1.7945	0.108492	16.5405	1.87537e-61	1.32373e-59	sig
SLC26A11	4849.8	9.56548	0.209932	45.5645	< 1.0E-240	< 1.0E-240	sig		GLUL	42000	1.44125	0.046401	31.0608	8.15983e-212	6.93514e-210	sig		SLC40A1	429.201	1.99256	0.120498	16.536	2.02127e-61	1.42281e-59	sig
TCOF1	4846.27	-1.89564	0.0508275	-37.2956	< 1.0E-240	< 1.0E-240	sig		CIITA	505.39	6.18486	0.199272	31.0373	1.69537e-211	1.43673e-209	sig		OASL	20342.9	-1.54698	0.0936032	-16.5271	2.34309e-61	1.64484e-59	sig
UHRF1	4802.86	-4.26249	0.0641135	-66.4835	< 1.0E-240	< 1.0E-240	sig		KBTBD8	1753.73	2.57397	0.0830173	31.0052	4.58905e-211	3.87768e-209	sig		SLC4A4	159.6	3.00005	0.18156	16.5238	2.47468e-61	1.73248e-59	sig
ALDH18A1	4765.61	-1.54183	0.0442039	-34.88	< 1.0E-240	< 1.0E-240	sig		PIM2	2266.16	3.36033	0.108425	30.9921	6.87955e-211	5.79632e-209	sig		POP1	3113.63	1.14312	0.0692143	16.5157	2.8271e-61	1.97382e-59	sig
CCNA2	4699.96	-3.55849	0.0726027	-49.0132	< 1.0E-240	< 1.0E-240	sig		ANKRD33B	12005.1	3.56648	0.115081	30.991	7.12819e-211	5.9885e-209	sig		RHOBTB2	8786.22	-1.38366	0.0839078	-16.4902	4.31523e-61	3.00464e-59	sig
PRC1	4545.63	-2.71609	0.0705434	-38.5024	< 1.0E-240	< 1.0E-240	sig		RP11-350G8.5	646.644	3.15042	0.101754	30.9612	1.79506e-210	1.50373e-208	sig		OGG1	3159.75	1.26193	0.0768831	16.4137	1.527e-60	1.0575e-58	sig
DACH1	4510.55	-1.69451	0.049096	-34.5143	< 1.0E-240	< 1.0E-240	sig		BAIAP2-AS1	1303.19	-2.34491	0.0758021	-30.9346	4.09744e-210	3.4226e-208	sig		VLDLR	9144.81	-1.21856	0.0742493	-16.4118	1.57567e-60	1.08827e-58	sig
TLE3	4413.15	2.70145	0.0674729	40.0375	< 1.0E-240	< 1.0E-240	sig		MARCKS	18767.4	3.2292	0.104481	30.9072	9.56034e-210	7.96295e-208	sig		TJP2	763.472	2.37372	0.144737	16.4002	1.90617e-60	1.3095e-58	sig
TIMELESS	4411.67	-2.70334	0.0564717	-47.8707	< 1.0E-240	< 1.0E-240	sig		SYTL3	1504.17	2.61383	0.0845815	30.9031	1.08506e-209	9.01187e-208	sig		CNR1	664.238	1.77958	0.10863	16.3821	2.56787e-60	1.75937e-58	sig
GPAT3	4406.19	4.74136	0.0816016	58.1038	< 1.0E-240	< 1.0E-240	sig		C1S	1249.97	2.33195	0.0755301	30.8744	2.63423e-209	2.18163e-207	sig		CMAHP	2305.24	1.19702	0.0734578	16.2954	1.06399e-59	7.27054e-58	sig
CASS4	4397.33	6.29911	0.116689	53.9821	< 1.0E-240	< 1.0E-240	sig		SCO1	4832.18	1.52882	0.049523	30.8709	2.93293e-209	2.42212e-207	sig		SIGLEC10	148.565	2.98277	0.183392	16.2645	1.76242e-59	1.20111e-57	sig
ARL4C	4337.13	2.33874	0.0644398	36.2935	< 1.0E-240	< 1.0E-240	sig		CYP1B1	5428.16	1.99125	0.0645826	30.8326	9.59432e-209	7.90095e-207	sig		RP11-156K23.3	678.121	1.86805	0.115236	16.2107	4.23496e-59	2.85588e-57	sig
ADAMTS1	4332.29	-4.1017	0.0982944	-41.7288	< 1.0E-240	< 1.0E-240	sig		LTA	404.656	6.23113	0.202682	30.7434	1.50043e-207	1.23212e-205	sig		P4HA2	1718.09	1.37532	0.0850118	16.178	7.21104e-59	4.85008e-57	sig
SLC44A2	4331.09	6.26273	0.105692	59.2546	< 1.0E-240	< 1.0E-240	sig		CDC42SE2	7178.3	1.6145	0.0526069	30.6899	7.76355e-207	6.35739e-205	sig		IL24	1218.3	-1.56177	0.096548	-16.176	7.4421e-59	4.99242e-57	sig
SHCBP1	4324.1	-3.45338	0.0549183	-62.8821	< 1.0E-240	< 1.0E-240	sig		RAB29	6792.63	1.80232	0.0587943	30.6547	2.28772e-206	1.86811e-204	sig		EGLN3	114.32	4.63399	0.286682	16.1642	9.01689e-59	6.0331e-57	sig
ST3GAL5	4294.1	3.48861	0.090199	38.6769	< 1.0E-240	< 1.0E-240	sig		SH3TC1	6143.25	-1.69577	0.0553973	-30.6111	8.71569e-206	7.0972e-204	sig		AC144831.1	640.156	1.54221	0.0954187	16.1626	9.25903e-59	6.17902e-57	sig
IRAK2	4287.26	4.75948	0.116357	40.9041	< 1.0E-240	< 1.0E-240	sig		NCOA5	4690.44	1.6375	0.0535151	30.5988	1.27075e-205	1.03189e-203	sig		RNF165	219.219	2.43393	0.150609	16.1606	9.56095e-59	6.36398e-57	sig
CAB39L	4233.93	3.54344	0.0732091	48.4016	< 1.0E-240	< 1.0E-240	sig		HESX1	2798.66	3.8354	0.125484	30.5649	3.58824e-205	2.90568e-203	sig		B4GALT5	25367.5	-1.52075	0.0941524	-16.152	1.10019e-58	7.30416e-57	sig
ODF2	4230.12	-2.16732	0.0560829	-38.6449	< 1.0E-240	< 1.0E-240	sig		ETNK1	23651.9	1.64254	0.0537982	30.5315	9.9557e-205	8.03957e-203	sig		SESN1	5095.58	-1.08608	0.0674357	-16.1054	2.33611e-58	1.54297e-56	sig
WHAMM	4218.5	2.04895	0.0491122	41.7197	< 1.0E-240	< 1.0E-240	sig		CRIM1	1001.65	2.75427	0.0903453	30.486	3.99507e-204	3.21725e-202	sig		FKBP5	10351.5	1.47228	0.0915054	16.0895	3.02298e-58	1.99152e-56	sig
ARID5B	4200.73	3.11557	0.0827732	37.6398	< 1.0E-240	< 1.0E-240	sig		RP11-486B10.4	416.79	3.34442	0.109707	30.485	4.11475e-204	3.3045e-202	sig		SDS	22220.5	-1.81985	0.113243	-16.0702	4.12579e-58	2.7111e-56	sig
TGIF1	4184.89	2.44999	0.0647288	37.85	< 1.0E-240	< 1.0E-240	sig		LRIG1	3044.53	2.20228	0.072391	30.422	2.80843e-203	2.24921e-201	sig		NR4A2	5098.91	1.84196	0.114655	16.0651	4.47883e-58	2.93558e-56	sig
SPATA31C1	4119.86	-5.43358	0.116108	-46.7977	< 1.0E-240	< 1.0E-240	sig		GSAP	2047.91	2.46275	0.0810396	30.3895	7.56083e-203	6.03872e-201	sig		PLAGL1	9202.08	1.24446	0.0775825	16.0405	6.66626e-58	4.35817e-56	sig
IGFBP3	4115.19	7.20372	0.189669	37.9805	< 1.0E-240	< 1.0E-240	sig		CA13	381.14	5.08422	0.167361	30.3788	1.0456e-202	8.32823e-201	sig		NCF1	10130.7	-2.22352	0.13882	-16.0173	9.67829e-58	6.31128e-56	sig
CACNA1A	4114.91	5.05249	0.136929	36.8985	< 1.0E-240	< 1.0E-240	sig		OAS2	35877	1.65025	0.0544155	30.3269	5.07323e-202	4.02983e-200	sig		IL1RN	136030	1.61469	0.100905	16.0021	1.23463e-57	8.03073e-56	sig
STAP1	4103.24	4.42661	0.124931	35.4326	< 1.0E-240	< 1.0E-240	sig		STARD5	385.969	3.35779	0.110784	30.3094	8.61165e-202	6.82192e-200	sig		EDIL3	530.842	2.10022	0.131308	15.9946	1.39284e-57	9.03694e-56	sig
ARMC9	4072.27	5.20301	0.0730784	71.1976	< 1.0E-240	< 1.0E-240	sig		FAM126A	5430.53	2.95931	0.0977224	30.2829	1.92781e-201	1.52303e-199	sig		PSTPIP2	1505.26	1.5546	0.0972634	15.9834	1.66894e-57	1.07739e-55	sig
BUB1	4069.42	-3.37126	0.0545477	-61.8038	< 1.0E-240	< 1.0E-240	sig		GRAMD3	1261.59	1.95759	0.0647804	30.219	1.3351e-200	1.05192e-198	sig		HIST2H2BE	2548.32	1.14719	0.0717986	15.9779	1.82248e-57	1.17356e-55	sig
TNFAIP8L3	4067.1	5.59173	0.122137	45.7823	< 1.0E-240	< 1.0E-240	sig		NFKB2	17020.5	2.82236	0.0935418	30.1722	5.49202e-200	4.31545e-198	sig		SLC1A2	705.417	3.24885	0.203396	15.9731	1.96896e-57	1.26472e-55	sig
C19orf66	4034.21	4.08647	0.103572	39.4553	< 1.0E-240	< 1.0E-240	sig		HERC6	6788.76	1.82517	0.060596	30.1203	2.63024e-199	2.0612e-197	sig		GATA2	3838.08	-1.56431	0.0980743	-15.9502	2.8376e-57	1.81359e-55	sig
TESK1	4017.6	3.5831	0.0671979	53.3216	< 1.0E-240	< 1.0E-240	sig		SOCS1	1371.89	4.92752	0.163769	30.0883	6.89257e-199	5.38693e-197	sig		PIM1	17991.2	-1.36147	0.0853704	-15.9478	2.95085e-57	1.87664e-55	sig
FANCI	4016.42	-2.9693	0.0684464	-43.3813	< 1.0E-240	< 1.0E-240	sig		NISCH	5151.86	-1.38732	0.0461113	-30.0863	7.32215e-199	5.70736e-197	sig		KCNE1	510.185	-1.54618	0.0970015	-15.9397	3.35903e-57	2.1257e-55	sig
TTC39B	4008.76	3.51345	0.0696577	50.4388	< 1.0E-240	< 1.0E-240	sig		TLR7	386.581	4.11471	0.136942	30.0472	2.37462e-198	1.846e-196	sig		NID1	2161.98	-1.41079	0.0885896	-15.925	4.2527e-57	2.68463e-55	sig
C5AR2	3995.81	6.99632	0.128018	54.6508	< 1.0E-240	< 1.0E-240	sig		DDX23	5959.99	1.75699	0.0584822	30.0431	2.6832e-198	2.08033e-196	sig		F2R	913.66	1.31162	0.0824423	15.9095	5.44243e-57	3.42726e-55	sig
MLXIPL	3990.98	3.74197	0.0842259	44.4278	< 1.0E-240	< 1.0E-240	sig		CASP4	19139.7	2.74132	0.0914941	29.9617	3.0975e-197	2.39518e-195	sig		HGD	639.814	1.44303	0.0908581	15.8822	8.41821e-57	5.27534e-55	sig
CLIP2	3983.16	4.58166	0.0681301	67.2487	< 1.0E-240	< 1.0E-240	sig		KBTBD11	3208.34	-2.51682	0.0840273	-29.9524	4.09396e-197	3.15733e-195	sig		PLS3	2184.9	1.21355	0.0764604	15.8716	9.96472e-57	6.21417e-55	sig
FYN	3968.4	3.52165	0.0654313	53.8221	< 1.0E-240	< 1.0E-240	sig		C12orf4	3681.8	1.64647	0.0550105	29.93	8.00169e-197	6.15476e-195	sig		MKNK2	10060.3	-1.05096	0.0662729	-15.8581	1.23496e-56	7.68278e-55	sig
SDC3	3934.06	3.59141	0.0768978	46.7036	< 1.0E-240	< 1.0E-240	sig		ADAMTS15	2018.2	-3.22841	0.107949	-29.9068	1.60422e-196	1.23069e-194	sig		LINC01615	113.544	-3.42086	0.215791	-15.8527	1.34706e-56	8.3599e-55	sig
SPAG5	3910.74	-2.56369	0.0559781	-45.798	< 1.0E-240	< 1.0E-240	sig		PARP1	35944.5	-1.24343	0.0416838	-29.8301	1.59308e-195	1.21894e-193	sig		CTSO	5306.97	-1.1509	0.0726463	-15.8426	1.58265e-56	9.79835e-55	sig
ABHD4	3902.39	4.21129	0.0833347	50.5346	< 1.0E-240	< 1.0E-240	sig		ZFP69	9477.52	-1.60484	0.0538434	-29.8058	3.28941e-195	2.51028e-193	sig		BEND5	118.605	3.55037	0.224588	15.8084	2.72284e-56	1.68168e-54	sig
IRF2BPL	3859.83	3.79455	0.0847031	44.7983	< 1.0E-240	< 1.0E-240	sig		CNDP2	18843.1	2.28865	0.0768179	29.7932	4.78077e-195	3.63888e-193	sig		MGAT5	5180.97	1.23652	0.0782466	15.8029	2.97048e-56	1.83023e-54	sig
NDST1	3846.6	3.66094	0.0616764	59.3571	< 1.0E-240	< 1.0E-240	sig		PMAIP1	22425.5	2.61773	0.0878904	29.784	6.29904e-195	4.78202e-193	sig		RUVBL1	4253.11	1.54208	0.0976665	15.7893	3.68832e-56	2.26708e-54	sig
FLT1	3815.63	4.89609	0.114964	42.5879	< 1.0E-240	< 1.0E-240	sig		CPNE8	11509.2	1.44824	0.0486319	29.7798	7.1462e-195	5.41106e-193	sig		KIZ	1706	-1.04913	0.0667239	-15.7234	1.04593e-55	6.39836e-54	sig
TIE1	3809.34	7.87802	0.208891	37.7135	< 1.0E-240	< 1.0E-240	sig		SLC7A2	4786.32	3.13682	0.105698	29.6772	1.51303e-193	1.14269e-191	sig		SH2D2A	447.578	2.062	0.131323	15.7018	1.47096e-55	8.97703e-54	sig
LOXL3	3792.23	3.94235	0.0669101	58.9201	< 1.0E-240	< 1.0E-240	sig		SCIMP	918.221	3.25872	0.109848	29.6657	2.12659e-193	1.60192e-191	sig		NLGN4Y	727.165	1.50348	0.0958048	15.6931	1.68544e-55	1.02616e-53	sig
TRANK1	3791.39	3.50558	0.102296	34.2689	< 1.0E-240	< 1.0E-240	sig		CSPG4	12240.8	-2.34035	0.078902	-29.6615	2.40889e-193	1.8099e-191	sig		LRIG1	3044.53	1.14319	0.0728877	15.6842	1.93931e-55	1.17794e-53	sig
PFAS	3747.95	-2.08669	0.0586269	-35.5927	< 1.0E-240	< 1.0E-240	sig		FCGR1CP	820.285	4.01272	0.135437	29.6279	6.52873e-193	4.89269e-191	sig		SLC7A8	342.394	2.23694	0.142714	15.6743	2.26823e-55	1.37447e-53	sig
SCIN	3739.41	3.81169	0.0928587	41.0483	< 1.0E-240	< 1.0E-240	sig		AKT1S1	12385.4	2.44248	0.0824541	29.6223	7.71734e-193	5.76861e-191	sig		RAB44	3492.87	-1.33618	0.085269	-15.6702	2.41828e-55	1.46195e-53	sig
DHX58	3734.69	4.93876	0.1157	42.6857	< 1.0E-240	< 1.0E-240	sig		PTX3	854.997	4.09431	0.138387	29.586	2.26106e-192	1.68579e-190	sig		MEF2C	19649.7	1.41609	0.0903796	15.6683	2.49199e-55	1.50297e-53	sig
DLX3	3726.52	9.04495	0.210417	42.9859	< 1.0E-240	< 1.0E-240	sig		RUSC2	6699.67	-1.31055	0.0443296	-29.5636	4.38572e-192	3.26155e-190	sig		PAX8-AS1	911.25	1.19053	0.0760271	15.6593	2.86993e-55	1.72687e-53	sig
FAM214B	3689.94	2.36133	0.0668349	35.3307	< 1.0E-240	< 1.0E-240	sig		TBX21	808.721	8.45955	0.287152	29.4602	9.32189e-191	6.9148e-189	sig		TMEM88	358.171	1.73733	0.11096	15.6572	2.9646e-55	1.77966e-53	sig
KIF11	3680.65	-3.28167	0.0952811	-34.442	< 1.0E-240	< 1.0E-240	sig		VGLL2	2677.49	11.1928	0.381201	29.3619	1.68675e-189	1.24802e-187	sig		RHOBTB3	1988.84	-1.55396	0.0993844	-15.6358	4.14914e-55	2.46768e-53	sig
SORT1	3652.15	2.65025	0.0746765	35.4897	< 1.0E-240	< 1.0E-240	sig		NECTIN3	1502.29	3.3589	0.114417	29.3566	1.96597e-189	1.45093e-187	sig		GDAP1	1096.19	1.15109	0.0736392	15.6315	4.43931e-55	2.63416e-53	sig
TEX9	3644.15	5.90192	0.111996	52.6976	< 1.0E-240	< 1.0E-240	sig		TRIM36	1415.06	2.40692	0.0820686	29.3282	4.5356e-189	3.33894e-187	sig		MT1G	600.692	3.1543	0.201803	15.6306	4.50292e-55	2.66575e-53	sig
TNFRSF12A	3612.11	5.10041	0.119277	42.7609	< 1.0E-240	< 1.0E-240	sig		SLAMF1	426.764	6.21007	0.211809	29.3191	5.91362e-189	4.34241e-187	sig		PROC	425.893	-3.04405	0.195209	-15.5938	8.02327e-55	4.7172e-53	sig
FAM234B	3602.13	2.2391	0.0599751	37.3338	< 1.0E-240	< 1.0E-240	sig		TICAM1	4599.11	2.49333	0.0851042	29.2974	1.11896e-188	8.19599e-187	sig		PPFIBP1	15764.9	2.30439	0.147788	15.5926	8.17791e-55	4.79714e-53	sig
STUM	3598.1	7.36481	0.165723	44.4404	< 1.0E-240	< 1.0E-240	sig		S1PR3	1477.19	3.31765	0.113243	29.2968	1.13951e-188	8.32558e-187	sig		SHC4	185.776	2.18648	0.140624	15.5485	1.63002e-54	9.51821e-53	sig
SLC9A1	3586.12	1.91576	0.0480026	39.9096	< 1.0E-240	< 1.0E-240	sig		LDLRAD3	691.888	2.38157	0.081325	29.2845	1.63249e-188	1.18976e-186	sig		LRCH1	8001.35	-1.36733	0.0879598	-15.545	1.72104e-54	1.00269e-52	sig
BCL3	3582.38	3.31251	0.0922919	35.8916	< 1.0E-240	< 1.0E-240	sig		DUSP5	26779.6	3.22649	0.110232	29.27	2.49791e-188	1.81594e-186	sig		SALL4	361.01	-2.46845	0.158906	-15.5341	2.04057e-54	1.18348e-52	sig
FANCD2	3581.27	-2.35413	0.0523712	-44.9508	< 1.0E-240	< 1.0E-240	sig		PLOD2	1844.84	2.80856	0.0960744	29.2331	7.35467e-188	5.33342e-186	sig		ODF3B	1268.53	-1.91891	0.123619	-15.5228	2.43272e-54	1.40774e-52	sig
TBC1D2	3575.86	5.07525	0.0866532	58.5697	< 1.0E-240	< 1.0E-240	sig		USP3	3606.78	-1.73659	0.0594294	-29.221	1.04838e-187	7.58373e-186	sig		CYP27A1	131.381	-2.82267	0.182377	-15.4771	4.95104e-54	2.85218e-52	sig
MOAP1	3573.69	2.61685	0.0627863	41.6787	< 1.0E-240	< 1.0E-240	sig		DNAJB4	2023.93	1.90478	0.0652	29.2145	1.27017e-187	9.16532e-186	sig		CYP26B1	208.623	2.28028	0.14769	15.4396	8.86042e-54	5.09286e-52	sig
RFX2	3569.39	2.51201	0.0599067	41.9321	< 1.0E-240	< 1.0E-240	sig		FZD1	3141.89	1.60735	0.0550999	29.1716	4.44685e-187	3.20085e-185	sig		PIK3R3	1528.3	1.20885	0.0783012	15.4384	9.02797e-54	5.17758e-52	sig
SRD5A1	3552.82	2.89251	0.0695821	41.5698	< 1.0E-240	< 1.0E-240	sig		TANK	11330.6	1.59695	0.0547488	29.1686	4.85002e-187	3.48246e-185	sig		CACNB4	1212.6	2.26964	0.147083	15.431	1.01284e-53	5.79576e-52	sig
SUCNR1	3546.71	4.07353	0.117762	34.5913	< 1.0E-240	< 1.0E-240	sig		TNIP1	19983	2.83392	0.0974189	29.09	4.80435e-186	3.44119e-184	sig		AQP1	567.149	1.58031	0.10262	15.3997	1.64479e-53	9.39103e-52	sig
HOMER2	3540.49	3.66841	0.0793274	46.244	< 1.0E-240	< 1.0E-240	sig		ANKLE2	8235.88	1.14466	0.0393782	29.0684	9.00335e-186	6.43298e-184	sig		TMEM47	138.316	3.24939	0.211267	15.3805	2.21204e-53	1.26018e-51	sig
SKP2	3522.14	-3.23791	0.0758381	-42.6951	< 1.0E-240	< 1.0E-240	sig		AKNA	3356.96	-1.59959	0.0550481	-29.058	1.21996e-185	8.69544e-184	sig		ADAMTS14	455.509	1.77714	0.115585	15.3752	2.40011e-53	1.36429e-51	sig
SLCO4A1	3515.91	2.00616	0.0479616	41.8284	< 1.0E-240	< 1.0E-240	sig		DDIT4L	3408.73	-2.67078	0.0920619	-29.0107	4.82207e-185	3.42861e-183	sig		URB2	2110.27	1.09625	0.0713085	15.3733	2.4725e-53	1.40234e-51	sig
CDC6	3502.05	-3.31639	0.0695069	-47.7131	< 1.0E-240	< 1.0E-240	sig		MX1	825.133	2.71107	0.0934543	29.0095	4.98641e-185	3.53683e-183	sig		PTPN22	753.203	1.5049	0.0979512	15.3638	2.86325e-53	1.61682e-51	sig
RAB44	3492.87	-3.94615	0.0726096	-54.3475	< 1.0E-240	< 1.0E-240	sig		BTN3A3	2102.16	1.55909	0.0540068	28.8683	2.98432e-183	2.11163e-181	sig		GLUD1P3	1891.65	2.11403	0.137966	15.3228	5.38265e-53	3.02618e-51	sig
DDIT4L	3408.73	7.23	0.130836	55.2599	< 1.0E-240	< 1.0E-240	sig		ELF4	10757.9	2.12191	0.073507	28.8668	3.11865e-183	2.20133e-181	sig		ALOX5	353.988	-1.7104	0.11175	-15.3055	7.0239e-53	3.9317e-51	sig
ACVR1	3380.17	2.40363	0.0683034	35.1905	< 1.0E-240	< 1.0E-240	sig		BMP8B	27884.3	-1.30792	0.0453435	-28.8447	5.89657e-183	4.15209e-181	sig		NT5E	1934.85	1.4555	0.0952771	15.2765	1.09758e-52	6.13047e-51	sig
AGPAT4	3378.05	3.01639	0.0788256	38.2666	< 1.0E-240	< 1.0E-240	sig		SLC25A44	6884.86	1.17711	0.040811	28.843	6.20846e-183	4.36118e-181	sig		ADAMTS4	1036.99	1.0907	0.0714684	15.2613	1.38555e-52	7.70716e-51	sig
SP110	3356.54	3.21466	0.073842	43.5343	< 1.0E-240	< 1.0E-240	sig		BCL7A	3392.02	-1.99073	0.0690575	-28.8272	9.79678e-183	6.86528e-181	sig		PHEX	538.698	1.79732	0.117771	15.2612	1.38587e-52	7.70716e-51	sig
RIN2	3324.52	8.9302	0.227147	39.3145	< 1.0E-240	< 1.0E-240	sig		BAZ1A	38198.8	2.49638	0.0866066	28.8244	1.06178e-182	7.42275e-181	sig		KCNJ1	168.142	-2.50476	0.164136	-15.2603	1.40598e-52	7.80211e-51	sig
TRIM54	3319.29	9.03609	0.255776	35.3281	< 1.0E-240	< 1.0E-240	sig		CCDC117	3069.54	1.99733	0.0693299	28.8091	1.65128e-182	1.15163e-180	sig		GATM	1101.11	1.49919	0.0983298	15.2465	1.73679e-52	9.61711e-51	sig
BMF	3306.88	3.93884	0.0717962	54.8613	< 1.0E-240	< 1.0E-240	sig		OAS1	19433.3	2.27888	0.0792112	28.7697	5.13759e-182	3.57449e-180	sig		NPAS2	330.995	-1.64831	0.108286	-15.2219	2.53253e-52	1.39332e-50	sig
CRISPLD1	3290.24	-1.99666	0.0559482	-35.6875	< 1.0E-240	< 1.0E-240	sig		RBM17	9585.37	2.20778	0.0768687	28.7215	2.05704e-181	1.42778e-179	sig		TXLNB	248.735	1.9993	0.131368	15.2191	2.64192e-52	1.4504e-50	sig
GIPC3	3279.91	2.67621	0.0530536	50.4435	< 1.0E-240	< 1.0E-240	sig		CTSS	89943.2	1.93516	0.0674065	28.7089	2.95826e-181	2.04843e-179	sig		SERPINE1	522.836	1.46791	0.0965217	15.2081	3.12319e-52	1.71096e-50	sig
MYO1G	3228.28	-3.06125	0.0861201	-35.5463	< 1.0E-240	< 1.0E-240	sig		USP15	16654.4	1.64372	0.0572653	28.7036	3.43607e-181	2.37365e-179	sig		SULF2	464.036	-1.41006	0.0927296	-15.2062	3.21792e-52	1.75911e-50	sig
SLC30A3	3190.37	6.68722	0.156402	42.7567	< 1.0E-240	< 1.0E-240	sig		RASSF5	15411.4	1.1597	0.040406	28.7012	3.68109e-181	2.5369e-179	sig		DUSP10	4030.02	-1.14346	0.0752386	-15.1977	3.66105e-52	1.99287e-50	sig
NCAPG	3173.41	-3.10469	0.0715803	-43.3736	< 1.0E-240	< 1.0E-240	sig		GPCPD1	5165.25	-1.85434	0.0648011	-28.6158	4.27538e-180	2.93952e-178	sig		SLC2A1	17980.2	1.12067	0.0738232	15.1805	4.76397e-52	2.58229e-50	sig
TRIP13	3162.88	-3.47342	0.0690353	-50.3137	< 1.0E-240	< 1.0E-240	sig		PTPN2	5981.13	2.14192	0.0750855	28.5264	5.51858e-179	3.78535e-177	sig		CSTA	6940.84	-2.04088	0.134477	-15.1763	5.07352e-52	2.74429e-50	sig
TESK2	3110.9	4.54037	0.088499	51.3042	< 1.0E-240	< 1.0E-240	sig		ITGA1	728.456	3.92499	0.137618	28.5208	6.46607e-179	4.42486e-177	sig		S100A16	5148.42	1.98005	0.130587	15.1627	6.24734e-52	3.36505e-50	sig
CTTN	3101.72	4.06969	0.0841815	48.3442	< 1.0E-240	< 1.0E-240	sig		PEX3	1633.46	2.08712	0.0733417	28.4575	3.94034e-178	2.69013e-176	sig		STEAP1	419.707	2.24826	0.148511	15.1387	8.99963e-52	4.8374e-50	sig
MIR22HG	3066.61	4.1198	0.0916924	44.9307	< 1.0E-240	< 1.0E-240	sig		VWF	2770.47	-1.78018	0.0625931	-28.4406	6.378e-178	4.34419e-176	sig		WDFY1	13291.1	-1.02609	0.0678238	-15.1287	1.0468e-51	5.61489e-50	sig
SPDL1	3029.99	-2.54894	0.0643464	-39.6127	< 1.0E-240	< 1.0E-240	sig		ZNF267	7555.58	1.83298	0.0644546	28.4383	6.794e-178	4.61675e-176	sig		GATA2-AS1	1611.11	-1.14758	0.0760482	-15.0902	1.87802e-51	1.00525e-49	sig
P2RY2	3024.7	-4.36964	0.0992588	-44.0227	< 1.0E-240	< 1.0E-240	sig		UGDH	7700.86	1.3799	0.0485391	28.4286	8.96906e-178	6.08061e-176	sig		PIK3IP1	273.093	-2.06781	0.137055	-15.0874	1.95911e-51	1.04647e-49	sig
MFSD6	3024.3	3.38359	0.069138	48.9396	< 1.0E-240	< 1.0E-240	sig		PALD1	3043.25	-2.52901	0.0890279	-28.4069	1.66158e-177	1.12386e-175	sig		ATP6V0D2	935.527	-1.52628	0.101459	-15.0433	3.81791e-51	2.03092e-49	sig
PTP4A3	3001.05	5.45259	0.148764	36.6526	< 1.0E-240	< 1.0E-240	sig		FAM111A	7396.48	2.23244	0.0786029	28.4016	1.93462e-177	1.30551e-175	sig		CXCL16	6428.49	-1.29909	0.0863712	-15.0408	3.96935e-51	2.10712e-49	sig
RARG	2967.73	6.37028	0.142661	44.6533	< 1.0E-240	< 1.0E-240	sig		PVR	3882.89	1.46921	0.0517745	28.3771	3.88035e-177	2.61247e-175	sig		ZC3H11B	169.662	2.45372	0.163288	15.027	4.88828e-51	2.58958e-49	sig
RP11-800A3.4	2963.22	-4.61166	0.0974419	-47.3273	< 1.0E-240	< 1.0E-240	sig		ABI2	2903.54	-1.58114	0.0557236	-28.3747	4.15285e-177	2.78949e-175	sig		RP11-156K13.3	139.639	2.79105	0.186095	14.998	7.56916e-51	3.98513e-49	sig
PM20D2	2961.77	-2.26636	0.063236	-35.8397	< 1.0E-240	< 1.0E-240	sig		HGF	372.663	6.24614	0.220328	28.3492	8.55315e-177	5.73199e-175	sig		DGKI	88.0476	3.35605	0.22404	14.9797	9.96567e-51	5.23615e-49	sig
CDH23	2886.83	5.64783	0.128384	43.9916	< 1.0E-240	< 1.0E-240	sig		LRMP	11524.3	-2.03079	0.0717449	-28.3057	2.93943e-176	1.96538e-174	sig		PDE7B	648.426	1.89857	0.126988	14.9508	1.53936e-50	8.05513e-49	sig
DLGAP5	2817.08	-3.12423	0.0656568	-47.5843	< 1.0E-240	< 1.0E-240	sig		SLC12A7	353.351	6.34565	0.224234	28.2993	3.52794e-176	2.35346e-174	sig		KCNQ4	1102.73	-1.23344	0.0825589	-14.9402	1.80501e-50	9.42604e-49	sig
TTK	2806.14	-3.09174	0.0625178	-49.4538	< 1.0E-240	< 1.0E-240	sig		FOXD4	769.833	2.90425	0.102628	28.2989	3.56811e-176	2.37483e-174	sig		PHOSPHO1	130.887	3.43039	0.230009	14.9142	2.66644e-50	1.38682e-48	sig
CDCA7	2785.98	-5.21945	0.112175	-46.5296	< 1.0E-240	< 1.0E-240	sig		CDK17	5633.51	1.45908	0.0515793	28.2881	4.83517e-176	3.21082e-174	sig		PC	714.748	-1.77505	0.1191	-14.9039	3.11013e-50	1.61431e-48	sig
VWF	2770.47	9.91932	0.274345	36.1564	< 1.0E-240	< 1.0E-240	sig		DSE	2248.37	2.17954	0.0772362	28.2192	3.40093e-175	2.25327e-173	sig		ABCC13	1497.23	1.87823	0.126244	14.8778	4.59638e-50	2.37615e-48	sig
CLTCL1	2757.44	-3.36729	0.0841457	-40.0173	< 1.0E-240	< 1.0E-240	sig		TRERF1	7214.18	-3.16116	0.112039	-28.2149	3.8436e-175	2.54078e-173	sig		SLC35E3	837.997	1.41966	0.0957574	14.8256	1.0013e-49	5.14526e-48	sig
SLC29A3	2756.7	4.56951	0.10567	43.2432	< 1.0E-240	< 1.0E-240	sig		MCL1	158205	1.3458	0.0477133	28.2059	4.94653e-175	3.26247e-173	sig		CYTH3	2997.1	-1.04516	0.0705233	-14.8201	1.08665e-49	5.5727e-48	sig
NPL	2754.52	2.68965	0.0648637	41.4662	< 1.0E-240	< 1.0E-240	sig		EXOSC9	6453.32	2.07861	0.0737057	28.2015	5.60799e-175	3.69039e-173	sig		AMOT	141.492	2.91222	0.1967	14.8054	1.35198e-49	6.91959e-48	sig
TCF19	2744.84	-3.33931	0.0796373	-41.9314	< 1.0E-240	< 1.0E-240	sig		NSUN2	25369.8	1.42255	0.0504655	28.1886	8.07379e-175	5.30106e-173	sig		SDC1	127.411	2.85654	0.193395	14.7705	2.27002e-49	1.15722e-47	sig
TRIM2	2722.78	5.2665	0.133513	39.4456	< 1.0E-240	< 1.0E-240	sig		AMER1	1388.89	3.25508	0.115736	28.125	4.85086e-174	3.17781e-172	sig		ADORA2B	586.931	-1.84259	0.124859	-14.7575	2.75476e-49	1.40155e-47	sig
TTC7B	2704.85	2.3007	0.0651894	35.2925	< 1.0E-240	< 1.0E-240	sig		RELA	11229.6	2.15644	0.0767283	28.1049	8.53038e-174	5.57573e-172	sig		AC098614.2	121.61	2.7445	0.186024	14.7535	2.9211e-49	1.48324e-47	sig
PHACTR3	2687.72	-2.69145	0.076281	-35.2834	< 1.0E-240	< 1.0E-240	sig		RUNX3	21630.6	1.72237	0.0613127	28.0916	1.24125e-173	8.09507e-172	sig		MTHFD2	30631.5	-1.12047	0.0760974	-14.7241	4.51413e-49	2.28761e-47	sig
RP3-428L16.2	2684.43	4.83976	0.111115	43.5561	< 1.0E-240	< 1.0E-240	sig		TPCN1	3642.36	-1.77777	0.0633701	-28.0538	3.58828e-173	2.33494e-171	sig		OLIG2	1504.02	-1.70625	0.116059	-14.7016	6.29937e-49	3.18602e-47	sig
STIL	2682.54	-3.03711	0.0766753	-39.6101	< 1.0E-240	< 1.0E-240	sig		LGALS8	11245.4	1.59266	0.0567964	28.0415	5.06569e-173	3.28898e-171	sig		PTPRF	6185.43	-1.06784	0.0726611	-14.6962	6.81921e-49	3.44216e-47	sig
CCR2	2682.15	-5.85861	0.09087	-64.4724	< 1.0E-240	< 1.0E-240	sig		DUSP7	16287.4	-2.33079	0.083129	-28.0382	5.56362e-173	3.60424e-171	sig		POLR3G	619.347	1.55098	0.105783	14.6619	1.13065e-48	5.67378e-47	sig
MYADM	2625.45	-2.81659	0.0635907	-44.2924	< 1.0E-240	< 1.0E-240	sig		SPATA5L1	3926.67	2.30642	0.0823704	28.0006	1.59809e-172	1.03298e-170	sig		TPST1	1928.47	-1.41294	0.0964054	-14.6562	1.23001e-48	6.15192e-47	sig
DZANK1	2586.98	-5.54057	0.104548	-52.9957	< 1.0E-240	< 1.0E-240	sig		SAMSN1	2634.8	2.02608	0.0723951	27.9865	2.37234e-172	1.53005e-170	sig		WIPF3	226.674	-1.7904	0.122195	-14.652	1.30853e-48	6.52815e-47	sig
ICOSLG	2572.09	3.41099	0.0781873	43.6258	< 1.0E-240	< 1.0E-240	sig		STK3	4384.19	2.1096	0.0754068	27.9762	3.16644e-172	2.03771e-170	sig		RP11-309L24.4	739.96	-1.74592	0.119269	-14.6385	1.59589e-48	7.93097e-47	sig
RHBDF1	2499.81	4.65588	0.0888847	52.3811	< 1.0E-240	< 1.0E-240	sig		ARHGAP30	20053.2	-1.42664	0.0511559	-27.888	3.72625e-171	2.39268e-169	sig		FAM114A1	767.288	-1.38109	0.0944842	-14.6171	2.18495e-48	1.08166e-46	sig
CHEK1	2483.22	-2.93923	0.0741613	-39.633	< 1.0E-240	< 1.0E-240	sig		SBNO2	14051	2.40851	0.0863774	27.8836	4.21638e-171	2.70145e-169	sig		SC5D	3002.47	-1.06694	0.0729988	-14.6158	2.22693e-48	1.10032e-46	sig
FOXM1	2480.31	-3.15912	0.0799912	-39.4933	< 1.0E-240	< 1.0E-240	sig		KARS	23766.8	2.13949	0.0767431	27.8786	4.85058e-171	3.10097e-169	sig		CUX2	292.114	-1.58955	0.10884	-14.6044	2.63106e-48	1.29501e-46	sig
LIPG	2473.18	8.52738	0.199001	42.851	< 1.0E-240	< 1.0E-240	sig		FKBP5	10351.5	2.54717	0.0913907	27.8713	5.95168e-171	3.79657e-169	sig		PDCD1LG2	585.755	1.75049	0.119868	14.6035	2.66701e-48	1.3102e-46	sig
KLHL6	2455.15	4.53756	0.0885745	51.2287	< 1.0E-240	< 1.0E-240	sig		TLR2	6902.71	1.6941	0.0609751	27.7835	6.86746e-170	4.37119e-168	sig		ZNF366	700.977	2.91878	0.200202	14.5792	3.81101e-48	1.86863e-46	sig
RFC3	2444.8	-3.00398	0.0692184	-43.3986	< 1.0E-240	< 1.0E-240	sig		DCP1A	8880.68	2.3965	0.0863504	27.7532	1.59593e-169	1.01361e-167	sig		STAMBPL1	216.216	8.08536	0.556404	14.5315	7.65754e-48	3.73331e-46	sig
STARD13	2435.96	3.45896	0.0688864	50.2125	< 1.0E-240	< 1.0E-240	sig		MIR29A	637.57	3.26501	0.117705	27.7389	2.37404e-169	1.50452e-167	sig		WDR4	1158.49	1.21213	0.0834246	14.5297	7.85925e-48	3.82439e-46	sig
SESN3	2378.22	-3.53327	0.0886567	-39.8534	< 1.0E-240	< 1.0E-240	sig		C3orf38	5486.62	1.79847	0.0648735	27.7227	3.71615e-169	2.34996e-167	sig		QSOX1	44235.3	1.88717	0.12991	14.5268	8.19612e-48	3.98077e-46	sig
CDR2L	2376.24	4.28671	0.120304	35.6324	< 1.0E-240	< 1.0E-240	sig		ADAMTS4	1036.99	-2.79126	0.100703	-27.7178	4.26225e-169	2.68946e-167	sig		NCF1C	3265.59	-2.6713	0.184211	-14.5013	1.18874e-47	5.74101e-46	sig
ATP2B2	2374.08	8.8379	0.258057	34.2479	< 1.0E-240	< 1.0E-240	sig		EMP2	297.895	4.16267	0.150245	27.7059	5.92276e-169	3.72916e-167	sig		FAM134B	393.511	-1.6293	0.11237	-14.4994	1.2229e-47	5.89494e-46	sig
RPS6KA2	2366.91	5.77921	0.111717	51.7305	< 1.0E-240	< 1.0E-240	sig		CSRNP1	20122.3	2.0024	0.0722808	27.703	6.42198e-169	4.03477e-167	sig		APOL4	2831.35	3.25302	0.224383	14.4976	1.25434e-47	6.03517e-46	sig
PIGR	2349.96	8.65188	0.249644	34.6568	< 1.0E-240	< 1.0E-240	sig		MOB3B	330.153	3.39868	0.122761	27.6854	1.04731e-168	6.56586e-167	sig		TTC9C	1190.9	1.24038	0.0855685	14.4957	1.28924e-47	6.1915e-46	sig
ATP6V1C2	2320.27	3.43471	0.0760024	45.1921	< 1.0E-240	< 1.0E-240	sig		DLX4	940.363	-3.00559	0.108721	-27.6449	3.21343e-168	2.01025e-166	sig		ABCB1	3308.4	1.06954	0.0738761	14.4775	1.67998e-47	8.03793e-46	sig
COL11A2	2312.5	4.062	0.0893851	45.4438	< 1.0E-240	< 1.0E-240	sig		STAT1	83308.9	1.53613	0.0555687	27.6438	3.31593e-168	2.06993e-166	sig		CD38	4346.47	-1.5659	0.108388	-14.4472	2.6092e-47	1.24606e-45	sig
KIF20A	2248.83	-3.45677	0.0808153	-42.7737	< 1.0E-240	< 1.0E-240	sig		SEC24A	8243.18	1.97451	0.0714424	27.6378	3.91515e-168	2.43877e-166	sig		ADAM28	546.91	-2.15954	0.149559	-14.4394	2.92551e-47	1.39453e-45	sig
DSE	2248.37	3.55636	0.103993	34.198	< 1.0E-240	< 1.0E-240	sig		LBH	1857.97	2.3121	0.0838003	27.5906	1.44239e-167	8.96555e-166	sig		CLEC12A	684.4	-1.51761	0.105118	-14.4372	3.01677e-47	1.43537e-45	sig
ORC1	2243.51	-3.49251	0.0742374	-47.0451	< 1.0E-240	< 1.0E-240	sig		TSLP	922.097	3.45046	0.12511	27.5793	1.97095e-167	1.22249e-165	sig		GPR65	631.989	1.78951	0.123954	14.4369	3.03232e-47	1.4401e-45	sig
DAPK1	2217.81	4.08077	0.076064	53.6492	< 1.0E-240	< 1.0E-240	sig		LINC01588	522.909	3.42356	0.124158	27.5741	2.2727e-167	1.40666e-165	sig		SLFN5	5628.09	-1.74421	0.121117	-14.401	5.09899e-47	2.41267e-45	sig
NDC80	2211.97	-2.85205	0.0741195	-38.4791	< 1.0E-240	< 1.0E-240	sig		RNF44	4047.01	-1.58714	0.0577641	-27.4762	3.38236e-166	2.08904e-164	sig		PLA2G4C	832.313	-1.2135	0.0842694	-14.4002	5.15842e-47	2.43631e-45	sig
COL7A1	2177.76	3.59183	0.0933837	38.4631	< 1.0E-240	< 1.0E-240	sig		PHACTR3	2687.72	-2.84181	0.103584	-27.4348	1.05625e-165	6.50992e-164	sig		SERPINB13	83.2489	4.63238	0.32194	14.3889	6.07364e-47	2.85806e-45	sig
PRR11	2158.4	-2.88854	0.0729301	-39.607	< 1.0E-240	< 1.0E-240	sig		SLC45A3	1225.4	-2.39675	0.0874225	-27.4157	1.78464e-165	1.09759e-163	sig		CORO6	506.102	-1.84946	0.128636	-14.3774	7.17259e-47	3.36287e-45	sig
MYEOV	2147.4	7.19206	0.189167	38.0197	< 1.0E-240	< 1.0E-240	sig		HOMER2	3540.49	-1.99643	0.0728544	-27.4031	2.52185e-165	1.54772e-163	sig		FAM45A	2208.01	-1.10112	0.0767287	-14.3508	1.05241e-46	4.92524e-45	sig
CEP55	2119.56	-3.34363	0.0836825	-39.9562	< 1.0E-240	< 1.0E-240	sig		ETV6	8916.15	1.35038	0.0493071	27.3871	3.90252e-165	2.39005e-163	sig		RCAN1	8291.55	1.10746	0.0772261	14.3405	1.22109e-46	5.70424e-45	sig
RACGAP1	2117.51	-2.50004	0.0649181	-38.5107	< 1.0E-240	< 1.0E-240	sig		TRIM69	4953.21	2.68551	0.0981226	27.3689	6.43752e-165	3.93431e-163	sig		MYO9B	15146.7	-1.0214	0.0713867	-14.3079	1.95191e-46	9.10172e-45	sig
UST	2105.89	3.03155	0.0841037	36.0453	< 1.0E-240	< 1.0E-240	sig		SLC2A1	17980.2	2.01846	0.0737595	27.3654	7.08437e-165	4.32058e-163	sig		BCL2	7786.42	-1.4319	0.100116	-14.3024	2.11464e-46	9.84267e-45	sig
CDC7	2105.77	-3.47866	0.0645405	-53.8988	< 1.0E-240	< 1.0E-240	sig		KDELC2	2653.62	2.02254	0.0739307	27.3572	8.85933e-165	5.3918e-163	sig		KCTD12	8834.73	1.04195	0.0729357	14.2859	2.67926e-46	1.24481e-44	sig
KIF4A	2102.21	-2.9429	0.0686962	-42.8393	< 1.0E-240	< 1.0E-240	sig		AC004988.1	468.477	3.09876	0.113361	27.3354	1.61222e-164	9.79157e-163	sig		ATP8B3	1156.56	-1.10897	0.077714	-14.2699	3.36871e-46	1.56231e-44	sig
DTL	2090.78	-3.41382	0.0807731	-42.2643	< 1.0E-240	< 1.0E-240	sig		HSD11B1	3334.92	2.78258	0.101949	27.2938	5.01845e-164	3.04153e-162	sig		SLC30A4	118.037	3.67259	0.257392	14.2684	3.44188e-46	1.59337e-44	sig
ECT2	2082.43	-2.91007	0.0657988	-44.2268	< 1.0E-240	< 1.0E-240	sig		APBB1IP	12380.5	-1.37532	0.05042	-27.2773	7.89531e-164	4.77519e-162	sig		PRPS1	11861.1	1.2286	0.0861446	14.2621	3.76873e-46	1.74155e-44	sig
HRH1	2067.79	2.92609	0.0682273	42.8875	< 1.0E-240	< 1.0E-240	sig		PACSIN2	16900.4	-1.49366	0.0547708	-27.2711	9.34422e-164	5.63981e-162	sig		ABTB2	5982.89	1.18364	0.0830232	14.2568	4.06952e-46	1.87717e-44	sig
SORL1	2047.88	5.15418	0.118932	43.3374	< 1.0E-240	< 1.0E-240	sig		TRAF3IP2	3493.01	1.52799	0.0562264	27.1757	1.26014e-162	7.59e-161	sig		FAM179A	100.849	3.07477	0.216323	14.2138	7.52106e-46	3.45686e-44	sig
C10orf91	2044.58	-3.80675	0.0907565	-41.9447	< 1.0E-240	< 1.0E-240	sig		TNKS1BP1	4496.69	-1.2353	0.0454875	-27.157	2.09246e-162	1.25772e-160	sig		PDGFRB	103.862	2.54421	0.179243	14.1941	9.95976e-46	4.56957e-44	sig
IL1R1	2036.43	5.86056	0.155259	37.7469	< 1.0E-240	< 1.0E-240	sig		MPEG1	565.249	6.88356	0.253627	27.1405	3.28208e-162	1.96871e-160	sig		ADPGK-AS1	186.315	2.35572	0.166019	14.1894	1.06518e-45	4.87836e-44	sig
LRRCC1	2006.5	-3.16573	0.0833902	-37.9629	< 1.0E-240	< 1.0E-240	sig		FAM107B	16047.8	1.80795	0.0666936	27.1083	7.85309e-162	4.70089e-160	sig		GCLC	7417.31	-1.02092	0.0720159	-14.1763	1.28423e-45	5.87115e-44	sig
MGLL	1967.68	4.76785	0.138652	34.3872	< 1.0E-240	< 1.0E-240	sig		FYB	10904.7	3.38205	0.1248	27.0997	9.93508e-162	5.93499e-160	sig		TRIP13	3162.88	1.01295	0.0714978	14.1676	1.45436e-45	6.63709e-44	sig
RFC5	1962.76	-2.39314	0.0600417	-39.8579	< 1.0E-240	< 1.0E-240	sig		USP42	2656.56	1.88988	0.0697466	27.0963	1.08859e-161	6.4897e-160	sig		ID3	2499.27	1.70954	0.120706	14.1628	1.55614e-45	7.089e-44	sig
DPYSL3	1960.09	5.30115	0.11207	47.3021	< 1.0E-240	< 1.0E-240	sig		TOX4	6600.79	1.23453	0.0456355	27.0519	3.62572e-161	2.15708e-159	sig		MYO6	13156.6	-1.17448	0.0830674	-14.1389	2.18823e-45	9.95081e-44	sig
TPST1	1928.47	5.32766	0.11765	45.2838	< 1.0E-240	< 1.0E-240	sig		BIRC2	8495.26	1.55925	0.0577459	27.002	1.40193e-160	8.32363e-159	sig		ASAH1	36032.3	-1.05876	0.0750381	-14.1096	3.31279e-45	1.49851e-43	sig
HJURP	1923.6	-2.92722	0.0760708	-38.4802	< 1.0E-240	< 1.0E-240	sig		SETDB2	3561.64	-2.01987	0.0748448	-26.9875	2.07464e-160	1.22926e-158	sig		SLC16A10	525.288	1.74639	0.123912	14.0938	4.14539e-45	1.87184e-43	sig
DEPDC1	1909.53	-3.58029	0.100146	-35.7506	< 1.0E-240	< 1.0E-240	sig		GTPBP1	13088.9	1.14052	0.0422818	26.9742	2.96806e-160	1.75507e-158	sig		ABCC3	1429.26	1.05417	0.0749566	14.0638	6.34255e-45	2.85392e-43	sig
TP53INP2	1899.56	2.51373	0.0696198	36.1065	< 1.0E-240	< 1.0E-240	sig		VEGFC	3780.78	2.5344	0.0939792	26.9677	3.53862e-160	2.08821e-158	sig		TMEM268	2307.74	-1.30042	0.0924693	-14.0633	6.38483e-45	2.86793e-43	sig
HELLS	1892.9	-3.15823	0.0808922	-39.0425	< 1.0E-240	< 1.0E-240	sig		NXT2	3639.11	2.22168	0.0824437	26.9478	6.05023e-160	3.56316e-158	sig		ULBP1	202.932	-2.28003	0.162177	-14.0589	6.79701e-45	3.04774e-43	sig
PMEPA1	1889.04	4.478	0.114846	38.9912	< 1.0E-240	< 1.0E-240	sig		CNKSR3	1367.89	1.80902	0.067148	26.9408	7.30573e-160	4.29389e-158	sig		WHRN	393.087	-1.32991	0.0946538	-14.0502	7.67696e-45	3.43033e-43	sig
GTSE1	1884.37	-3.45142	0.0686745	-50.2577	< 1.0E-240	< 1.0E-240	sig		B4GALT1	22204.1	1.66817	0.06203	26.893	2.6535e-159	1.55644e-157	sig		SH2D3C	251.866	-1.64396	0.117041	-14.0461	8.13991e-45	3.63088e-43	sig
RBBP8	1881.25	-2.28112	0.0613395	-37.1885	< 1.0E-240	< 1.0E-240	sig		MIR210HG	1087.04	4.03314	0.150042	26.8801	3.7497e-159	2.19501e-157	sig		SOCS1	1371.89	2.32684	0.165868	14.0283	1.04636e-44	4.65124e-43	sig
LINC00926	1826.78	-3.61334	0.0988491	-36.5541	< 1.0E-240	< 1.0E-240	sig		POU2F2	5745.47	3.03466	0.113	26.8553	7.30571e-159	4.26806e-157	sig		PTPRH	359.122	-1.56065	0.111497	-13.9973	1.61995e-44	7.1885e-43	sig
RAB11FIP4	1810.8	5.90287	0.117142	50.3907	< 1.0E-240	< 1.0E-240	sig		FUT4	10118.7	1.50863	0.056179	26.8539	7.59851e-159	4.43024e-157	sig		SPON2	791.132	-1.54071	0.110283	-13.9705	2.36125e-44	1.04419e-42	sig
CDC25A	1783.71	-3.7452	0.0867414	-43.1767	< 1.0E-240	< 1.0E-240	sig		RRN3P3	505.087	2.49033	0.092763	26.8461	9.358e-159	5.4452e-157	sig		C1orf226	892.032	-1.20352	0.0862255	-13.9578	2.81886e-44	1.24441e-42	sig
PINLYP	1779.4	5.38618	0.15619	34.4849	< 1.0E-240	< 1.0E-240	sig		GRIN3A	266.22	4.25492	0.158515	26.8424	1.03411e-158	6.00525e-157	sig		FAM105A	5904.63	-1.09966	0.0789086	-13.9359	3.83196e-44	1.68298e-42	sig
TM4SF19-AS1	1755.66	5.64736	0.115515	48.8884	< 1.0E-240	< 1.0E-240	sig		EWSR1	41087.6	1.31604	0.0490617	26.8241	1.69277e-158	9.81067e-157	sig		ANK1	149.348	2.29242	0.164522	13.9338	3.94804e-44	1.73101e-42	sig
MITF	1755.13	3.26927	0.0888381	36.8003	< 1.0E-240	< 1.0E-240	sig		BRI3BP	6705.59	-2.12572	0.0793153	-26.801	3.14915e-158	1.82151e-156	sig		GPR34	117.621	-3.11316	0.223464	-13.9314	4.08522e-44	1.7881e-42	sig
GINS4	1750.79	-3.51544	0.0723661	-48.5786	< 1.0E-240	< 1.0E-240	sig		RPLP0P2	820.833	2.04206	0.0762638	26.7762	6.11744e-158	3.5314e-156	sig		INHBA	36626.5	1.42431	0.102397	13.9097	5.52915e-44	2.41189e-42	sig
CARNS1	1726.04	6.659	0.163013	40.8494	< 1.0E-240	< 1.0E-240	sig		SMARCA5	12069.3	1.49243	0.0558001	26.7459	1.37648e-157	7.93024e-156	sig		FAM110B	654.571	1.27658	0.0918553	13.8977	6.539e-44	2.84757e-42	sig
MS4A6A	1655.24	-6.64875	0.156769	-42.4111	< 1.0E-240	< 1.0E-240	sig		FLYWCH1	3324.54	-1.7177	0.0643415	-26.6967	5.14287e-157	2.9571e-155	sig		OTUD6B	3155.7	1.16652	0.08399	13.8889	7.40052e-44	3.20644e-42	sig
CENPU	1632.56	-3.10259	0.0813794	-38.125	< 1.0E-240	< 1.0E-240	sig		C2	426.271	3.19927	0.119857	26.6924	5.77151e-157	3.31203e-155	sig		PLEKHA4	966.338	-1.63994	0.118101	-13.8859	7.71162e-44	3.3356e-42	sig
MCM10	1621.05	-4.04519	0.0772016	-52.3977	< 1.0E-240	< 1.0E-240	sig		CTA-384D8.36	1348.85	2.58654	0.0969152	26.6887	6.37398e-157	3.65058e-155	sig		CXCL8	223507	-1.52419	0.109804	-13.8811	8.24926e-44	3.56216e-42	sig
STX1A	1600.84	5.06793	0.106345	47.6558	< 1.0E-240	< 1.0E-240	sig		PELI1	2300.97	2.41087	0.0904735	26.6473	1.92587e-156	1.10084e-154	sig		TESC	461.307	2.22683	0.160557	13.8695	9.70173e-44	4.18232e-42	sig
STXBP1	1583.31	3.29586	0.089077	37.0001	< 1.0E-240	< 1.0E-240	sig		BOC	492.871	3.62523	0.13606	26.6444	2.07632e-156	1.18452e-154	sig		ISLR	94.4041	3.12518	0.225398	13.8652	1.02946e-43	4.43047e-42	sig
WDR76	1568.7	-3.06019	0.0728125	-42.0283	< 1.0E-240	< 1.0E-240	sig		RMND5A	5089.47	-1.67052	0.0630227	-26.5066	8.12915e-155	4.62854e-153	sig		PCCA	2076.94	-1.10859	0.0799766	-13.8614	1.08592e-43	4.66564e-42	sig
FAM72B	1549.59	-2.91994	0.0763274	-38.2554	< 1.0E-240	< 1.0E-240	sig		HERC5	8814.76	1.98702	0.0749837	26.4994	9.84569e-155	5.59496e-153	sig		HPSE	590.632	1.40129	0.101148	13.8539	1.20556e-43	5.17104e-42	sig
SLC16A2	1543.7	5.51144	0.157258	35.0472	< 1.0E-240	< 1.0E-240	sig		ADAMDEC1	627.302	2.32178	0.087641	26.492	1.19857e-154	6.79779e-153	sig		GPM6B	364.931	1.99864	0.144283	13.8522	1.23442e-43	5.28597e-42	sig
VSIG4	1524.5	6.21629	0.160166	38.8115	< 1.0E-240	< 1.0E-240	sig		ACVR2A	2611.85	2.00759	0.0757911	26.4884	1.31721e-154	7.45619e-153	sig		ST3GAL6	1320.19	-1.3531	0.0978223	-13.8322	1.62945e-43	6.95437e-42	sig
CHAF1B	1520.28	-3.1052	0.0892794	-34.7807	< 1.0E-240	< 1.0E-240	sig		CBWD5	2705.9	1.60939	0.0607963	26.4718	2.04881e-154	1.1575e-152	sig		CLTCL1	2757.44	-1.29354	0.0936902	-13.8065	2.32756e-43	9.88463e-42	sig
EXO1	1519.46	-3.75546	0.0970446	-38.6983	< 1.0E-240	< 1.0E-240	sig		C17orf67	416.855	2.80842	0.106237	26.4354	5.36494e-154	3.02512e-152	sig		SAMD11	572.233	1.50421	0.108968	13.8041	2.40898e-43	1.02135e-41	sig
LTBP1	1480.17	5.17591	0.127423	40.62	< 1.0E-240	< 1.0E-240	sig		PTGIR	299.144	3.49233	0.132146	26.4279	6.55397e-154	3.68844e-152	sig		CAT	6394.88	1.00796	0.0731123	13.7865	3.07439e-43	1.29705e-41	sig
SKA3	1471.83	-3.83012	0.0998137	-38.3727	< 1.0E-240	< 1.0E-240	sig		TOP1	32789.3	2.19829	0.0831974	26.4226	7.54519e-154	4.2381e-152	sig		NAA16	2384.39	-1.1164	0.0811085	-13.7643	4.18177e-43	1.76135e-41	sig
MYRF	1463.87	3.74899	0.091067	41.1674	< 1.0E-240	< 1.0E-240	sig		TIA1	7490.58	1.55421	0.0588979	26.3881	1.87438e-153	1.05081e-151	sig		LRP1	677.405	-2.0059	0.145993	-13.7397	5.87273e-43	2.46952e-41	sig
CENPK	1463.67	-3.27763	0.0941221	-34.8232	< 1.0E-240	< 1.0E-240	sig		ARHGEF3	6589.13	1.33529	0.0506041	26.3869	1.93559e-153	1.08304e-151	sig		FANCE	11863.3	-1.30289	0.0949179	-13.7265	7.04502e-43	2.95706e-41	sig
RAD54L	1453.59	-4.01846	0.0898824	-44.708	< 1.0E-240	< 1.0E-240	sig		RECK	3302.84	-1.70572	0.0646434	-26.3866	1.94993e-153	1.08897e-151	sig		ADM2	1551.78	-1.43311	0.10464	-13.6956	1.07819e-42	4.5117e-41	sig
ZSWIM4	1438.55	3.18196	0.0865787	36.7523	< 1.0E-240	< 1.0E-240	sig		DLL4	344.692	6.24055	0.236804	26.3532	4.71305e-153	2.62705e-151	sig		PLEKHA5	810.784	2.24066	0.163697	13.6879	1.1991e-42	5.0095e-41	sig
SLA	1429.24	-3.06238	0.0791862	-38.6732	< 1.0E-240	< 1.0E-240	sig		APOBEC3G	8438.74	2.17944	0.0827513	26.3372	7.18966e-153	3.99987e-151	sig		SEMA4C	1336.99	-1.05088	0.0769349	-13.6594	1.77455e-42	7.40154e-41	sig
ZNF367	1408.63	-3.16932	0.0726495	-43.6248	< 1.0E-240	< 1.0E-240	sig		FOS	7533.37	-1.92482	0.0731787	-26.303	1.7709e-152	9.8334e-151	sig		RIMS4	179.399	1.9777	0.144893	13.6494	2.03583e-42	8.46386e-41	sig
DNA2	1393.59	-2.55188	0.0645598	-39.5274	< 1.0E-240	< 1.0E-240	sig		SFXN3	6946.34	-1.27864	0.0486167	-26.3004	1.89995e-152	1.05299e-150	sig		BMT2	1942.06	1.00485	0.0736768	13.6387	2.35806e-42	9.78768e-41	sig
NEIL3	1388.39	-5.04202	0.102997	-48.9529	< 1.0E-240	< 1.0E-240	sig		PRDM1	10277.8	2.48193	0.0944733	26.2712	4.09162e-152	2.26336e-150	sig		GIMAP1	263.768	-1.81327	0.133022	-13.6313	2.60828e-42	1.07914e-40	sig
TBC1D30	1388.04	-3.62508	0.0792182	-45.7607	< 1.0E-240	< 1.0E-240	sig		IGFBP4	6786.21	4.19509	0.159748	26.2607	5.39261e-152	2.97738e-150	sig		CBS	618.135	-1.55394	0.114058	-13.6242	2.87689e-42	1.18836e-40	sig
FLRT2	1382.77	4.66914	0.131263	35.5708	< 1.0E-240	< 1.0E-240	sig		RP11-37B2.1	1123.15	1.96424	0.0748479	26.2431	8.56641e-152	4.72076e-150	sig		NPTX1	204.301	-2.07283	0.152156	-13.623	2.92198e-42	1.20505e-40	sig
RP11-465B22.3	1356.65	4.65022	0.116217	40.0133	< 1.0E-240	< 1.0E-240	sig		ANKRD28	8799.25	-2.28598	0.0871512	-26.2301	1.20604e-151	6.6337e-150	sig		FGF2	1505.98	1.0907	0.0800663	13.6225	2.94394e-42	1.21022e-40	sig
SH3BP5	1348.37	4.46533	0.123934	36.0299	< 1.0E-240	< 1.0E-240	sig		IL27	262.449	5.4936	0.2095	26.2224	1.47606e-151	8.10362e-150	sig		LINC01140	874.888	-1.51017	0.11089	-13.6187	3.10087e-42	1.27067e-40	sig
GABRG2	1335.72	3.80966	0.108792	35.0179	< 1.0E-240	< 1.0E-240	sig		PLAT	391.868	7.39553	0.282775	26.1534	9.01402e-151	4.93941e-149	sig		TIE1	3809.34	1.15323	0.0847993	13.5995	4.0306e-42	1.64378e-40	sig
TMEM255A	1309.95	4.50585	0.120791	37.3028	< 1.0E-240	< 1.0E-240	sig		POGLUT1	2150.65	1.46692	0.0561202	26.1388	1.32113e-150	7.22582e-149	sig		CCDC162P	1007.64	-1.01358	0.0746556	-13.5768	5.49698e-42	2.23118e-40	sig
POU6F1	1297.47	3.12826	0.0816802	38.2988	< 1.0E-240	< 1.0E-240	sig		LHX2	916.858	2.67154	0.102297	26.1156	2.42628e-150	1.32455e-148	sig		POLR1B	2617.3	1.03548	0.0763206	13.5675	6.23826e-42	2.52807e-40	sig
ZFPM2-AS1	1265.67	3.10691	0.0754717	41.1666	< 1.0E-240	< 1.0E-240	sig		OTUD1	4881.23	2.60528	0.0997633	26.1146	2.48933e-150	1.35643e-148	sig		SLC27A1	920.018	-1.22775	0.0905283	-13.562	6.72691e-42	2.7218e-40	sig
SLC45A3	1225.4	3.04692	0.0865711	35.1956	< 1.0E-240	< 1.0E-240	sig		STARD4	28350.9	2.03392	0.0779008	26.1091	2.8776e-150	1.56507e-148	sig		PARD3	1025.79	-1.04057	0.0767377	-13.5601	6.90115e-42	2.78791e-40	sig
NCKAP1	1195.53	5.64221	0.139985	40.3058	< 1.0E-240	< 1.0E-240	sig		EAF1	3820.27	1.40562	0.0538548	26.1003	3.62033e-150	1.96536e-148	sig		RNF144B	894.687	2.1923	0.161717	13.5564	7.2616e-42	2.92892e-40	sig
MIR9-3HG	1159.35	-7.02405	0.174549	-40.2412	< 1.0E-240	< 1.0E-240	sig		LPCAT2	7964.21	2.19989	0.0843548	26.0791	6.30124e-150	3.41438e-148	sig		CTTNBP2	74.8666	4.45995	0.329154	13.5497	7.95041e-42	3.20172e-40	sig
THBS2	1152.65	2.73136	0.0691912	39.4755	< 1.0E-240	< 1.0E-240	sig		TXNL4B	2202.04	2.37694	0.0911865	26.0668	8.6702e-150	4.68931e-148	sig		MLPH	384.059	-1.82619	0.135073	-13.52	1.19113e-41	4.7893e-40	sig
FIGNL1	1107.63	-2.87997	0.0824105	-34.9466	< 1.0E-240	< 1.0E-240	sig		SLC38A1	17858.1	-2.52412	0.096839	-26.0651	9.06255e-150	4.89244e-148	sig		BMP4	651.164	1.2195	0.0902309	13.5153	1.26967e-41	5.09712e-40	sig
CDK18	1082.08	4.43451	0.110744	40.0427	< 1.0E-240	< 1.0E-240	sig		NINL	1247.54	-1.81588	0.069695	-26.0547	1.19008e-149	6.4128e-148	sig		CDCA7L	2455.71	-1.16815	0.086439	-13.5141	1.29113e-41	5.1752e-40	sig
SEC14L2	1081.86	5.50798	0.15911	34.6175	< 1.0E-240	< 1.0E-240	sig		SERPINB1	15121.5	2.66488	0.102301	26.0494	1.36637e-149	7.34916e-148	sig		HES2	213.177	-1.92451	0.142435	-13.5115	1.33758e-41	5.35303e-40	sig
PAQR5	1049.82	5.28157	0.134505	39.2668	< 1.0E-240	< 1.0E-240	sig		DUSP22	1539.41	2.70533	0.103893	26.0396	1.76244e-149	9.462e-148	sig		CECR2	702.525	-1.80618	0.13394	-13.485	1.91611e-41	7.63267e-40	sig
SLC16A6	1045.86	4.18253	0.112662	37.1247	< 1.0E-240	< 1.0E-240	sig		SLC25A28	6422.28	2.85416	0.109652	26.0292	2.31498e-149	1.24056e-147	sig		ANO5	563.001	-1.68776	0.125355	-13.4639	2.55051e-41	1.01283e-39	sig
ADAMTS4	1036.99	3.66093	0.103455	35.3868	< 1.0E-240	< 1.0E-240	sig		TXLNA	10065.5	1.06215	0.040822	26.0191	3.00828e-149	1.60913e-147	sig		KIF21B	3554.98	-1.45986	0.108552	-13.4485	3.14167e-41	1.24566e-39	sig
CCDC162P	1007.64	4.36004	0.102253	42.6398	< 1.0E-240	< 1.0E-240	sig		ETV3	20495.6	2.16801	0.0833795	26.0017	4.73605e-149	2.52867e-147	sig		COX10-AS1	686.271	1.13082	0.0841159	13.4435	3.35979e-41	1.33009e-39	sig
ERBB4	1003.1	4.97462	0.129922	38.2894	< 1.0E-240	< 1.0E-240	sig		TRIM26	4977.04	2.23763	0.0861377	25.9773	8.93893e-149	4.76394e-147	sig		ACSS2	5455.22	-1.12264	0.0838039	-13.396	6.37813e-41	2.50571e-39	sig
ESCO2	994.292	-3.82418	0.103163	-37.0692	< 1.0E-240	< 1.0E-240	sig		PARP9	21158.8	1.70556	0.0656584	25.9763	9.18419e-149	4.88572e-147	sig		TDO2	12972.7	-1.0584	0.0790819	-13.3837	7.53489e-41	2.94664e-39	sig
DYSF	978.803	5.27138	0.150394	35.0504	< 1.0E-240	< 1.0E-240	sig		HERC4	11188.9	1.74077	0.0670612	25.9579	1.47993e-148	7.85845e-147	sig		RP11-20G13.2	1113.36	-1.54308	0.115343	-13.3782	8.11135e-41	3.16725e-39	sig
SH3PXD2A	961.23	3.35522	0.090523	37.0648	< 1.0E-240	< 1.0E-240	sig		LPL	56128.9	-1.24303	0.0479414	-25.9281	3.21203e-148	1.70249e-146	sig		AARS	21203	-1.12378	0.0840436	-13.3714	8.88574e-41	3.45911e-39	sig
CCDC34	918.089	-4.10958	0.105882	-38.8128	< 1.0E-240	< 1.0E-240	sig		MCUB	734.881	4.09828	0.158094	25.9231	3.65737e-148	1.93502e-146	sig		ASB1	3876.98	-1.02334	0.0765964	-13.3601	1.03422e-40	4.01392e-39	sig
DFNA5	886.605	5.19898	0.142028	36.6054	< 1.0E-240	< 1.0E-240	sig		KIZ	1706	-1.91872	0.0740879	-25.8979	7.02632e-148	3.71071e-146	sig		SLC28A3	126.8	-2.64939	0.198312	-13.3597	1.03997e-40	4.03018e-39	sig
VIT	835.94	-6.57904	0.165756	-39.691	< 1.0E-240	< 1.0E-240	sig		CMAHP	2305.24	1.89694	0.0732572	25.8942	7.74296e-148	4.08179e-146	sig		HCN2	713.015	-1.25616	0.0941921	-13.3362	1.42622e-40	5.51034e-39	sig
SCG2	826.163	4.62084	0.1318	35.0595	< 1.0E-240	< 1.0E-240	sig		DCAF12	13514.4	1.14779	0.0443335	25.8899	8.64487e-148	4.54901e-146	sig		CELSR1	3322.53	-1.06138	0.0797459	-13.3095	2.03709e-40	7.84693e-39	sig
KIF18A	822.941	-2.62987	0.0754466	-34.8574	< 1.0E-240	< 1.0E-240	sig		ZBTB14	1234.57	-2.12651	0.0821778	-25.877	1.20951e-147	6.35311e-146	sig		SLC12A9	2383.68	1.23088	0.092516	13.3045	2.1785e-40	8.37908e-39	sig
HRAT92	800.46	4.56636	0.124844	36.5764	< 1.0E-240	< 1.0E-240	sig		ZUFSP	3216.63	1.6889	0.0652759	25.8732	1.33415e-147	6.99516e-146	sig		NAV3	2218.37	-1.59569	0.120095	-13.287	2.75556e-40	1.05828e-38	sig
TM6SF1	776.822	5.72451	0.166924	34.294	< 1.0E-240	< 1.0E-240	sig		PTPRO	2112.53	1.75772	0.0680066	25.8464	2.67226e-147	1.3986e-145	sig		RASGRP2	5208.42	-1.61936	0.121999	-13.2735	3.29641e-40	1.26222e-38	sig
DDN	773.328	4.67407	0.12844	36.3911	< 1.0E-240	< 1.0E-240	sig		FAM177A1	3680.84	2.23611	0.0865367	25.84	3.14857e-147	1.64493e-145	sig		DAPK2	565.446	-1.20744	0.0910435	-13.2622	3.83412e-40	1.46592e-38	sig
PARPBP	772.631	-3.31312	0.0906146	-36.5627	< 1.0E-240	< 1.0E-240	sig		MSL1	8366.61	-1.18916	0.0460391	-25.8293	4.15426e-147	2.16646e-145	sig		VSIG10L	162.587	1.89393	0.14281	13.2619	3.85061e-40	1.47004e-38	sig
DDIAS	707.138	-4.4572	0.114142	-39.0495	< 1.0E-240	< 1.0E-240	sig		PHF21A	3888.25	-1.76852	0.0685017	-25.8171	5.69701e-147	2.9657e-145	sig		F13A1	250.474	7.99067	0.602707	13.258	4.05758e-40	1.54447e-38	sig
ANXA8	699.082	-6.13963	0.173913	-35.3028	< 1.0E-240	< 1.0E-240	sig		TFAP2A	1637.25	1.53003	0.0593032	25.8001	8.83347e-147	4.59026e-145	sig		FCER1A	2188.4	15.6655	1.18243	13.2485	4.6011e-40	1.74617e-38	sig
FAM83D	691.86	-3.48574	0.10146	-34.3558	< 1.0E-240	< 1.0E-240	sig		ADM2	1551.78	-2.88314	0.111917	-25.7614	2.4019e-146	1.24591e-144	sig		GIT1	5204.65	1.00215	0.0757641	13.2273	6.10604e-40	2.31049e-38	sig
PLSCR1	26339.7	2.57501	0.0754816	34.1144	< 1.0E-240	< 1.0E-240	sig		PTGFRN	1632.29	-1.81734	0.0706782	-25.7129	8.38606e-146	4.34228e-144	sig		STC2	1261.8	-1.48115	0.112038	-13.22	6.72334e-40	2.54034e-38	sig
TFDP1	7760.64	-2.42494	0.0710873	-34.1121	< 1.0E-240	< 1.0E-240	sig		GNB4	6914.52	2.47257	0.0962192	25.6973	1.25421e-145	6.48274e-144	sig		ARL15	759.669	-1.10341	0.0836398	-13.1924	9.69898e-40	3.64321e-38	sig
PRRG4	4361.96	-2.5957	0.0760996	-34.1092	< 1.0E-240	< 1.0E-240	sig		AEN	4231.02	1.71948	0.0669454	25.6849	1.72473e-145	8.89902e-144	sig		AK5	806.523	1.58302	0.120062	13.185	1.0702e-39	4.01411e-38	sig
HSPA4L	1594.14	-3.05293	0.0895379	-34.0965	< 1.0E-240	< 1.0E-240	sig		MUM1	4788.61	-2.14973	0.0837288	-25.6749	2.22867e-145	1.14788e-143	sig		ITGA6	10916.2	-1.06823	0.0810625	-13.1779	1.17676e-39	4.40737e-38	sig
FBXO5	2782.81	-2.99609	0.0880191	-34.039	< 1.0E-240	< 1.0E-240	sig		GIMAP2	1941.57	2.02997	0.0791006	25.6631	3.01947e-145	1.55245e-143	sig		SYNPO2	5637.63	-1.5357	0.116559	-13.1753	1.21811e-39	4.55559e-38	sig
CTSG	2969.59	-5.38006	0.158096	-34.0304	< 1.0E-240	< 1.0E-240	sig		NCOA7	23959.7	2.39916	0.0935013	25.6591	3.34423e-145	1.71639e-143	sig		MYO10	8182.28	-1.70466	0.12969	-13.1441	1.83957e-39	6.86976e-38	sig
CCL3	46855	4.56169	0.134141	34.0067	< 1.0E-240	< 1.0E-240	sig		CPXM1	364.965	5.67697	0.221344	25.6477	4.48092e-145	2.29574e-143	sig		CEP70	360.077	-1.84453	0.14048	-13.1302	2.21201e-39	8.23668e-38	sig
KIF18B	1835.27	-3.43054	0.100978	-33.9731	< 1.0E-240	< 1.0E-240	sig		FZD4	280.127	4.1314	0.161279	25.6165	9.99179e-145	5.11019e-143	sig		FGL1	93.7753	3.33826	0.255046	13.0889	3.81283e-39	1.4177e-37	sig
APOBEC3G	8438.74	2.97632	0.0876538	33.9554	< 1.0E-240	< 1.0E-240	sig		TMEM185B	2758.5	1.58577	0.0619284	25.6066	1.28874e-144	6.57959e-143	sig		TEX14	127.169	2.89055	0.220942	13.0828	4.12688e-39	1.53225e-37	sig
TGFB1	53418	4.22844	0.124911	33.8515	< 1.0E-240	< 1.0E-240	sig		CBFA2T3	1258.33	-2.10205	0.0821501	-25.5879	2.07885e-144	1.05949e-142	sig		PLPPR4	172.785	3.65772	0.279799	13.0726	4.71947e-39	1.74723e-37	sig
BMP1	4215.38	1.71439	0.0506458	33.8505	< 1.0E-240	< 1.0E-240	sig		CERK	2171.22	-2.53761	0.0993172	-25.5506	5.41011e-144	2.75245e-142	sig		GALM	3290.39	-1.35845	0.104028	-13.0584	5.68945e-39	2.1033e-37	sig
LINC01160	4605.51	6.83328	0.201877	33.8488	< 1.0E-240	< 1.0E-240	sig		DPYS	280.527	3.67616	0.144049	25.5202	1.17664e-143	5.97586e-142	sig		PIGW	959.947	1.04008	0.0796765	13.0537	6.05121e-39	2.23382e-37	sig
FAM109A	1844.99	3.39034	0.100216	33.8305	< 1.0E-240	< 1.0E-240	sig		TWISTNB	6596.14	1.61414	0.0632836	25.5065	1.67167e-143	8.4752e-142	sig		SERPINB4	469.575	10.9659	0.840381	13.0487	6.46514e-39	2.3832e-37	sig
KLF6	18825.2	2.7634	0.0817051	33.8217	< 1.0E-240	< 1.0E-240	sig		TFEC	17902.2	2.60582	0.102192	25.4992	2.01413e-143	1.01937e-141	sig		LTBP2	479.519	-1.27468	0.0978408	-13.0281	8.471e-39	3.11813e-37	sig
ABCC13	1497.23	-4.18991	0.123908	-33.8146	< 1.0E-240	< 1.0E-240	sig		MCM6	8843.08	-1.52933	0.0599983	-25.4895	2.57823e-143	1.30261e-141	sig		TIGAR	1275.61	1.27435	0.0980048	13.0029	1.17718e-38	4.32075e-37	sig
KIF23	2333.85	-2.77773	0.082301	-33.7508	< 1.0E-240	< 1.0E-240	sig		BRD3	1628.42	-2.38969	0.0937886	-25.4795	3.32288e-143	1.67593e-141	sig		NIPAL1	124.365	3.15336	0.242535	13.0017	1.19682e-38	4.38657e-37	sig
KIF15	1829.66	-3.43065	0.101828	-33.6908	< 1.0E-240	< 1.0E-240	sig		MSH2	4153.39	-2.00559	0.078779	-25.4584	5.69477e-143	2.86725e-141	sig		ADD3	2424.33	-1.05365	0.0811495	-12.9841	1.50621e-38	5.51269e-37	sig
TNFRSF14	2571.05	4.31119	0.128068	33.6634	< 1.0E-240	< 1.0E-240	sig		SYNPO	561.532	3.8989	0.15327	25.4381	9.55374e-143	4.80191e-141	sig		ZNF556	438.821	1.91009	0.147219	12.9745	1.70685e-38	6.23813e-37	sig
TAC4	2664.08	7.40386	0.219986	33.6561	< 1.0E-240	< 1.0E-240	sig		DUSP16	3521.88	1.84391	0.072525	25.4245	1.35089e-142	6.77818e-141	sig		RGS20	2911.29	-1.4641	0.113192	-12.9347	2.86922e-38	1.04566e-36	sig
GPRIN3	2362.2	8.09807	0.240621	33.6549	< 1.0E-240	< 1.0E-240	sig		RBMS1	12840.3	1.43432	0.0565121	25.3808	4.11031e-142	2.05883e-140	sig		CD9	317.371	-1.79931	0.139312	-12.9157	3.67313e-38	1.33485e-36	sig
ABCG2	1561.73	7.52269	0.223684	33.6309	< 1.0E-240	< 1.0E-240	sig		PDCD4	6440.97	-1.43655	0.056631	-25.3668	5.87102e-142	2.93571e-140	sig		ENHO	398.317	2.5621	0.199231	12.8599	7.56616e-38	2.73799e-36	sig
CTD-2020K17.1	3893.83	4.43055	0.131756	33.6269	< 1.0E-240	< 1.0E-240	sig		MFN1	5008.74	1.7045	0.0672234	25.3557	7.78152e-142	3.88437e-140	sig		NAT8L	2218.96	1.65968	0.129224	12.8434	9.36657e-38	3.38474e-36	sig
FOS	7533.37	2.44691	0.0729391	33.5473	< 1.0E-240	< 1.0E-240	sig		TNFAIP8L1	1157.89	-1.96507	0.0778081	-25.2553	9.90355e-141	4.93518e-139	sig		SOCS3	6590.86	1.23515	0.0961968	12.8398	9.81064e-38	3.54024e-36	sig
GBP3	18893.1	2.09746	0.0625656	33.5242	< 1.0E-240	< 1.0E-240	sig		C4orf32	2665.47	2.29306	0.090839	25.2432	1.34661e-140	6.69905e-139	sig		ADGRB2	141.647	1.81426	0.141346	12.8356	1.03644e-37	3.73482e-36	sig
C21orf58	914.49	-2.6086	0.0778935	-33.4893	< 1.0E-240	< 1.0E-240	sig		CDV3	39722.6	1.14857	0.0455797	25.1991	4.09442e-140	2.0334e-138	sig		ASNS	4449.26	-1.7291	0.135045	-12.8039	1.56017e-37	5.58294e-36	sig
ABCB9	889.96	3.495	0.104403	33.476	< 1.0E-240	< 1.0E-240	sig		C17orf96	1495.03	3.43969	0.136651	25.1713	8.25759e-140	4.09397e-138	sig		C5orf30	856.011	1.23707	0.0966632	12.7977	1.68888e-37	6.0351e-36	sig
ST6GAL1	5235.79	3.02953	0.0905248	33.4663	< 1.0E-240	< 1.0E-240	sig		MOB1A	26250.9	1.29363	0.0514088	25.1635	1.00616e-139	4.97988e-138	sig		NLRP12	69.017	-4.23248	0.331542	-12.766	2.53771e-37	9.04317e-36	sig
ST3GAL3	5380.5	-2.78965	0.0834349	-33.435	< 1.0E-240	< 1.0E-240	sig		PAK1	6666.84	1.16149	0.0461816	25.1505	1.39455e-139	6.89048e-138	sig		BPI	59.9021	3.99765	0.313234	12.7625	2.65614e-37	9.43904e-36	sig
POLQ	2077.68	-3.82531	0.114476	-33.416	< 1.0E-240	< 1.0E-240	sig		ARL5B	13335	3.32813	0.132443	25.1289	2.40426e-139	1.18594e-137	sig		TM6SF1	776.822	-1.34114	0.10512	-12.7582	2.805e-37	9.95426e-36	sig
LRP12	10427.2	3.16457	0.0947214	33.4093	< 1.0E-240	< 1.0E-240	sig		RNF19A	31364.1	2.54478	0.101447	25.0848	7.29144e-139	3.59054e-137	sig		SLC5A3	8755.83	1.55621	0.12239	12.7152	4.86556e-37	1.71954e-35	sig
HCN2	713.015	3.89405	0.116762	33.3503	< 1.0E-240	< 1.0E-240	sig		AC009948.5	1434.14	1.56324	0.0623288	25.0806	8.10325e-139	3.98357e-137	sig		EMX1	65.5955	3.04533	0.239594	12.7104	5.17875e-37	1.82771e-35	sig
ARHGAP19	2805.46	-1.72455	0.0517327	-33.3358	< 1.0E-240	< 1.0E-240	sig		FCAMR	219.172	5.18433	0.20671	25.0802	8.18345e-139	4.01623e-137	sig		SLCO2B1	821.806	1.3501	0.106379	12.6914	6.5955e-37	2.32134e-35	sig
HAL	451.056	-4.06759	0.12207	-33.3218	< 1.0E-240	< 1.0E-240	sig		FBXO18	3705.31	1.25001	0.0498435	25.0787	8.484e-139	4.15673e-137	sig		CAV1	615.411	1.13355	0.0893304	12.6894	6.77099e-37	2.37985e-35	sig
DUSP10	4030.02	2.56946	0.0771877	33.2885	< 1.0E-240	< 1.0E-240	sig		PARP12	8676.45	2.08487	0.0831449	25.0751	9.29018e-139	4.54408e-137	sig		NRN1	2643.96	1.35852	0.107124	12.6817	7.46652e-37	2.61715e-35	sig
PALD1	3043.25	2.90434	0.087249	33.2879	< 1.0E-240	< 1.0E-240	sig		RASA3	13876.6	-1.08963	0.0435263	-25.0337	2.62512e-138	1.28187e-136	sig		BAHCC1	5028.56	-1.06098	0.0838372	-12.6553	1.04608e-36	3.65671e-35	sig
AK4	2893.63	-2.907	0.0873412	-33.2833	< 1.0E-240	< 1.0E-240	sig		ATP2B2	2374.08	-2.8807	0.115178	-25.0109	4.6526e-138	2.26811e-136	sig		FLVCR2	955.303	1.81209	0.143248	12.6501	1.11785e-36	3.897e-35	sig
CA11	1449.24	4.66175	0.140073	33.2808	< 1.0E-240	< 1.0E-240	sig		CCNG2	1914.25	-1.77783	0.0710969	-25.0057	5.29409e-138	2.57652e-136	sig		GSG1L	233.341	-1.46407	0.11581	-12.642	1.23894e-36	4.31329e-35	sig
WARS	265006	2.27557	0.0684255	33.2562	< 1.0E-240	< 1.0E-240	sig		ADPRH	2787.88	1.67362	0.0669799	24.9869	8.47817e-138	4.11926e-136	sig		PYROXD2	193.54	2.36371	0.187026	12.6384	1.29625e-36	4.50672e-35	sig
WIPI1	674.98	4.28609	0.128944	33.2399	< 1.0E-240	< 1.0E-240	sig		CUL2	6901.71	1.44172	0.0578135	24.9374	2.9257e-137	1.41914e-135	sig		KLHDC7B	115.468	-3.32916	0.263572	-12.6309	1.42617e-36	4.9517e-35	sig
MIDN	8605.78	2.14659	0.0645808	33.2389	< 1.0E-240	< 1.0E-240	sig		ADGRE5	16624.6	2.08845	0.083801	24.9216	4.34461e-137	2.10389e-135	sig		LINC00649	1220.03	1.49896	0.118705	12.6276	1.48746e-36	5.15753e-35	sig
EGR3	1617.2	3.80773	0.114613	33.2226	< 1.0E-240	< 1.0E-240	sig		PCDH17	283.633	5.82691	0.234348	24.8644	1.80711e-136	8.73648e-135	sig		CA11	1449.24	-1.43108	0.113425	-12.617	1.70138e-36	5.88338e-35	sig
SLC39A8	3089.06	-2.2866	0.068979	-33.1492	< 1.0E-241	2.86446e-239	sig		TMEM86A	572.954	-3.02898	0.121889	-24.8503	2.56399e-136	1.23751e-134	sig		PNMA2	168.032	-2.07074	0.164154	-12.6146	1.75374e-36	6.05629e-35	sig
CTSW	1879.94	4.40111	0.132989	33.0939	< 1.0E-242	1.7871e-238	sig		FCGR1A	13262.8	3.14124	0.126589	24.8144	6.26327e-136	3.01796e-134	sig		SNCAIP	57.1927	3.69227	0.292755	12.6121	1.81025e-36	6.24307e-35	sig
RMI1	2060.69	-2.58747	0.0781904	-33.0919	< 1.0E-243	1.90726e-238	sig		N4BP2L1	2347.98	2.22197	0.0895898	24.8016	8.61145e-136	4.14259e-134	sig		TENM3	425.181	2.20387	0.174989	12.5944	2.26762e-36	7.80992e-35	sig
CENPO	987.778	-2.49366	0.0754032	-33.071	< 1.0E-244	3.80444e-238	sig		MASTL	3359.82	1.73496	0.0699929	24.7876	1.21839e-135	5.85148e-134	sig		EXTL2	1169.43	1.13923	0.0905215	12.5852	2.54766e-36	8.76267e-35	sig
OPTN	12345.6	2.42833	0.0735409	33.0201	4.18221e-239	2.04495e-237	sig		ZNF276	2885.89	1.69759	0.0685547	24.7626	2.26942e-135	1.08813e-133	sig		SUCNR1	3546.71	1.32529	0.105444	12.5686	3.14151e-36	1.0762e-34	sig
KLF9	5513.12	1.84406	0.0559424	32.9636	2.70514e-238	1.32054e-236	sig		TMEM2	3951.79	2.12831	0.086213	24.6866	1.48962e-134	7.13063e-133	sig		APBB2	673.326	-1.31807	0.10511	-12.5399	4.51494e-36	1.54464e-34	sig
ADD2	1347.01	-2.61825	0.0794913	-32.9376	6.36114e-238	3.10017e-236	sig		TRAF3	5714.75	1.0278	0.0416528	24.6754	1.96359e-134	9.38403e-133	sig		C11orf45	515.921	-1.14262	0.0911447	-12.5363	4.72373e-36	1.61392e-34	sig
NCAPH	3421.05	-1.92712	0.0585289	-32.926	9.32169e-238	4.53559e-236	sig		MKNK2	10060.3	-1.65112	0.066952	-24.6613	2.78395e-134	1.32828e-132	sig		BNIP3	8882.16	1.51589	0.121162	12.5113	6.47633e-36	2.20393e-34	sig
PLAUR	57603.6	3.91362	0.118873	32.9227	1.04113e-237	5.05747e-236	sig		FASTKD5	2245.73	1.48155	0.0600841	24.658	3.02188e-134	1.43944e-132	sig		RASSF2	1419.99	1.28174	0.102708	12.4795	9.66223e-36	3.27942e-34	sig
HIST2H2BE	2548.32	3.13593	0.0953574	32.8861	3.47165e-237	1.68367e-235	sig		SNX33	1258.85	-1.74034	0.0705893	-24.6544	3.299e-134	1.56888e-132	sig		VSIG2	508.09	1.66463	0.133593	12.4605	1.22639e-35	4.14602e-34	sig
ADAP2	1283.32	2.41027	0.0733117	32.877	4.6879e-237	2.26981e-235	sig		MOAP1	3573.69	-1.52687	0.0619339	-24.6533	3.39355e-134	1.61122e-132	sig		ZNF474	71.5882	4.7049	0.378375	12.4345	1.69808e-35	5.71058e-34	sig
ARAP3	987.079	7.31424	0.223475	32.7296	5.92843e-235	2.8658e-233	sig		PHF10	13230.3	-1.13208	0.0459256	-24.6504	3.64226e-134	1.72649e-132	sig		TNF	35360.7	-2.15413	0.17331	-12.4294	1.81097e-35	6.07431e-34	sig
ST6GALNAC2	1414.49	2.96428	0.0905766	32.7268	6.49994e-235	3.13696e-233	sig		CACNA2D4	3621.11	-1.88307	0.076402	-24.6468	3.97904e-134	1.88307e-132	sig		PIK3R6	63.0539	3.4903	0.280908	12.425	1.91129e-35	6.40245e-34	sig
BLM	2025.57	-3.49668	0.106876	-32.7172	8.90182e-235	4.28918e-233	sig		NTSR1	2753.38	-2.33032	0.0947122	-24.6042	1.13866e-133	5.37994e-132	sig		OVCH1-AS1	100.071	-2.3193	0.187372	-12.378	3.43642e-35	1.13925e-33	sig
PLK1	3769.67	-3.10956	0.095328	-32.6195	2.16738e-233	1.04262e-231	sig		SAV1	4779	1.5348	0.0624065	24.5937	1.47637e-133	6.96427e-132	sig		SLC1A3	6362.65	-1.05344	0.0851304	-12.3744	3.59536e-35	1.19041e-33	sig
CCDC149	1260.13	2.7874	0.0855882	32.5675	1.18305e-232	5.68191e-231	sig		PPARG	7009.49	-2.02577	0.0823957	-24.5859	1.78786e-133	8.41998e-132	sig		TRAC	1900.83	1.23078	0.0994891	12.371	3.75085e-35	1.24029e-33	sig
HMMR	3005.91	-3.37598	0.103725	-32.5474	2.28163e-232	1.09404e-230	sig		ADO	9514.96	-1.52604	0.0620764	-24.5833	1.90599e-133	8.96183e-132	sig		IL31RA	1523.43	-2.46732	0.19945	-12.3706	3.76961e-35	1.24489e-33	sig
MTUS1	2060.59	5.06964	0.155875	32.5237	4.93192e-232	2.36105e-230	sig		GCNT4	238.665	4.99954	0.203566	24.5598	3.39791e-133	1.5951e-131	sig		VWA5A	530.01	-1.57734	0.127584	-12.3631	4.13701e-35	1.36447e-33	sig
UNC5C	2162.88	-3.25795	0.100222	-32.5073	8.40987e-232	4.01957e-230	sig		PREX1	3611.8	-1.72915	0.0704451	-24.5461	4.76536e-133	2.23344e-131	sig		FAS	1181.31	1.3563	0.109762	12.3567	4.47961e-35	1.47368e-33	sig
IFITM10	1191.29	8.21162	0.252943	32.4643	3.40032e-231	1.6226e-229	sig		LBR	12987.2	-1.33897	0.0546347	-24.5076	1.22541e-132	5.73407e-131	sig		NBPF15	1505.16	-1.10316	0.0892793	-12.3562	4.50711e-35	1.48083e-33	sig
NPTXR	727.919	6.01428	0.185298	32.4573	4.27229e-231	2.03543e-229	sig		NEURL3	304.762	6.98026	0.284898	24.5009	1.44537e-132	6.75247e-131	sig		RTN1	233	1.67884	0.135901	12.3534	4.66884e-35	1.53201e-33	sig
DCSTAMP	4561.84	9.42942	0.291122	32.39	3.8002e-230	1.80762e-228	sig		AJUBA	1090.87	-2.09308	0.0854614	-24.4915	1.81928e-132	8.48573e-131	sig		MEF2C-AS1	170.341	1.79151	0.145307	12.3292	6.30973e-35	2.05731e-33	sig
LINC01140	874.888	4.15311	0.128447	32.3332	2.38787e-229	1.13401e-227	sig		TBC1D17	14312.3	3.11785	0.127327	24.487	2.03102e-132	9.45818e-131	sig		RIMS1	79.9221	7.10194	0.576417	12.3208	6.99745e-35	2.27865e-33	sig
CD209	8123.52	3.9741	0.122928	32.3288	2.75916e-229	1.30825e-227	sig		CASP8	4994	1.45036	0.0594683	24.3888	2.2503e-131	1.04626e-129	sig		CARS	6944.86	-1.03133	0.0837997	-12.3071	8.29338e-35	2.69043e-33	sig
PRSS12	5123.28	-2.66751	0.0825289	-32.3221	3.42101e-229	1.61948e-227	sig		KIR2DL4	251.316	5.96735	0.244878	24.3686	3.67907e-131	1.70784e-129	sig		FBXO16	147.412	2.21216	0.180008	12.2893	1.03451e-34	3.34756e-33	sig
IFITM3	21863.5	5.33709	0.165256	32.2959	7.9771e-229	3.77029e-227	sig		MED17	3346.39	1.48648	0.0610232	24.3593	4.61881e-131	2.14066e-129	sig		SMIM3	4987.31	-1.64273	0.133683	-12.2882	1.0477e-34	3.38597e-33	sig
IER5L	3573.98	5.49018	0.170062	32.2835	1.19255e-228	5.6275e-227	sig		TPX2	6737.19	-1.4652	0.0601978	-24.3398	7.44189e-131	3.44359e-129	sig		RP1-151F17.2	151.187	1.68732	0.137326	12.287	1.06417e-34	3.4349e-33	sig
MTURN	804.425	2.80619	0.0870535	32.2352	5.66823e-228	2.67053e-226	sig		MREG	2106.83	1.66013	0.0682215	24.3344	8.47227e-131	3.91416e-129	sig		PPP1R27	8090.4	-2.45303	0.199728	-12.2818	1.13417e-34	3.65623e-33	sig
ZC3H12C	14047.3	4.2773	0.132715	32.2293	6.86668e-228	3.23005e-226	sig		SP140L	5259.18	2.03806	0.0838171	24.3156	1.34179e-130	6.18924e-129	sig		PGGHG	2400.63	-1.22555	0.0998583	-12.2729	1.26605e-34	4.07118e-33	sig
HOXA13	841.747	-2.66935	0.0828588	-32.2157	1.06456e-227	4.99971e-226	sig		DGKA	1218.28	-2.13086	0.0879053	-24.2404	8.3473e-130	3.84424e-128	sig		NCKAP1	1195.53	-1.13482	0.0924954	-12.269	1.32924e-34	4.26903e-33	sig
TGFBR1	8785.25	1.69434	0.0526066	32.2077	1.37576e-227	6.4511e-226	sig		BHLHE22	738.038	3.74728	0.154731	24.2181	1.43557e-129	6.6009e-128	sig		AP1B1	11258	1.22435	0.0998481	12.2621	1.44679e-34	4.63495e-33	sig
PNOC	5269.34	7.54271	0.234304	32.192	2.28744e-227	1.07092e-225	sig		RAB39A	966.617	4.93247	0.203763	24.2069	1.88426e-129	8.65037e-128	sig		SNAP25	99.979	3.11938	0.254565	12.2538	1.60402e-34	5.13227e-33	sig
PLOD2	1844.84	-3.05965	0.0950798	-32.1798	3.3885e-227	1.58391e-225	sig		CHD4	38517.4	-1.38666	0.0573725	-24.1695	4.65676e-129	2.1345e-127	sig		CCND2	265.883	2.02278	0.165251	12.2406	1.886e-34	6.027e-33	sig
WDR4	1158.49	-2.58425	0.0803378	-32.1674	5.05202e-227	2.3578e-225	sig		FAM222B	1438.77	1.5358	0.0635746	24.1575	6.23107e-129	2.85162e-127	sig		RP11-214O1.2	570.903	1.34573	0.109967	12.2375	1.95995e-34	6.25552e-33	sig
MAP3K5	4601.02	2.24985	0.0699503	32.1635	5.71121e-227	2.66126e-225	sig		CD83	46208	2.23957	0.0927491	24.1465	8.12404e-129	3.7121e-127	sig		NR4A3	10227.6	1.35964	0.111115	12.2364	1.98762e-34	6.33597e-33	sig
MFGE8	2493.24	3.6639	0.113933	32.1585	6.72236e-227	3.12753e-225	sig		RNF115	7416.91	1.08045	0.0447557	24.1411	9.25836e-129	4.22378e-127	sig		IGSF6	1979.93	1.30262	0.106591	12.2207	2.41022e-34	7.66407e-33	sig
ELFN1	815.892	5.64237	0.175668	32.1196	2.34881e-226	1.09106e-224	sig		SLIT2	377.656	3.76207	0.155844	24.1399	9.53445e-129	4.34294e-127	sig		PBX1	52.7721	3.79971	0.310927	12.2206	2.41404e-34	7.66674e-33	sig
CENPN	1840.55	-1.86687	0.0581373	-32.1115	3.04872e-226	1.41397e-224	sig		BLNK	464.878	3.18431	0.131933	24.1357	1.05423e-128	4.79452e-127	sig		TMEM55A	1586.42	1.05623	0.0864724	12.2147	2.59558e-34	8.2331e-33	sig
DTX3L	16898.4	1.95002	0.0607538	32.0971	4.83209e-226	2.23759e-224	sig		PLCXD1	2919.32	-1.73328	0.0718328	-24.1293	1.23042e-128	5.58712e-127	sig		PPM1J	190.572	2.00209	0.163943	12.2121	2.67888e-34	8.48686e-33	sig
SF3B3	14159.4	-1.22589	0.0382347	-32.0621	1.48903e-225	6.88451e-224	sig		SRP54	9414.92	1.11438	0.0462042	24.1186	1.59428e-128	7.22808e-127	sig		PRNP	2744.98	-1.18107	0.0967501	-12.2075	2.83567e-34	8.97251e-33	sig
FGFR1	2900.51	2.1054	0.0656988	32.0462	2.47943e-225	1.14458e-223	sig		GMCL1	3301.26	-1.76478	0.0732153	-24.1039	2.27303e-128	1.02894e-126	sig		CRYZ	902.96	1.01319	0.083106	12.1915	3.44863e-34	1.08852e-32	sig
KLHDC8B	1364.81	5.60731	0.17547	31.956	4.45624e-224	2.05395e-222	sig		F3	2232.98	1.92756	0.0801014	24.064	5.95866e-128	2.69313e-126	sig		FAP	556.192	-1.33846	0.109827	-12.187	3.6473e-34	1.14982e-32	sig
LDHA	64507.1	-2.92312	0.0915057	-31.9447	6.39571e-224	2.94331e-222	sig		FAM26F	372.413	7.65088	0.318138	24.0489	8.56495e-128	3.8651e-126	sig		TRANK1	3791.39	-1.18476	0.0972196	-12.1864	3.67245e-34	1.15633e-32	sig
TYMS	4613.46	-3.69792	0.115769	-31.9422	6.92197e-224	3.18058e-222	sig		SLITRK4	1433.28	-2.08416	0.0866801	-24.0442	9.58932e-128	4.32068e-126	sig		HIST1H2BG	235.801	1.73092	0.142316	12.1625	4.92267e-34	1.54619e-32	sig
METTL7A	2067.13	2.5861	0.0809716	31.9383	7.84664e-224	3.59989e-222	sig		WTAP	20879.8	2.35842	0.0981864	24.0198	1.72624e-127	7.76595e-126	sig		CRLF2	123.817	1.96785	0.161802	12.1621	4.94606e-34	1.55164e-32	sig
SIRPB1	689.007	-3.17302	0.099408	-31.9191	1.44903e-223	6.63764e-222	sig		IPCEF1	6680.38	-2.53143	0.105484	-23.9983	2.89564e-127	1.30067e-125	sig		AGO4	3610.95	-1.0554	0.0868806	-12.1478	5.89604e-34	1.84518e-32	sig
HECA	9776.42	1.90828	0.0598099	31.9058	2.21852e-223	1.01468e-221	sig		SOX12	1368.41	-2.99225	0.125127	-23.9137	2.20697e-126	9.89811e-125	sig		FLOT1	5476.53	-1.83518	0.151407	-12.1208	8.19214e-34	2.55438e-32	sig
PRIM1	1327.24	-3.03788	0.095535	-31.7986	6.7681e-222	3.09077e-220	sig		NDEL1	3980.83	1.16027	0.0485262	23.9102	2.39892e-126	1.07425e-124	sig		UCN2	317.393	1.39909	0.115506	12.1127	9.04849e-34	2.81456e-32	sig
TP53INP1	872.638	3.46022	0.108941	31.7625	2.13668e-221	9.74255e-220	sig		CCL18	207.319	3.97301	0.166403	23.8758	5.471e-126	2.44617e-124	sig		EPB41L3	477.793	1.69597	0.140122	12.1035	1.01153e-33	3.13131e-32	sig
WDHD1	2205.26	-2.98309	0.0939357	-31.7567	2.56641e-221	1.16841e-219	sig		RPAIN	1929.68	-1.49931	0.0628336	-23.8616	7.68258e-126	3.42975e-124	sig		CCDC85A	182.741	2.06752	0.170892	12.0984	1.07661e-33	3.32867e-32	sig
CXCL8	223507	3.52462	0.111187	31.6999	1.55841e-220	7.08409e-219	sig		SSH3	3473.79	-1.64694	0.0691593	-23.8137	2.40932e-125	1.07395e-123	sig		GPR82	85.6026	-2.36807	0.195747	-12.0976	1.0869e-33	3.35646e-32	sig
GINS1	2258.31	-3.30412	0.104237	-31.6982	1.64443e-220	7.46372e-219	sig		ATF3	54548.5	1.54806	0.0650383	23.8022	3.16925e-125	1.41053e-123	sig		CD86	161.911	2.39574	0.198046	12.0969	1.09685e-33	3.38313e-32	sig
ATP10A	5196.02	2.20077	0.069476	31.6767	3.25788e-220	1.47642e-218	sig		WDR6	5672.45	-1.3709	0.0575982	-23.8011	3.25266e-125	1.44545e-123	sig		WI2-87327B8.2	189.571	-1.72799	0.143158	-12.0705	1.51206e-33	4.64705e-32	sig
DDX11	5161.44	-2.5048	0.0791094	-31.6624	5.11521e-220	2.31461e-218	sig		RAP2C	10853.2	1.34305	0.0564413	23.7955	3.71923e-125	1.65027e-123	sig		CLEC10A	278.814	7.29366	0.60502	12.0552	1.82017e-33	5.58063e-32	sig
C4orf46	1456.59	-2.50976	0.0792665	-31.6623	5.12894e-220	2.3173e-218	sig		C16orf54	1184.71	-2.41379	0.101453	-23.7921	4.02721e-125	1.78421e-123	sig		HSD17B14	293.663	-1.96855	0.16331	-12.054	1.84732e-33	5.65711e-32	sig
SFXN1	3459.96	-2.09314	0.0661205	-31.6564	6.18573e-220	2.79052e-218	sig		BCAP29	6662.51	1.35054	0.0567979	23.778	5.63954e-125	2.49475e-123	sig		KCNE1B	206.35	-1.76945	0.146893	-12.0458	2.04054e-33	6.24139e-32	sig
RP11-20G13.3	2717.18	8.90192	0.281293	31.6464	8.4861e-220	3.82248e-218	sig		LGMN	273.474	3.90861	0.16442	23.7722	6.47823e-125	2.86142e-123	sig		C11orf96	620.809	2.08615	0.17319	12.0455	2.04883e-33	6.25928e-32	sig
ISG20	8065.82	5.58406	0.176734	31.5959	4.2071e-219	1.89218e-217	sig		TEF	946.691	-2.63653	0.110957	-23.7617	8.31523e-125	3.66726e-123	sig		KMO	475.127	1.23759	0.103052	12.0094	3.17103e-33	9.6418e-32	sig
ACVR2A	2611.85	2.88445	0.0912943	31.5951	4.31477e-219	1.93767e-217	sig		B4GALT5	25367.5	2.21966	0.0935779	23.72	2.2442e-124	9.88264e-123	sig		GGT5	76.788	3.32132	0.276749	12.0012	3.50119e-33	1.06206e-31	sig
MRAS	15659.7	2.05961	0.0652311	31.574	8.40987e-219	3.771e-217	sig		CTGF	258.625	3.7944	0.160024	23.7115	2.74272e-124	1.20597e-122	sig		CD1C	49.9018	3.67143	0.305953	12	3.55351e-33	1.07665e-31	sig
CHI3L1	422433	2.13375	0.067612	31.5587	1.3629e-218	6.10205e-217	sig		HJURP	1923.6	-2.75005	0.11598	-23.7114	2.75188e-124	1.20818e-122	sig		LINC01010	2632.97	1.13187	0.0943371	11.9981	3.63367e-33	1.09965e-31	sig
VEGFC	3780.78	3.45768	0.109577	31.5547	1.54543e-218	6.90888e-217	sig		EPT1	5821.02	1.68077	0.07089	23.7095	2.87714e-124	1.26127e-122	sig		PTCRA	1318.68	-1.04808	0.0874778	-11.9811	4.46407e-33	1.34936e-31	sig
PI4K2A	11030.8	3.34305	0.106071	31.517	5.08258e-218	2.26877e-216	sig		SSB	16413.1	1.42301	0.0600235	23.7076	3.01195e-124	1.31838e-122	sig		FAM20C	34972.3	-1.23477	0.103112	-11.975	4.80193e-33	1.44978e-31	sig
MYO6	13156.6	2.63208	0.0835239	31.5129	5.78971e-218	2.58055e-216	sig		TMEM88	358.171	2.59622	0.109586	23.6912	4.43952e-124	1.94034e-122	sig		BATF	344.868	2.62399	0.219373	11.9613	5.66548e-33	1.70849e-31	sig
KIAA1524	1524.3	-3.50674	0.111447	-31.4654	2.58063e-217	1.1485e-215	sig		PITPNB	10687.6	1.42577	0.0602006	23.6836	5.31773e-124	2.3207e-122	sig		ICAM5	476.042	1.12931	0.0945242	11.9473	6.70775e-33	2.01335e-31	sig
MLC1	6190.51	-3.46809	0.110344	-31.4298	7.93463e-217	3.52599e-215	sig		TAF1A	904.283	1.91237	0.0807688	23.677	6.21624e-124	2.70876e-122	sig		MT1F	920.58	2.28662	0.19157	11.9362	7.66137e-33	2.28888e-31	sig
SSBP3	8656.72	2.15502	0.0686566	31.3884	2.90979e-216	1.29112e-214	sig		CRISPLD1	3290.24	1.35751	0.0573352	23.6768	6.2562e-124	2.7221e-122	sig		RHOV	288.911	2.30767	0.19355	11.9229	8.99691e-33	2.68164e-31	sig
KCNE1	510.185	3.88843	0.123964	31.3674	5.63312e-216	2.49578e-214	sig		MMP25	366.849	3.61979	0.153081	23.6462	1.29185e-123	5.61251e-122	sig		LINC01268	574.265	-1.6626	0.139448	-11.9227	9.0125e-33	2.68318e-31	sig
OLIG2	1504.02	3.86114	0.123139	31.3559	8.08211e-216	3.57549e-214	sig		FZD5	853.878	2.03036	0.0858828	23.641	1.45907e-123	6.3296e-122	sig		GLIS3	234.969	2.12636	0.178418	11.9178	9.5589e-33	2.84255e-31	sig
CD38	4346.47	-2.77521	0.0885359	-31.3456	1.11856e-215	4.94109e-214	sig		PLSCR1	26339.7	1.75819	0.0744766	23.6073	3.24209e-123	1.40436e-121	sig		CCSAP	5816.73	1.00857	0.0846993	11.9077	1.0792e-32	3.20553e-31	sig
RCC1	5788.15	-1.87085	0.0596872	-31.3442	1.16714e-215	5.14806e-214	sig		MXI1	1917.5	-1.68999	0.0716122	-23.5992	3.92952e-123	1.69961e-121	sig		DNAJC5B	193.776	-2.30187	0.193322	-11.907	1.08882e-32	3.23037e-31	sig
GBP1	81998.1	2.83213	0.0903714	31.3388	1.3818e-215	6.08587e-214	sig		MTSS1	8000.1	-1.52832	0.0648154	-23.5797	6.23271e-123	2.69179e-121	sig		HID1	67.4481	-2.91205	0.244609	-11.9049	1.11609e-32	3.30745e-31	sig
TFPI	762.015	2.92575	0.0933715	31.3345	1.58316e-215	6.96237e-214	sig		HHEX	848.261	-3.68547	0.156459	-23.5555	1.10292e-122	4.75627e-121	sig		MFSD13A	940.812	-1.30523	0.109673	-11.9011	1.16831e-32	3.45821e-31	sig
NTRK1	1759.02	5.30588	0.1695	31.303	4.24611e-215	1.86459e-213	sig		SGK223	2076.07	-2.00449	0.0850994	-23.5546	1.12502e-122	4.84439e-121	sig		SLC35E4	236.786	2.01251	0.169125	11.8996	1.18976e-32	3.51362e-31	sig
SEC14L1	5515.62	2.33359	0.0745768	31.2911	6.17639e-215	2.70823e-213	sig		BRIP1	1730.45	3.63787	0.154569	23.5356	1.76156e-122	7.57418e-121	sig		IGSF1	1101.83	-1.10568	0.0929225	-11.899	1.19779e-32	3.53328e-31	sig
EFR3B	656.202	6.53817	0.208978	31.2864	7.13898e-215	3.1257e-213	sig		HOMER1	9216.64	2.1144	0.0899143	23.5157	2.81725e-122	1.20955e-120	sig		NDST3	47.6006	3.70149	0.311138	11.8966	1.2324e-32	3.62704e-31	sig
TM4SF19	1734.65	8.38755	0.268195	31.2741	1.05036e-214	4.59207e-213	sig		FRMD3	490.869	2.46673	0.10496	23.5015	3.93796e-122	1.68823e-120	sig		THEMIS2	1341.73	-1.40683	0.118412	-11.8808	1.48864e-32	4.37616e-31	sig
MELK	2533.25	-3.22531	0.103132	-31.2737	1.06359e-214	4.64308e-213	sig		BNIP3	8882.16	2.83862	0.120886	23.4818	6.25241e-122	2.67651e-120	sig		EPSTI1	16115.1	-1.11024	0.0935725	-11.865	1.79914e-32	5.27086e-31	sig
HS3ST3B1	7583.62	2.56589	0.0820761	31.2624	1.51589e-214	6.60791e-213	sig		CLCN4	563.731	-3.18256	0.135586	-23.4727	7.758e-122	3.31615e-120	sig		GPR88	111.571	2.11124	0.178079	11.8556	2.01204e-32	5.87447e-31	sig
DNAJB5	1302.98	3.09681	0.0990637	31.2608	1.59087e-214	6.92461e-213	sig		PIK3CB	7075.9	-1.82889	0.0780891	-23.4206	2.63753e-121	1.12576e-119	sig		XXYLT1	1028.96	1.20363	0.101723	11.8325	2.65183e-32	7.71613e-31	sig
PREX1	3611.8	-1.92439	0.0616035	-31.2384	3.21105e-214	1.39563e-212	sig		CASP1	11081.7	2.18678	0.0933711	23.4203	2.65295e-121	1.13068e-119	sig		CLEC1A	54.2674	3.52175	0.297677	11.8308	2.70649e-32	7.86626e-31	sig
THBS4	412.39	-3.81561	0.122217	-31.2199	5.72329e-214	2.48391e-212	sig		RCOR3	2079.67	-1.74199	0.0744085	-23.4111	3.29168e-121	1.40086e-119	sig		PRAM1	1131.57	-1.6578	0.140233	-11.8217	3.0141e-32	8.75042e-31	sig
SKA1	946.043	-2.98253	0.0955557	-31.2125	7.20331e-214	3.12168e-212	sig		NEMP1	13420.3	2.62919	0.112307	23.4108	3.31655e-121	1.40939e-119	sig		ST20	1238.6	-1.35431	0.114641	-11.8134	3.3269e-32	9.63677e-31	sig
SH3PXD2B	1468.84	3.60918	0.115633	31.2124	7.23223e-214	3.12965e-212	sig		SLC16A6	1045.86	-2.33285	0.0996603	-23.4081	3.53796e-121	1.50129e-119	sig		CCDC27	1133.08	-1.23773	0.105013	-11.7865	4.58285e-32	1.32152e-30	sig
ATP6V0A1	13547.8	1.76461	0.0565418	31.2089	8.07715e-214	3.4902e-212	sig		SCLT1	3026.7	1.62339	0.0694103	23.3883	5.62013e-121	2.38136e-119	sig		PCDH17	283.633	2.86618	0.243261	11.7823	4.81478e-32	1.38684e-30	sig
P2RX4	20303.6	3.32725	0.106624	31.2054	8.99934e-214	3.88304e-212	sig		CXorf57	2092.93	-1.70161	0.0728205	-23.3671	9.23205e-121	3.90613e-119	sig		TRNP1	614.15	2.01152	0.170829	11.7751	5.24697e-32	1.50626e-30	sig
NUMBL	1340.49	2.88633	0.0925623	31.1826	1.83352e-213	7.8998e-212	sig		FOXK1	5891.3	-1.08332	0.0463769	-23.3591	1.11412e-120	4.70708e-119	sig		TBX2	809.177	1.46008	0.124104	11.765	5.91299e-32	1.6899e-30	sig
SYTL2	639.399	4.49727	0.144321	31.1615	3.54355e-213	1.52455e-211	sig		TLR4	6547.11	2.63657	0.112989	23.3348	1.96665e-120	8.28494e-119	sig		VMP1	17165.6	1.01484	0.0862883	11.761	6.19647e-32	1.76895e-30	sig
ZC3H12A	10913.6	2.21582	0.0711706	31.1339	8.36892e-213	3.59537e-211	sig		HIVEP3	19764.1	2.73697	0.117335	23.326	2.41317e-120	1.01513e-118	sig		PRDM8	568.383	1.15505	0.0982611	11.7549	6.66532e-32	1.89858e-30	sig
HSD3B7	1495.62	5.3262	0.171281	31.0962	2.70805e-212	1.16173e-210	sig		SHMT1	2124.01	-2.13062	0.0915223	-23.2798	7.10629e-120	2.98505e-118	sig		ANKRD6	495.319	-1.09484	0.093173	-11.7506	7.00919e-32	1.99432e-30	sig
DPYD	14418.7	2.42711	0.0780516	31.0962	2.7131e-212	1.16222e-210	sig		USP2	6023.12	-1.79473	0.0772228	-23.2409	1.75851e-119	7.37611e-118	sig		CDS1	504.292	-1.06986	0.0910974	-11.7442	7.56509e-32	2.14773e-30	sig
TCF23	378.733	-4.34634	0.139945	-31.0576	9.00522e-212	3.85203e-210	sig		GABRA4	1107.33	-2.58222	0.111139	-23.2341	2.06111e-119	8.63297e-118	sig		GPR68	1100.3	1.08012	0.0920603	11.7327	8.66491e-32	2.45455e-30	sig
LRP10	29251.4	2.7032	0.0870664	31.0475	1.23264e-211	5.26512e-210	sig		TMPRSS13	216.059	3.97247	0.171033	23.2264	2.46538e-119	1.03114e-117	sig		HEY1	442.437	1.07167	0.0913636	11.7297	8.97256e-32	2.5389e-30	sig
GALNT2	6338.24	1.55275	0.050068	31.0129	3.61458e-211	1.54172e-209	sig		DUSP4	10671.8	1.48185	0.0638267	23.2169	3.07646e-119	1.28488e-117	sig		FBP1	1130.37	-1.60852	0.137291	-11.7162	1.05317e-31	2.97025e-30	sig
MMS22L	2178.54	-2.995	0.0965839	-31.0093	4.03303e-211	1.71774e-209	sig		RHOBTB2	8786.22	-1.96125	0.0845314	-23.2015	4.40229e-119	1.83599e-117	sig		KALRN	176.411	1.6609	0.141959	11.6999	1.27576e-31	3.59409e-30	sig
FAM49A	1322.74	3.59108	0.115817	31.0064	4.41276e-211	1.87678e-209	sig		N4BP1	7266.54	1.41495	0.0609919	23.199	4.65718e-119	1.93952e-117	sig		ARHGEF17	736.84	1.07127	0.0916603	11.6873	1.47949e-31	4.16346e-30	sig
CCL20	7155.88	4.54883	0.146795	30.9877	7.90531e-211	3.35738e-209	sig		LILRB1	1178.33	2.20835	0.0952208	23.1918	5.50343e-119	2.28867e-117	sig		GPR132	4388.44	-1.1858	0.101544	-11.6776	1.65848e-31	4.66206e-30	sig
ALCAM	56361.2	2.56884	0.0829008	30.9869	8.0897e-211	3.43079e-209	sig		UNC5C	2162.88	2.35207	0.101464	23.1814	7.01278e-119	2.9122e-117	sig		CTA-363E6.1	48.8147	5.97208	0.512591	11.6508	2.2739e-31	6.37808e-30	sig
NUF2	3815.07	-3.00072	0.096956	-30.9493	2.59636e-210	1.09953e-208	sig		GRAMD4	5130.91	-1.90385	0.0821583	-23.173	8.5305e-119	3.53383e-117	sig		WHAMMP2	583.034	-1.28772	0.110602	-11.6428	2.49617e-31	6.98629e-30	sig
SLF1	1063.39	-2.48286	0.0802487	-30.9396	3.5091e-210	1.48396e-208	sig		CBWD1	12807	1.08713	0.0469137	23.173	8.53394e-119	3.53383e-117	sig		FAM213A	1232.03	-1.29234	0.111015	-11.6411	2.54799e-31	7.12357e-30	sig
CDCA8	2213.59	-2.96275	0.0957669	-30.9371	3.7895e-210	1.60025e-208	sig		SPTBN5	411.243	2.91404	0.125868	23.1515	1.40468e-118	5.80841e-117	sig		EFR3B	656.202	-1.04738	0.0899845	-11.6396	2.59218e-31	7.23137e-30	sig
POLE2	705.104	-3.48015	0.112493	-30.9366	3.84916e-210	1.62314e-208	sig		MAFB	22378.9	1.61791	0.0699096	23.1429	1.71503e-118	7.08166e-117	sig		VAT1L	502.995	1.46724	0.126112	11.6344	2.75553e-31	7.67872e-30	sig
BHLHE41	2938.08	8.69235	0.281271	30.9038	1.0607e-209	4.46651e-208	sig		ARAP3	987.079	-2.95537	0.127854	-23.1151	3.26106e-118	1.34464e-116	sig		RP11-302L19.1	862.572	-1.34057	0.115335	-11.6232	3.14161e-31	8.73564e-30	sig
CMTR1	21181.2	1.17812	0.0381239	30.9024	1.11027e-209	4.66863e-208	sig		AGAP1	1639.23	-1.6368	0.0708564	-23.1002	4.60541e-118	1.89628e-116	sig		REEP5	7288.94	1.45129	0.124877	11.6217	3.19546e-31	8.87577e-30	sig
HIST1H2BK	2435.09	2.6602	0.0861951	30.8625	3.8032e-209	1.59697e-207	sig		TRIM5	3513.17	1.46445	0.0634051	23.0967	5.00151e-118	2.05647e-116	sig		MYO1G	3228.28	-1.13006	0.0972487	-11.6203	3.24868e-31	9.01387e-30	sig
SUN2	28272.7	2.30845	0.0748389	30.8456	6.4194e-209	2.69171e-207	sig		IFI44	21016.3	1.64497	0.0712834	23.0765	7.98013e-118	3.27658e-116	sig		RPS6KL1	777.091	1.187	0.102235	11.6104	3.64768e-31	1.00991e-29	sig
GM2A	8895.91	2.1377	0.0693707	30.8157	1.61572e-208	6.76532e-207	sig		MMD	1977.38	1.58549	0.0687212	23.0714	8.97861e-118	3.68004e-116	sig		HACD1	337.989	2.04603	0.176628	11.5838	4.97861e-31	1.37248e-29	sig
POLD3	3115.4	-1.98391	0.0643938	-30.809	1.98663e-208	8.30669e-207	sig		MFSD14A	14604.4	1.14936	0.0498177	23.0713	8.98801e-118	3.68004e-116	sig		MB	2829.09	1.55276	0.134094	11.5797	5.22517e-31	1.43891e-29	sig
RGS18	423.939	-4.60776	0.149562	-30.8083	2.02931e-208	8.47323e-207	sig		STX12	6579.41	1.55371	0.0673565	23.0669	9.95034e-118	4.06834e-116	sig		CDC20P1	290.783	2.12992	0.184214	11.5622	6.40384e-31	1.75784e-29	sig
TMEM86A	572.954	4.67662	0.151865	30.7945	3.10472e-208	1.29453e-206	sig		CYP7B1	230.077	3.43291	0.148889	23.0568	1.25747e-117	5.13414e-116	sig		LRRTM3	45.3164	5.01984	0.434307	11.5583	6.70298e-31	1.83799e-29	sig
USP3	3606.78	1.7847	0.0579959	30.7728	6.06025e-208	2.52332e-206	sig		TGFBR1	8785.25	-1.21516	0.0527992	-23.0148	3.31346e-117	1.35096e-115	sig		RP11-159D12.2	2975.34	-1.25029	0.108208	-11.5545	7.00706e-31	1.91932e-29	sig
ZWILCH	1819.36	-2.37051	0.0770334	-30.7725	6.11638e-208	2.54313e-206	sig		KDM6A	301.771	7.41631	0.322281	23.0119	3.54049e-117	1.44151e-115	sig		LINC00346	72.7779	2.9791	0.258073	11.5436	7.95004e-31	2.1753e-29	sig
POLE	5407.77	-2.81116	0.0913577	-30.7709	6.41936e-208	2.66538e-206	sig		GPR85	324.111	3.21517	0.139838	22.9921	5.586e-117	2.27117e-115	sig		KTN1	17850.4	1.05084	0.0912715	11.5133	1.13069e-30	3.08396e-29	sig
PSIP1	4977.46	-1.95118	0.0634591	-30.7471	1.33877e-207	5.55094e-206	sig		FGD4	1724.02	-3.20561	0.139444	-22.9886	6.06615e-117	2.46296e-115	sig		KLHDC8B	1364.81	-1.77573	0.154267	-11.5108	1.16428e-30	3.17219e-29	sig
GMPR	2181.97	4.96842	0.161595	30.7461	1.37878e-207	5.70887e-206	sig		CAMKK1	1256.36	-2.33804	0.101953	-22.9326	2.19945e-116	8.91773e-115	sig		CHIT1	5227.2	-1.43191	0.124513	-11.5002	1.31682e-30	3.58401e-29	sig
EVL	17535.4	1.83899	0.059826	30.739	1.71665e-207	7.09796e-206	sig		DLX3	3726.52	-1.9005	0.082881	-22.9304	2.31003e-116	9.35305e-115	sig		RP4-639J15.3	245.374	-1.5556	0.135478	-11.4823	1.61962e-30	4.38954e-29	sig
S100A9	3614.51	-5.40551	0.17611	-30.6939	6.85537e-207	2.8306e-205	sig		CD7	182.419	5.31074	0.231727	22.9181	3.06874e-116	1.24078e-114	sig		ANTXR2	17340.6	1.14517	0.0997618	11.479	1.68216e-30	4.54944e-29	sig
ANKLE1	373.826	-3.91004	0.127545	-30.6561	2.19143e-206	9.03594e-205	sig		MAST4	743.404	3.31336	0.144793	22.8834	6.79277e-116	2.7427e-114	sig		G0S2	6904.79	-1.54012	0.134183	-11.4778	1.7055e-30	4.60771e-29	sig
NAT10	6847.56	-1.39526	0.0455259	-30.6476	2.84636e-206	1.17201e-204	sig		AC005682.5	344.085	2.76699	0.12095	22.8771	7.85029e-116	3.16531e-114	sig		2003-03-01	527.095	-1.48319	0.129242	-11.476	1.74079e-30	4.69811e-29	sig
BNIP3	8882.16	-3.69535	0.120638	-30.6316	4.64143e-206	1.90851e-204	sig		TLK2	7730.58	1.22061	0.0533865	22.8636	1.0708e-115	4.3116e-114	sig		KCNMB1	385.093	1.49116	0.129979	11.4723	1.81846e-30	4.90258e-29	sig
MB	2829.09	7.32152	0.239092	30.6221	6.20988e-206	2.54991e-204	sig		SNX16	794.383	2.7781	0.12167	22.8331	2.15311e-115	8.6576e-114	sig		IER3	9651.33	-1.31933	0.115085	-11.4639	2.00199e-30	5.38609e-29	sig
ADARB1	5994.01	2.27956	0.0744953	30.6	1.22236e-205	5.01236e-204	sig		STIM1	5182.61	-1.01195	0.0443382	-22.8235	2.68151e-115	1.07674e-113	sig		SFXN5	1134.87	1.18051	0.102978	11.4637	2.00708e-30	5.39413e-29	sig
CALHM2	676.504	3.68065	0.120296	30.5967	1.35323e-205	5.54135e-204	sig		WI2-1896O14.1	620.784	3.96959	0.174255	22.7803	7.18519e-115	2.88119e-113	sig		TM4SF1	59.5735	2.92109	0.25488	11.4606	2.07976e-30	5.5778e-29	sig
TCF7L2	1361.53	2.4571	0.0803763	30.57	3.06783e-205	1.25452e-203	sig		TOMM70	9715.85	1.1325	0.0497301	22.7729	8.5073e-115	3.40666e-113	sig		MEGF6	202.704	-1.5363	0.134135	-11.4534	2.26121e-30	6.05812e-29	sig
ADM	2078.72	4.58343	0.149934	30.5696	3.10147e-205	1.26653e-203	sig		SEMA4C	1336.99	-1.8711	0.0825407	-22.6688	9.11101e-114	3.64341e-112	sig		HEATR9	218.942	2.35631	0.205865	11.4459	2.46521e-30	6.59092e-29	sig
CSE1L	8912.18	-2.09326	0.0685151	-30.5517	5.36396e-205	2.18745e-203	sig		NCF1B	1172.58	2.69506	0.1189	22.6667	9.55357e-114	3.81514e-112	sig		TRIB3	9582.58	-1.82186	0.159368	-11.4318	2.90032e-30	7.73811e-29	sig
KLHL5	3913.28	2.50888	0.0821345	30.546	6.38971e-205	2.60219e-203	sig		C3AR1	2613.45	1.62752	0.0718158	22.6624	1.05168e-113	4.19404e-112	sig		SPTBN5	411.243	1.47337	0.128955	11.4254	3.12112e-30	8.31856e-29	sig
E2F8	843.462	-3.85656	0.126378	-30.5161	1.59203e-204	6.4746e-203	sig		GIPC3	3279.91	-1.13563	0.0501124	-22.6617	1.06976e-113	4.26033e-112	sig		CXCL2	4107.59	-1.57616	0.138475	-11.3823	5.12065e-30	1.35494e-28	sig
CRABP2	1876.57	6.19932	0.203249	30.5012	2.51532e-204	1.02156e-202	sig		SNTB1	8277.43	-1.32753	0.058647	-22.636	1.91606e-113	7.62033e-112	sig		YOD1	654.342	-1.22428	0.107615	-11.3765	5.47268e-30	1.44568e-28	sig
MCM2	7533.29	-2.89034	0.0948986	-30.4571	9.64705e-204	3.91265e-202	sig		SLITRK2	256.485	2.99313	0.132258	22.631	2.14541e-113	8.52085e-112	sig		APCDD1	156.873	2.88829	0.253987	11.3718	5.77779e-30	1.52255e-28	sig
NR4A2	5098.91	3.7343	0.122636	30.4503	1.18547e-203	4.80148e-202	sig		FGF10	357.113	7.85597	0.347546	22.6041	3.94629e-113	1.5652e-111	sig		RADIL	422.328	1.54289	0.135696	11.3702	5.88431e-30	1.54903e-28	sig
HMGB1	41952.7	-1.84251	0.0605505	-30.4294	2.24485e-203	9.07988e-202	sig		STARD13	2435.96	-1.44102	0.0637509	-22.604	3.96275e-113	1.56959e-111	sig		DGAT2	1688.94	1.37646	0.121159	11.3608	6.55503e-30	1.72207e-28	sig
ERMP1	18211.4	1.60007	0.0526092	30.4143	3.55579e-203	1.43628e-201	sig		PTPRJ	17887.6	1.33489	0.0590577	22.6032	4.03151e-113	1.59466e-111	sig		GNB5	667.34	-1.71513	0.151057	-11.3542	7.06873e-30	1.85513e-28	sig
IPO5	8430.81	-1.64878	0.0542188	-30.4098	4.07965e-203	1.64564e-201	sig		IVNS1ABP	17551.2	-1.5005	0.0663966	-22.599	4.43493e-113	1.75186e-111	sig		METTL9	10728.4	-1.22584	0.108069	-11.3431	8.02837e-30	2.10268e-28	sig
CNIH3	1909.54	4.33683	0.142653	30.4013	5.27915e-203	2.12661e-201	sig		INPP5B	2082.31	-1.53678	0.0680342	-22.5883	5.64701e-113	2.22462e-111	sig		CSF2RA	1195.86	-1.03147	0.0910262	-11.3316	9.15171e-30	2.39445e-28	sig
MELTF	3650.24	2.46378	0.0810591	30.3949	6.41088e-203	2.57901e-201	sig		RRBP1	13644.8	1.21789	0.0539169	22.5883	5.64654e-113	2.22462e-111	sig		MMP13	89.4084	7.50237	0.66244	11.3254	9.82806e-30	2.56879e-28	sig
SERPINB2	824.202	-7.73786	0.25462	-30.3899	7.47773e-203	3.00413e-201	sig		ADD3	2424.33	-1.90283	0.0843213	-22.5665	9.25491e-113	3.64101e-111	sig		CCDC71L	1216.81	1.04767	0.0925332	11.322	1.02061e-29	2.66488e-28	sig
ORC6	2227.28	-2.58657	0.0851865	-30.3637	1.65909e-202	6.65628e-201	sig		UHRF1	4802.86	-2.0967	0.0929458	-22.5583	1.11306e-112	4.37303e-111	sig		RCAN2	86.5584	-2.65449	0.234563	-11.3168	1.08376e-29	2.82404e-28	sig
PLCB2	16535.1	1.50534	0.0495957	30.3522	2.35196e-202	9.42337e-201	sig		TRIM21	8282.55	1.9135	0.0848379	22.5547	1.20672e-112	4.73461e-111	sig		CALCRL	52.4433	6.27282	0.554758	11.3073	1.20739e-29	3.13983e-28	sig
KDM7A	1866.31	4.21262	0.138811	30.348	2.67004e-202	1.06834e-200	sig		RAB7B	5014.8	1.75759	0.0779417	22.55	1.34214e-112	5.25888e-111	sig		JARID2	9386.08	-1.02516	0.0907547	-11.2959	1.37429e-29	3.56304e-28	sig
CCNF	1928.43	-3.18834	0.105074	-30.3438	3.03457e-202	1.21257e-200	sig		SLFN11	7475.44	1.48862	0.0660219	22.5473	1.42747e-112	5.58573e-111	sig		TSPAN7	44.8381	4.01707	0.355829	11.2893	1.48195e-29	3.83828e-28	sig
NFKBID	1611.73	2.13786	0.0705314	30.3108	8.27116e-202	3.30058e-200	sig		SLC27A1	920.018	-2.22717	0.0988822	-22.5235	2.44237e-112	9.54422e-111	sig		CIART	374.335	1.27103	0.112677	11.2804	1.64028e-29	4.24409e-28	sig
GNA12	5239.4	1.94583	0.0642002	30.3088	8.78175e-202	3.49963e-200	sig		SASH3	1440.83	-2.1379	0.0950197	-22.4996	4.19154e-112	1.63577e-110	sig		DYRK3	580.762	-1.00923	0.0895548	-11.2694	1.8586e-29	4.80412e-28	sig
RP11-10H3.1	855.865	2.89593	0.0955697	30.3017	1.08767e-201	4.3287e-200	sig		SLC25A40	4442.4	-1.2601	0.0560141	-22.4961	4.52846e-112	1.76489e-110	sig		PTPRK	3548.99	1.06638	0.0946623	11.2651	1.95069e-29	5.0371e-28	sig
DSCC1	1123.8	-3.73323	0.123267	-30.2859	1.75952e-201	6.99317e-200	sig		FLT3	4443.2	-1.69226	0.0752512	-22.4881	5.4257e-112	2.11175e-110	sig		WDR77	3455.58	1.25782	0.111736	11.2571	2.13772e-29	5.50896e-28	sig
RAD51AP1	1779.36	-2.92111	0.0964953	-30.2721	2.67127e-201	1.06027e-199	sig		SLC17A5	21563.3	-1.40104	0.0623102	-22.4848	5.84054e-112	2.27018e-110	sig		LINC00482	281.32	-2.1185	0.188323	-11.2493	2.33512e-29	6.00562e-28	sig
ADGRD1	653.228	4.51899	0.149356	30.2565	4.27975e-201	1.69644e-199	sig		ANKS6	1718.94	-1.75469	0.0780789	-22.4733	7.58151e-112	2.94296e-110	sig		VPS37D	145.018	-2.01009	0.178809	-11.2415	2.54937e-29	6.54356e-28	sig
SNTB1	8277.43	1.76673	0.0584355	30.2339	8.49901e-201	3.36441e-199	sig		TTC39A	191.369	3.45546	0.153779	22.4703	8.10262e-112	3.14106e-110	sig		PLK1	3769.67	-1.1245	0.100193	-11.2234	3.13042e-29	7.99503e-28	sig
KIFC3	8365.42	2.43311	0.0805506	30.206	1.97768e-200	7.8184e-199	sig		AARS	21203	-1.8968	0.0844245	-22.4675	8.64027e-112	3.34504e-110	sig		PLPPR3	6347.35	-2.11308	0.188473	-11.2116	3.57731e-29	9.12729e-28	sig
PLA2G4C	832.313	4.33376	0.143799	30.1377	1.55531e-199	6.14047e-198	sig		HIST1H2BC	390.346	3.3802	0.150482	22.4625	9.66537e-112	3.73694e-110	sig		SLC6A6	4457.31	-1.59956	0.142712	-11.2082	3.71468e-29	9.46839e-28	sig
KNSTRN	2037.3	-1.81309	0.0601742	-30.1307	1.92217e-199	7.57881e-198	sig		CTD-2341M24.1	436.777	2.54701	0.113496	22.4413	1.55533e-111	6.00543e-110	sig		ALDH2	1187.48	-1.83266	0.163606	-11.2017	3.99986e-29	1.01852e-27	sig
METTL3	3240.24	-1.67873	0.0557546	-30.1093	3.66479e-199	1.44305e-197	sig		STARD8	4640.51	1.27586	0.0568626	22.4377	1.68795e-111	6.50886e-110	sig		FTH1	209282	-1.14219	0.102074	-11.1899	4.57061e-29	1.1627e-27	sig
RP11-556E13.1	1337.44	4.05108	0.134547	30.1092	3.6765e-199	1.44575e-197	sig		A2M	439967	1.74037	0.0775826	22.4324	1.90011e-111	7.3173e-110	sig		SETBP1	519.712	2.05859	0.184001	11.1879	4.67269e-29	1.18749e-27	sig
POP1	3113.63	-2.05466	0.0683144	-30.0765	9.83557e-199	3.86264e-197	sig		TWF1	4646.04	1.2975	0.0579383	22.3945	4.45691e-111	1.71409e-109	sig		GPR84	786.509	-1.26818	0.113356	-11.1875	4.69278e-29	1.19142e-27	sig
PLK4	1936.03	-3.45447	0.114865	-30.0741	1.05611e-198	4.14211e-197	sig		SAMHD1	30091.8	1.01027	0.0451165	22.3925	4.65761e-111	1.78891e-109	sig		PNCK	1149.21	1.87868	0.168011	11.1819	5.00016e-29	1.26695e-27	sig
PFKFB3	7064.45	1.53304	0.0509879	30.0668	1.31715e-198	5.15911e-197	sig		TRIM14	8618.99	1.18987	0.053205	22.3639	8.84155e-111	3.39143e-109	sig		KIAA0513	435.438	-1.07369	0.0961765	-11.1638	6.13365e-29	1.54805e-27	sig
SKA2	2925.28	-2.30756	0.0768075	-30.0435	2.65809e-198	1.03977e-196	sig		RP3-508I15.21	648.863	3.47581	0.155624	22.3346	1.70263e-110	6.52234e-109	sig		BCL2A1	32414.4	-1.54038	0.138211	-11.1451	7.56188e-29	1.89919e-27	sig
PPM1H	1207.59	1.91452	0.0637854	30.0151	6.23765e-198	2.43678e-196	sig		MFSD6	3024.3	-1.42995	0.0641581	-22.2879	4.84039e-110	1.8518e-108	sig		ABCA1	2089.94	-1.61608	0.145186	-11.1311	8.85337e-29	2.21705e-27	sig
SAPCD2	2241.57	-3.37658	0.112632	-29.9789	1.84624e-197	7.20299e-196	sig		RORB	204.918	4.47989	0.201114	22.2753	6.41086e-110	2.4494e-108	sig		XCL1	64.1224	3.80957	0.34229	11.1297	8.99618e-29	2.25062e-27	sig
NABP1	15638.8	4.09823	0.13677	29.9643	2.86137e-197	1.11488e-195	sig		C19orf12	3254.3	1.57095	0.07053	22.2736	6.66825e-110	2.54441e-108	sig		ARRDC2	2660.77	-1.05733	0.0950391	-11.1252	9.4623e-29	2.36493e-27	sig
TNFRSF1B	22046.7	2.73354	0.0912618	29.9527	4.05905e-197	1.57947e-195	sig		RSBN1L	4788.65	1.58166	0.0710337	22.2663	7.84387e-110	2.98908e-108	sig		RP11-20G13.3	2717.18	-1.50619	0.135408	-11.1233	9.66218e-29	2.41254e-27	sig
PEX13	4499.92	1.41968	0.0474002	29.9508	4.28979e-197	1.66707e-195	sig		PIM1	17991.2	1.88618	0.0847633	22.2523	1.0722e-109	4.08052e-108	sig		WNT1	119.152	1.71998	0.15476	11.1139	1.07387e-28	2.67872e-27	sig
RASSF2	1419.99	-2.99791	0.100149	-29.9346	6.98793e-197	2.71207e-195	sig		NACC2	7066.76	-1.09697	0.0493277	-22.2383	1.46326e-109	5.56152e-108	sig		TRABD2A	210.454	1.89519	0.170709	11.1019	1.22873e-28	3.06205e-27	sig
ABCC6	2183.23	1.92612	0.0643808	29.9177	1.15893e-196	4.49203e-195	sig		UBFD1	5085.89	1.17847	0.0530289	22.2232	2.05054e-109	7.7835e-108	sig		PLAC8	11394.9	-1.49097	0.134412	-11.0925	1.36408e-28	3.3862e-27	sig
CYTH4	22660	2.57238	0.0860427	29.8966	2.17985e-196	8.43811e-195	sig		ARHGAP19	2805.46	-1.35793	0.0611254	-22.2154	2.43862e-109	9.24456e-108	sig		NHSL1	402.787	-1.03945	0.0937149	-11.0917	1.37722e-28	3.41554e-27	sig
G0S2	6904.79	4.20895	0.140786	29.8962	2.20433e-196	8.52178e-195	sig		TRIM38	8506.53	1.56211	0.07035	22.2048	3.0899e-109	1.16983e-107	sig		B3GNT7	1157.51	-1.43008	0.128934	-11.0915	1.37948e-28	3.41784e-27	sig
RAP1GAP2	1753.42	2.42033	0.0810102	29.8768	3.93389e-196	1.51884e-194	sig		MID1IP1	22925.1	-2.32709	0.104864	-22.1915	4.15206e-109	1.56992e-107	sig		COL8A2	240.075	-1.95183	0.17598	-11.0912	1.38392e-28	3.42553e-27	sig
PARP14	54354.4	3.60638	0.120771	29.8612	6.27736e-196	2.42049e-194	sig		MIDN	8605.78	-1.43319	0.0645956	-22.1871	4.57265e-109	1.72671e-107	sig		E2F5	463.829	1.04863	0.0946731	11.0764	1.63368e-28	4.03598e-27	sig
LAMP5	712.266	-7.17021	0.240132	-29.8594	6.63035e-196	2.55329e-194	sig		THBS2	1152.65	-1.46412	0.0659951	-22.1853	4.76323e-109	1.79635e-107	sig		RP11-24F11.5	173.194	-1.58562	0.143234	-11.0701	1.7513e-28	4.32241e-27	sig
RASGRP2	5208.42	-3.48695	0.116937	-29.8189	2.22053e-195	8.53998e-194	sig		LRFN5	224.93	3.68737	0.166215	22.1843	4.86759e-109	1.83333e-107	sig		RP11-464F9.21	83.1605	2.03296	0.183895	11.055	2.07304e-28	5.10668e-27	sig
ERICD	1187.27	4.2019	0.140924	29.8168	2.36763e-195	9.09395e-194	sig		DHCR7	3519.09	-1.55965	0.0704096	-22.1512	1.01663e-108	3.8241e-107	sig		ITGB8	2464.95	2.08096	0.188488	11.0403	2.44215e-28	5.99869e-27	sig
RBM24	381.99	4.27324	0.14342	29.7953	4.49552e-195	1.72448e-193	sig		RTP4	1982.65	2.83214	0.128025	22.1217	1.95377e-108	7.33974e-107	sig		CELSR2	351.49	1.25778	0.113953	11.0377	2.51403e-28	6.16933e-27	sig
P2RY6	1293.98	-2.77605	0.0931872	-29.79	5.26152e-195	2.01572e-193	sig		PDZD7	2324.7	-1.65115	0.0746954	-22.1051	2.82461e-108	1.05976e-106	sig		MMP7	16219.6	1.23268	0.11185	11.0209	3.03179e-28	7.4328e-27	sig
PRKCH	3236.93	1.66228	0.0558242	29.7771	7.72269e-195	2.9548e-193	sig		STOM	14700.3	1.03777	0.0469521	22.1028	2.97342e-108	1.11415e-106	sig		ARHGEF10L	2504.12	-1.05049	0.0955654	-10.9923	4.16064e-28	1.01712e-26	sig
DDX5	108671	1.02533	0.0344403	29.7712	9.21464e-195	3.52111e-193	sig		TNFRSF21	14139.8	-1.04123	0.0471134	-22.1006	3.12222e-108	1.16841e-106	sig		NDRG2	445.164	1.57358	0.143188	10.9896	4.28696e-28	1.04701e-26	sig
KLHL23	521.28	-3.77982	0.127041	-29.7528	1.59312e-194	6.07985e-193	sig		LDLRAD4	652.303	-2.70224	0.12228	-22.0988	3.24486e-108	1.21274e-106	sig		CBX4	2974.71	-1.13725	0.103538	-10.9838	4.57169e-28	1.11442e-26	sig
MAN1A1	13830.2	2.50318	0.0841468	29.7477	1.85436e-194	7.06772e-193	sig		RP11-472K17.3	175.056	5.89431	0.266755	22.0963	3.42712e-108	1.27922e-106	sig		BLNK	464.878	1.48833	0.135617	10.9745	5.06846e-28	1.23311e-26	sig
DNAJB9	5123.53	2.49631	0.0839469	29.7368	2.56811e-194	9.7756e-193	sig		FAM78A	4434.23	-1.7621	0.0797539	-22.0942	3.59591e-108	1.34051e-106	sig		FCRLA	56.0312	3.07353	0.280063	10.9744	5.07295e-28	1.23311e-26	sig
SERPINB8	3693.74	-1.87812	0.0631818	-29.7256	3.58561e-194	1.36313e-192	sig		EDEM1	36352	1.17926	0.0533948	22.0856	4.34363e-108	1.61718e-106	sig		NR1H3	2822.97	-1.22189	0.111348	-10.9736	5.12088e-28	1.24358e-26	sig
SMOX	2244.71	4.37699	0.147263	29.7222	3.96788e-194	1.50653e-192	sig		IGSF6	1979.93	2.34231	0.106141	22.068	6.42231e-108	2.38805e-106	sig		DUSP22	1539.41	1.15347	0.105193	10.9653	5.6097e-28	1.35972e-26	sig
SERPINB10	643.916	-7.94534	0.267337	-29.7203	4.19504e-194	1.59074e-192	sig		MSRB1	5897.79	3.62513	0.164289	22.0655	6.78151e-108	2.5184e-106	sig		RILPL2	12907.3	-1.22627	0.111995	-10.9493	6.69342e-28	1.6163e-26	sig
PACSIN2	16900.4	1.6173	0.0544311	29.7127	5.25766e-194	1.99115e-192	sig		BMP4	651.164	-2.93367	0.132972	-22.0622	7.28864e-108	2.70329e-106	sig		DPY19L1	1711.11	1.07721	0.098597	10.9254	8.71612e-28	2.09881e-26	sig
ERGIC1	9508.57	2.11278	0.0711182	29.7081	6.0429e-194	2.28561e-192	sig		GPR180	1707.05	1.51711	0.0687932	22.0531	8.91262e-108	3.30141e-106	sig		AC025335.1	285.304	1.25045	0.114651	10.9066	1.07193e-27	2.57635e-26	sig
ISG15	34927.4	5.56374	0.187513	29.6713	1.80348e-193	6.81267e-192	sig		RALGPS2	268.938	3.72567	0.169076	22.0355	1.31604e-107	4.8687e-106	sig		KCNJ11	125.126	1.70363	0.156207	10.9062	1.07659e-27	2.58512e-26	sig
CAD	6264.88	-1.63367	0.0550837	-29.6579	2.68453e-193	1.0128e-191	sig		HSP90AA1	188409	1.17066	0.0531711	22.0168	1.98635e-107	7.33917e-106	sig		OLFM3	58.0311	2.68062	0.245822	10.9047	1.09394e-27	2.62188e-26	sig
CSGALNACT2	7003.83	2.49152	0.0841054	29.6238	7.38743e-193	2.78354e-191	sig		MAK16	3009.28	1.18336	0.0538082	21.9921	3.42665e-107	1.26448e-105	sig		CDHR5	228.102	-1.80596	0.165619	-10.9043	1.09921e-27	2.63206e-26	sig
FAM84B	973.582	2.72402	0.0921163	29.5716	3.46657e-192	1.30453e-190	sig		KDM6B	16302.2	2.27503	0.10345	21.9916	3.46424e-107	1.27673e-105	sig		NIPSNAP3B	246.415	-1.38753	0.127253	-10.9037	1.10672e-27	2.64758e-26	sig
URB2	2110.27	-2.06323	0.0698311	-29.546	7.39574e-192	2.77962e-190	sig		ASB13	1139.36	-2.84835	0.129542	-21.9879	3.75849e-107	1.38343e-105	sig		OAF	3658.58	-1.47942	0.135766	-10.8968	1.19381e-27	2.85325e-26	sig
PHLDB1	4528.81	3.29183	0.111438	29.5395	8.97193e-192	3.36776e-190	sig		CEP57	4494.9	-1.15321	0.0524484	-21.9876	3.78252e-107	1.39052e-105	sig		OLIG1	827.793	-1.35978	0.124845	-10.8918	1.26118e-27	3.00868e-26	sig
RAB7B	5014.8	2.46369	0.0834942	29.5073	2.3196e-191	8.69601e-190	sig		CEP85	3249.93	-1.43642	0.0653398	-21.9839	4.10868e-107	1.50852e-105	sig		FASLG	75.3715	3.28684	0.301828	10.8898	1.28948e-27	3.07334e-26	sig
SLC31A1	12195.7	2.0618	0.0699117	29.4915	3.69823e-191	1.38469e-189	sig		SLC7A5	16922	-1.94253	0.0883695	-21.9819	4.2891e-107	1.57278e-105	sig		TNN	602.447	-1.09765	0.100859	-10.883	1.38873e-27	3.30376e-26	sig
LRCH1	8001.35	2.61599	0.0887102	29.4892	3.96594e-191	1.48306e-189	sig		STAU1	8604.71	1.08571	0.0494186	21.9697	5.60938e-107	2.05433e-105	sig		PIGR	2349.96	-1.11978	0.102979	-10.8739	1.53526e-27	3.6456e-26	sig
NPR1	2136.09	7.38594	0.251034	29.4221	2.86471e-190	1.06991e-188	sig		SRFBP1	2678.45	1.63626	0.0745092	21.9606	6.86553e-107	2.51122e-105	sig		ME3	956.307	1.23556	0.113863	10.8512	1.96766e-27	4.65516e-26	sig
MDGA1	2429.1	5.77675	0.196382	29.4159	3.43945e-190	1.28295e-188	sig		C19orf66	4034.21	1.89716	0.0864084	21.9558	7.63064e-107	2.78758e-105	sig		ADRB1	1296.72	-1.1333	0.104659	-10.8286	2.5205e-27	5.94666e-26	sig
CDC45	1870.32	-3.85061	0.130908	-29.4146	3.57102e-190	1.33036e-188	sig		UBE4B	5349.49	-1.41255	0.0643627	-21.9468	9.29491e-107	3.39131e-105	sig		TPRG1	625.908	1.04817	0.0968881	10.8183	2.81827e-27	6.6431e-26	sig
DOCK3	785.428	5.29682	0.180116	29.4079	4.35388e-190	1.61998e-188	sig		SPRY2	27837.3	-1.57266	0.0716774	-21.9408	1.05965e-106	3.86135e-105	sig		TSC22D1	10271.2	1.05902	0.0979329	10.8137	2.96507e-27	6.98274e-26	sig
SGO1	551.954	-2.74638	0.093402	-29.4039	4.90149e-190	1.82146e-188	sig		PDGFRL	674.435	2.84249	0.129553	21.9407	1.06287e-106	3.86825e-105	sig		GYG2	1174.52	-1.13109	0.10464	-10.8094	3.10796e-27	7.31253e-26	sig
KNL1	2789.04	-3.18354	0.108358	-29.3797	9.9868e-190	3.70659e-188	sig		TMX1	13606.2	1.9804	0.0902972	21.932	1.28771e-106	4.68072e-105	sig		STXBP6	57.9536	2.62189	0.242646	10.8054	3.24539e-27	7.6289e-26	sig
MSC-AS1	2637.94	2.41691	0.082282	29.3734	1.19966e-189	4.44696e-188	sig		ATP6V0A1	13547.8	-1.24304	0.0566781	-21.9316	1.29712e-106	4.70903e-105	sig		CLEC2B	755.559	-1.33178	0.123264	-10.8043	3.28501e-27	7.71497e-26	sig
ZNF556	438.821	-4.12542	0.140514	-29.3595	1.80753e-189	6.69191e-188	sig		TMEM154	1979.49	-1.99082	0.090815	-21.9217	1.61437e-106	5.85351e-105	sig		TEAD4	620.947	1.76278	0.163293	10.7952	3.62519e-27	8.49836e-26	sig
GALNT12	1670.63	2.03336	0.0693036	29.3399	3.21372e-189	1.18832e-187	sig		ACTR3	71759.1	1.21621	0.0555352	21.8997	2.61367e-106	9.46506e-105	sig		HCAR2	870.717	-3.56019	0.329821	-10.7943	3.66169e-27	8.57609e-26	sig
CAMKK1	1256.36	2.96905	0.101363	29.2912	1.34169e-188	4.95494e-187	sig		TGIF1	4184.89	-1.40229	0.0640984	-21.8771	4.28944e-106	1.55144e-104	sig		FZD3	943.185	1.14973	0.106572	10.7883	3.90791e-27	9.14445e-26	sig
AMY2B	1027.81	3.16551	0.108104	29.2822	1.74945e-188	6.4528e-187	sig		RP11-317P15.4	279.927	2.83071	0.129427	21.871	4.90248e-106	1.77097e-104	sig		MLC1	6190.51	-1.22559	0.113876	-10.7625	5.1756e-27	1.2045e-25	sig
TDRD7	8449.01	-1.77273	0.0605931	-29.2563	3.73902e-188	1.37741e-186	sig		ZC3HAV1	20735.9	2.31809	0.105997	21.8693	5.09039e-106	1.83657e-104	sig		IBSP	108.697	-2.08457	0.193859	-10.753	5.73589e-27	1.33128e-25	sig
POU4F2	376.006	-4.021	0.137497	-29.2443	5.30721e-188	1.9527e-186	sig		PHACTR4	8978.58	1.94266	0.0888614	21.8617	6.01528e-106	2.16758e-104	sig		CTH	292.508	-1.30979	0.121812	-10.7525	5.76572e-27	1.33699e-25	sig
SASS6	1569.92	-2.7619	0.0944562	-29.24	6.02037e-188	2.21236e-186	sig		NIP7	5538.76	1.78922	0.0818616	21.8566	6.72332e-106	2.41973e-104	sig		MMP12	292.157	12.7419	1.18568	10.7464	6.15953e-27	1.42702e-25	sig
PKP4	3666.51	-1.60555	0.0549272	-29.2304	7.95995e-188	2.9215e-186	sig		HERPUD2	2883.02	1.20131	0.0549714	21.8534	7.22124e-106	2.59573e-104	sig		APLN	151.959	1.49636	0.139742	10.708	9.33333e-27	2.15068e-25	sig
FN1	11918.2	4.54127	0.15539	29.225	9.32135e-188	3.41695e-186	sig		ABCB9	889.96	-2.11594	0.096967	-21.8213	1.45722e-105	5.23164e-104	sig		RP1-239B22.5	787.917	2.06307	0.193227	10.6769	1.30521e-26	3.00222e-25	sig
NCAPD3	7794.01	-2.4645	0.084382	-29.2064	1.60633e-187	5.88109e-186	sig		KIAA1671	360.484	3.97555	0.182232	21.8159	1.6404e-105	5.88204e-104	sig		LAMB3	1045.76	1.09752	0.10281	10.6753	1.32896e-26	3.05411e-25	sig
MYBL2	7397.54	-3.92127	0.134288	-29.2004	1.9141e-187	6.99931e-186	sig		TRIB1	18422.9	1.1107	0.0509466	21.8013	2.25635e-105	8.08072e-104	sig		DPY19L2	74.3284	2.50049	0.234442	10.6657	1.4729e-26	3.37886e-25	sig
PRIM2	1899.17	-1.91407	0.0655577	-29.1967	2.13784e-187	7.80784e-186	sig		FAM84B	973.582	-2.00951	0.0921957	-21.7962	2.52318e-105	9.02525e-104	sig		C6orf48	44364.6	-1.43673	0.134805	-10.6579	1.6022e-26	3.6722e-25	sig
MIR210HG	1087.04	-4.35071	0.149118	-29.1763	3.877e-187	1.41423e-185	sig		SESN1	5095.58	-1.49015	0.0684077	-21.7834	3.33254e-105	1.19057e-103	sig		GRID1	48.5153	2.77181	0.260232	10.6513	1.71973e-26	3.93455e-25	sig
SORCS2	533.558	3.26254	0.111834	29.173	4.2634e-187	1.55327e-185	sig		HIC1	453.306	2.84631	0.130767	21.7663	4.84162e-105	1.72758e-103	sig		CXCR3	141.366	2.34406	0.220348	10.638	1.98341e-26	4.52976e-25	sig
SERINC1	28045	1.6433	0.0563363	29.1694	4.74086e-187	1.7251e-185	sig		HSPA8	257518	1.8823	0.0865395	21.7507	6.79624e-105	2.42205e-103	sig		SESN2	5273.15	-1.19279	0.1124	-10.6119	2.62252e-26	5.96286e-25	sig
PTPRF	6185.43	-2.05426	0.0704378	-29.1642	5.5247e-187	2.00787e-185	sig		KCNE3	1220.29	-1.81923	0.0836596	-21.7456	7.60065e-105	2.70542e-103	sig		ST6GALNAC3	71.0818	-3.25459	0.30671	-10.6113	2.64081e-26	5.99915e-25	sig
TAP1	127505	2.53649	0.0870555	29.1364	1.24073e-186	4.50374e-185	sig		RP11-439L18.2	297.666	6.26005	0.287962	21.7392	8.74443e-105	3.10875e-103	sig		PPP1R13L	264.894	-1.09948	0.103617	-10.611	2.64814e-26	6.01048e-25	sig
RHOQ	8250.56	1.99644	0.0685232	29.1353	1.28328e-186	4.65251e-185	sig		B4GALT4	1660.23	1.80374	0.0829762	21.7381	8.96162e-105	3.18209e-103	sig		MAPKAPK3	9823.97	1.17224	0.11058	10.6009	2.95098e-26	6.68602e-25	sig
RNF130	8823.39	3.08439	0.105877	29.1317	1.42392e-186	5.15611e-185	sig		CTC-479C5.12	506.343	2.51195	0.115589	21.7317	1.02892e-104	3.64904e-103	sig		CTSC	39022.9	1.09282	0.103257	10.5835	3.55569e-26	8.03486e-25	sig
RASGRP3	7016.31	2.62678	0.0901889	29.1253	1.71614e-186	6.20669e-185	sig		RALB	12883.8	1.29118	0.0594274	21.727	1.14078e-104	4.04085e-103	sig		LHX2	916.858	1.10503	0.104489	10.5756	3.86849e-26	8.72634e-25	sig
TROAP	1044.97	-3.41059	0.117192	-29.1026	3.32579e-186	1.20137e-184	sig		EMP1	116096	-1.42744	0.0657447	-21.7119	1.58393e-104	5.60371e-103	sig		SLCO4C1	1494.39	1.28494	0.121515	10.5744	3.91784e-26	8.82992e-25	sig
PLEKHG5	622.144	6.52847	0.224348	29.0997	3.61957e-186	1.3059e-184	sig		CLPX	6659.63	-1.02037	0.0470094	-21.7056	1.81562e-104	6.41563e-103	sig		FNIP2	12781.4	-1.34312	0.127079	-10.5691	4.14284e-26	9.32067e-25	sig
ULBP2	2386.2	4.04157	0.139141	29.0465	1.7028e-185	6.13606e-184	sig		RAB18	9944	1.47536	0.0679939	21.6984	2.1252e-104	7.50046e-103	sig		RILPL1	275.394	-1.22568	0.116069	-10.5599	4.57126e-26	1.02666e-24	sig
TBC1D10C	682.213	3.47974	0.119882	29.0263	3.06515e-185	1.1032e-183	sig		PLA2G4C	832.313	1.60227	0.0738662	21.6915	2.46967e-104	8.70567e-103	sig		CNGA1	38.5239	3.40255	0.322747	10.5425	5.50276e-26	1.23156e-24	sig
DYRK3	580.762	5.58734	0.192728	28.9908	8.60252e-185	3.09243e-183	sig		TMEM63B	8825.31	1.71898	0.0792767	21.6833	2.94716e-104	1.03763e-102	sig		TYMP	21287.6	-1.47959	0.14066	-10.5189	7.0672e-26	1.58031e-24	sig
ADGRE2	5082.78	3.88881	0.134197	28.9784	1.23012e-184	4.41669e-183	sig		KDM5B	4824.45	-1.44743	0.0667843	-21.6733	3.66582e-104	1.28909e-102	sig		RNF175	504.022	-1.65805	0.157763	-10.5098	7.78969e-26	1.73884e-24	sig
S100A8	1355.42	-5.91984	0.204299	-28.9764	1.30696e-184	4.68693e-183	sig		CPEB3	1282.19	1.71207	0.0790163	21.6673	4.17838e-104	1.46757e-102	sig		SLC25A34	198.222	-1.48545	0.141383	-10.5066	8.05691e-26	1.79693e-24	sig
OCSTAMP	2517.9	7.02734	0.242528	28.9754	1.34384e-184	4.81339e-183	sig		MIR155HG	9342.23	2.93717	0.135575	21.6646	4.42996e-104	1.55406e-102	sig		ADAM15	11785.4	1.26094	0.120081	10.5007	8.57056e-26	1.90983e-24	sig
CHAF1A	4130.06	-2.28225	0.0788063	-28.9602	2.08849e-184	7.47155e-183	sig		FOSL1	2000.38	1.70651	0.0788251	21.6493	6.16864e-104	2.1614e-102	sig		ALDH1L2	3257.86	-2.04085	0.194627	-10.486	1.00183e-25	2.22471e-24	sig
NEDD9	8984.67	3.33047	0.115163	28.9196	6.76277e-184	2.41647e-182	sig		NLRP3	10633.6	1.24257	0.0574278	21.6371	8.04068e-104	2.81395e-102	sig		STATH	119.117	2.14181	0.204278	10.4848	1.01505e-25	2.25214e-24	sig
CD276	29331.4	2.80178	0.0972941	28.797	2.3377e-182	8.34303e-181	sig		DLGAP5	2817.08	-1.8776	0.0868101	-21.6288	9.61995e-104	3.3626e-102	sig		TP53INP1	872.638	-1.00616	0.0959858	-10.4824	1.0407e-25	2.30705e-24	sig
YPEL5	4389.5	2.54555	0.0885767	28.7384	1.26578e-181	4.51204e-180	sig		KCTD15	861.194	-2.26814	0.104927	-21.6163	1.26231e-103	4.40705e-102	sig		PLPP3	50.4244	2.45739	0.234746	10.4683	1.2078e-25	2.67518e-24	sig
CLEC7A	2225.29	6.34376	0.220782	28.7331	1.47354e-181	5.24634e-180	sig		TRIM31	348.869	8.05818	0.372858	21.6119	1.38676e-103	4.83574e-102	sig		ACE	243.874	1.17711	0.112608	10.4531	1.41755e-25	3.13435e-24	sig
BDH1	1629.53	-3.36924	0.117314	-28.72	2.14812e-181	7.63894e-180	sig		CCDC125	1518.63	-1.80487	0.0835331	-21.6067	1.55524e-103	5.41678e-102	sig		ROBO2	57.1442	2.30553	0.220882	10.4379	1.66526e-25	3.66629e-24	sig
SCML2	399.475	-3.50137	0.122059	-28.6859	5.72546e-181	2.0336e-179	sig		CTDSP2	9032.88	-1.20665	0.0558562	-21.6028	1.68907e-103	5.87586e-102	sig		MGP	2698.74	1.24182	0.118997	10.4358	1.70249e-25	3.74505e-24	sig
HMGN5	2822.67	-2.00111	0.0697743	-28.6798	6.81521e-181	2.41777e-179	sig		TRMT1L	2968.4	1.38372	0.0640945	21.5887	2.29283e-103	7.96671e-102	sig		CX3CL1	41.5475	3.49982	0.336242	10.4086	2.26447e-25	4.96426e-24	sig
PTPRS	638.939	3.02566	0.105565	28.6615	1.15358e-180	4.08757e-179	sig		GOSR2	1670.58	1.77577	0.082262	21.5868	2.39016e-103	8.29499e-102	sig		PTHLH	99.3108	2.46123	0.236881	10.3902	2.74818e-25	5.98889e-24	sig
NUP155	7169.93	-1.80062	0.0628293	-28.6589	1.24069e-180	4.39099e-179	sig		SLC11A1	7064.04	-1.47988	0.0686205	-21.5661	3.73892e-103	1.29604e-101	sig		CTGF	258.625	1.74701	0.168185	10.3874	2.82968e-25	6.15605e-24	sig
SKIDA1	459.707	-3.12545	0.10913	-28.6396	2.15992e-180	7.63522e-179	sig		GYG2	1174.52	-2.44105	0.113307	-21.5437	6.06276e-103	2.09907e-101	sig		MGAT3	609.966	-1.04673	0.100831	-10.3811	3.02315e-25	6.56583e-24	sig
GFOD1	2929.36	2.68947	0.0939123	28.6381	2.25666e-180	7.96772e-179	sig		PWAR6	469.091	-3.04603	0.141402	-21.5416	6.34123e-103	2.19288e-101	sig		LINC00926	1826.78	-1.16445	0.112258	-10.373	3.29164e-25	7.14291e-24	sig
BRCA1	4065.79	-3.01898	0.105445	-28.6309	2.77013e-180	9.76906e-179	sig		MT2A	11718.9	3.86711	0.179576	21.5347	7.35917e-103	2.54188e-101	sig		KHDRBS2	76.8638	2.57085	0.24811	10.3617	3.70152e-25	8.01882e-24	sig
GLIPR2	13842	3.15349	0.110401	28.564	1.88136e-179	6.62689e-178	sig		TEX2	8852.35	-2.03362	0.0944479	-21.5317	7.86047e-103	2.71181e-101	sig		S100A13	1098.01	1.23125	0.118939	10.3519	4.10234e-25	8.87217e-24	sig
CTD-2562J17.6	1098.77	3.23604	0.113411	28.5338	4.46087e-179	1.56943e-177	sig		PRAM1	1131.57	-3.20002	0.148625	-21.5309	8.00507e-103	2.75844e-101	sig		RP11-568N6.1	560.989	1.02984	0.0995439	10.3455	4.38446e-25	9.47434e-24	sig
USP13	1168.3	-1.98721	0.0696476	-28.5323	4.65914e-179	1.63725e-177	sig		GFI1	13174.3	-1.17189	0.054456	-21.5199	1.01281e-102	3.48589e-101	sig		HHEX	848.261	-1.33059	0.128752	-10.3346	4.91543e-25	1.06128e-23	sig
AHDC1	1250.95	1.88838	0.0662736	28.4937	1.40171e-178	4.91988e-177	sig		ARHGAP9	3083.29	-2.19412	0.101989	-21.5133	1.16937e-102	4.01998e-101	sig		NRIR	558.142	-1.12301	0.108693	-10.3319	5.0558e-25	1.09067e-23	sig
SLC39A13	7528.93	2.85721	0.100343	28.4746	2.41702e-178	8.47353e-177	sig		IL1RN	136030	2.1704	0.100904	21.5096	1.26674e-102	4.34959e-101	sig		CHRM3	216.571	-1.70658	0.165254	-10.327	5.31869e-25	1.14546e-23	sig
CLN8	1866.87	2.46134	0.0864888	28.4584	3.8316e-178	1.34169e-176	sig		FYTTD1	11250.9	1.33113	0.0620077	21.4672	3.15567e-102	1.08228e-100	sig		HS6ST2	219.946	-1.3602	0.13211	-10.2959	7.35196e-25	1.57543e-23	sig
NXPE3	959.22	-2.4193	0.085043	-28.448	5.16012e-178	1.80477e-176	sig		MMAA	1453.39	1.98538	0.0925187	21.4592	3.74493e-102	1.28287e-100	sig		PRKCE	404.178	-1.19148	0.115842	-10.2854	8.19978e-25	1.74981e-23	sig
PRKAR2B	506.284	-3.40759	0.119869	-28.4275	9.24832e-178	3.23083e-176	sig		IL6R	45050.6	1.00586	0.0468824	21.4549	4.10671e-102	1.40515e-100	sig		DHRS3	6338.44	-1.44009	0.14023	-10.2695	9.67132e-25	2.0587e-23	sig
PCDH7	794.863	3.86842	0.136249	28.3924	2.51182e-177	8.76455e-176	sig		ABCC6	2183.23	-1.39398	0.0650052	-21.4441	5.1844e-102	1.77181e-100	sig		IL1RAP	4432.36	1.36028	0.132567	10.261	1.0556e-24	2.24331e-23	sig
TRIM8	7674.94	1.91708	0.0675382	28.3851	3.08983e-177	1.07688e-175	sig		URB2	2110.27	1.53177	0.0714647	21.4339	6.44956e-102	2.19981e-100	sig		SMARCD3	448.632	-1.14127	0.111271	-10.2567	1.10451e-24	2.34531e-23	sig
SAMD8	2747.08	2.45348	0.0864661	28.375	4.11045e-177	1.43091e-175	sig		ZADH2	2668.52	-1.25482	0.0585437	-21.4339	6.45184e-102	2.19981e-100	sig		ELOVL1	14248.4	1.19496	0.116524	10.2551	1.12225e-24	2.38101e-23	sig
SLC4A8	616.985	4.18518	0.147525	28.3694	4.82568e-177	1.67793e-175	sig		ICOSLG	2572.09	1.30428	0.0609051	21.4149	9.69675e-102	3.30233e-100	sig		DHRS9	8494.4	1.31799	0.128565	10.2515	1.1647e-24	2.467e-23	sig
CHTF18	3868.7	-2.73894	0.0965696	-28.3624	5.89312e-177	2.04669e-175	sig		HIF1A	23703.6	1.9842	0.0927036	21.4037	1.23413e-101	4.19807e-100	sig		MT1E	2590.65	1.63736	0.160132	10.2251	1.53125e-24	3.23009e-23	sig
LTBP2	479.519	3.80274	0.134116	28.3542	7.43446e-177	2.57899e-175	sig		LARP4B	11918.4	1.04782	0.0489763	21.3943	1.50888e-101	5.12667e-100	sig		RP11-301G19.1	27898.8	-1.7258	0.169049	-10.2089	1.80943e-24	3.81062e-23	sig
CXCR2	300.281	-5.11514	0.180403	-28.3539	7.48455e-177	2.59334e-175	sig		SPAG1	1753.89	1.59343	0.0744946	21.3898	1.66258e-101	5.64233e-100	sig		ENPP2	88.0647	6.22445	0.609935	10.2051	1.88127e-24	3.95869e-23	sig
SLC1A4	14809.2	1.89967	0.0670321	28.3398	1.11811e-176	3.86964e-175	sig		LINC00854	901.554	2.83259	0.132491	21.3795	2.07148e-101	7.02185e-100	sig		TMOD1	373.854	1.17969	0.115664	10.1993	1.99711e-24	4.19557e-23	sig
E2F2	633.773	-3.10767	0.109829	-28.2956	3.91523e-176	1.35344e-174	sig		CH17-472G23.4	575.761	3.59475	0.168286	21.361	3.08394e-101	1.04417e-99	sig		KTN1-AS1	98.2707	2.12428	0.208281	10.1991	2.00102e-24	4.20034e-23	sig
WDR62	1122.35	-2.77066	0.0979355	-28.2907	4.49602e-176	1.5524e-174	sig		MAST3	1786.06	-1.858	0.087011	-21.3537	3.60583e-101	1.21946e-99	sig		ZNF503	890.74	1.25558	0.12311	10.1988	2.00662e-24	4.20865e-23	sig
PALLD	1265.78	3.79551	0.134199	28.2826	5.65065e-176	1.94882e-174	sig		PLD1	1005.52	-1.90696	0.0893217	-21.3494	3.94993e-101	1.33428e-99	sig		CD59	2863.6	1.08981	0.106943	10.1906	2.18517e-24	4.57568e-23	sig
TMPO-AS1	645.523	-4.07873	0.144316	-28.2626	9.97778e-176	3.43719e-174	sig		FSD1L	1240.5	1.86428	0.0873409	21.3449	4.34899e-101	1.46738e-99	sig		KIF3C	163.267	-1.69319	0.166261	-10.1839	2.33943e-24	4.89072e-23	sig
CD300LB	521.036	3.36472	0.119085	28.2548	1.24178e-175	4.27279e-174	sig		DCBLD1	2931.34	1.22213	0.0574166	21.2854	1.55115e-100	5.22765e-99	sig		NEMP1	13420.3	1.1417	0.11244	10.1538	3.18625e-24	6.64483e-23	sig
SLC6A12	515.525	4.79455	0.169711	28.2512	1.37603e-175	4.72923e-174	sig		ETV5	2891.93	-1.48382	0.0697594	-21.2705	2.12799e-100	7.15515e-99	sig		SLC8A1	3077.76	1.41671	0.140355	10.0938	5.88564e-24	1.21657e-22	sig
DBN1	11424.8	3.27539	0.116017	28.2321	2.36424e-175	8.11621e-174	sig		STK17A	5048.38	1.66999	0.0785663	21.2558	2.91176e-100	9.77923e-99	sig		CLGN	162.39	-2.23659	0.222156	-10.0676	7.67916e-24	1.5822e-22	sig
ARHGAP25	2609.37	2.3398	0.0828796	28.2313	2.41443e-175	8.27896e-174	sig		FAM46A	18301.3	1.45948	0.068744	21.2307	4.97634e-100	1.66939e-98	sig		HES7	108.16	1.90297	0.189071	10.0649	7.89981e-24	1.62376e-22	sig
BAIAP2	3335.53	2.60365	0.0922709	28.2175	3.56703e-175	1.22171e-173	sig		ATF5	36868.2	2.82689	0.133226	21.2187	6.4122e-100	2.1486e-98	sig		ZNF827	82.4769	3.18092	0.316139	10.0618	8.15112e-24	1.67274e-22	sig
MMP2	1570.95	2.12455	0.0753026	28.2134	4.00161e-175	1.36897e-173	sig		KBTBD2	5438.93	1.01232	0.0477442	21.203	8.95175e-100	2.99611e-98	sig		SCT	64.0085	-2.47764	0.246296	-10.0596	8.33253e-24	1.7086e-22	sig
ESPL1	3145.11	-1.85521	0.0657686	-28.2081	4.64977e-175	1.58888e-173	sig		TP73	1727.23	-1.2599	0.0594241	-21.2019	9.18008e-100	3.06901e-98	sig		MYOZ2	99.4919	2.6016	0.259585	10.0222	1.2181e-23	2.49177e-22	sig
FUCA1	1503.74	2.65633	0.0942283	28.1903	7.68055e-175	2.62153e-173	sig		PLA2G4A	5348.18	1.50211	0.0708586	21.1987	9.81646e-100	3.278e-98	sig		PCK2	5781.55	-1.3846	0.138329	-10.0095	1.38499e-23	2.82866e-22	sig
CNDP2	18843.1	2.20712	0.0782993	28.1882	8.15156e-175	2.7791e-173	sig		CARD6	6785.61	2.22473	0.104957	21.1966	1.02696e-99	3.42539e-98	sig		MT1X	1393.92	1.35892	0.135912	9.99852	1.54687e-23	3.15427e-22	sig
IL24	1218.3	8.69774	0.308721	28.1734	1.23821e-174	4.21659e-173	sig		BLOC1S3	1590.99	1.60266	0.0756118	21.196	1.04066e-99	3.46711e-98	sig		COL15A1	70.2299	-2.40091	0.240371	-9.98834	1.71435e-23	3.48747e-22	sig
DOCK6	2179.99	1.58764	0.056373	28.1632	1.65218e-174	5.61988e-173	sig		DHX58	3734.69	1.81398	0.0855964	21.1923	1.12545e-99	3.74533e-98	sig		AANAT	346.822	-1.04935	0.105222	-9.97272	2.00661e-23	4.07233e-22	sig
PASK	1458.37	-3.07906	0.109428	-28.1377	3.39344e-174	1.15295e-172	sig		CEP250	4178.63	-1.27923	0.0604229	-21.1713	1.75623e-99	5.83782e-98	sig		OVCH1	476.276	-1.17826	0.118326	-9.95768	2.33435e-23	4.72628e-22	sig
ZNF385A	7657.52	1.71978	0.061156	28.1212	5.39039e-174	1.82935e-172	sig		MITF	1755.13	-1.80151	0.0851135	-21.1659	1.96828e-99	6.53524e-98	sig		RP11-325F22.2	77.0414	1.98243	0.199184	9.95277	2.4525e-23	4.95379e-22	sig
MCL1	158205	1.3442	0.0478059	28.1179	5.91367e-174	2.00465e-172	sig		PECAM1	41185.6	-1.1414	0.053931	-21.164	2.05126e-99	6.80299e-98	sig		POU4F2	376.006	1.49084	0.150087	9.93318	2.98566e-23	6.02124e-22	sig
SLC44A1	6612.22	-1.70614	0.0606842	-28.1151	6.40625e-174	2.16915e-172	sig		IQCH-AS1	598.983	-2.04226	0.0965182	-21.1593	2.2646e-99	7.50201e-98	sig		ASS1	23408.1	-1.48014	0.149195	-9.92086	3.37837e-23	6.80787e-22	sig
RCCD1	1778.34	-3.12281	0.111104	-28.107	8.03465e-174	2.71743e-172	sig		PELI2	297.006	-3.15468	0.149107	-21.1572	2.36732e-99	7.83338e-98	sig		LINC01176	316.748	-1.24785	0.1259	-9.91145	3.71202e-23	7.45684e-22	sig
TSPAN14	6365.02	1.30174	0.0463225	28.1016	9.35909e-174	3.16178e-172	sig		TLE3	4413.15	-1.40633	0.0664896	-21.1511	2.69626e-99	8.91173e-98	sig		WNT5B	267.894	1.72253	0.173857	9.90773	3.85319e-23	7.73437e-22	sig
RNASE2	5156.2	-2.43798	0.0867968	-28.0883	1.36072e-173	4.59169e-172	sig		DUSP8	778.988	1.66081	0.0786148	21.1259	4.59758e-99	1.51788e-97	sig		MPV17L	952.083	-1.11353	0.112418	-9.90526	3.94928e-23	7.92107e-22	sig
DLX4	940.363	2.81538	0.100291	28.0721	2.14468e-173	7.22892e-172	sig		ZMIZ2	6997.69	1.70892	0.0809228	21.1179	5.44342e-99	1.7951e-97	sig		ALOX5AP	4284.6	-1.47254	0.148761	-9.89871	4.21669e-23	8.44423e-22	sig
NUPR1	2830.68	4.79685	0.170915	28.0657	2.56914e-173	8.64983e-172	sig		RAD9A	2895.71	1.84662	0.0874774	21.1097	6.47348e-99	2.13237e-97	sig		NFKBIZ	8436.38	-1.22974	0.124366	-9.88806	4.69042e-23	9.371e-22	sig
C16orf70	2289.36	1.62856	0.0580618	28.0487	4.13808e-173	1.39164e-171	sig		NOLC1	12589.9	1.04965	0.0497287	21.1076	6.77474e-99	2.22909e-97	sig		HYDIN2	128.776	-1.54354	0.15634	-9.87292	5.4553e-23	1.08485e-21	sig
TNFRSF10B	3970.59	1.60463	0.0572678	28.0198	9.31478e-173	3.12903e-171	sig		HSH2D	1446.69	2.30485	0.109198	21.107	6.86073e-99	2.25484e-97	sig		KB-1991G8.1	324.572	1.37813	0.139761	9.86057	6.16978e-23	1.22409e-21	sig
C1orf226	892.032	2.59226	0.0925274	28.0161	1.03332e-172	3.46722e-171	sig		PER1	9090.59	-1.59609	0.0756307	-21.1037	7.35829e-99	2.41564e-97	sig		ACOT7	2488.07	1.53691	0.155916	9.85728	6.37536e-23	1.26391e-21	sig
ZCCHC14	8550.23	2.22208	0.0793284	28.0111	1.18948e-172	3.9867e-171	sig		EVI2B	6598.93	-1.62366	0.0769681	-21.0953	8.78838e-99	2.88188e-97	sig		AC068580.6	153.879	-1.92689	0.195843	-9.83896	7.64961e-23	1.51302e-21	sig
ATP6V1H	23874.5	3.17742	0.11348	27.9997	1.63757e-172	5.48235e-171	sig		LINC01388	1738.03	2.94981	0.139897	21.0857	1.0767e-98	3.52672e-97	sig		ACTR3B	650.366	1.03485	0.105446	9.81409	9.79177e-23	1.93226e-21	sig
TLR1	2824.75	3.92247	0.140103	27.997	1.76641e-172	5.90706e-171	sig		SMAD7	7471.92	1.42258	0.0674849	21.08	1.21295e-98	3.96855e-97	sig		SLC16A7	1481.13	1.19293	0.121601	9.81019	1.01773e-22	2.0068e-21	sig
FMNL1	13245.5	2.29134	0.0819641	27.9554	5.66284e-172	1.89158e-170	sig		DBN1	11424.8	-2.4396	0.115911	-21.0471	2.42983e-98	7.9322e-97	sig		SLAMF9	182	1.61731	0.165016	9.80094	1.11546e-22	2.19613e-21	sig
GATAD2B	10742.3	1.32571	0.0474413	27.9441	7.77045e-172	2.59268e-170	sig		SDC4	9996.24	2.53944	0.120795	21.0228	4.05935e-98	1.32369e-96	sig		HIST2H2BF	188.738	1.47458	0.150542	9.79514	1.18137e-22	2.32057e-21	sig
PSAP	295301	3.2192	0.115272	27.9269	1.25714e-171	4.18984e-170	sig		RP11-710C12.1	209.221	3.76986	0.179384	21.0156	4.71789e-98	1.53671e-96	sig		LACC1	1627.03	-1.10173	0.11259	-9.78531	1.30195e-22	2.55157e-21	sig
ABCC3	1429.26	7.52108	0.269339	27.9242	1.35705e-171	4.51777e-170	sig		USP6NL	2509.92	2.07405	0.0987497	21.0031	6.13933e-98	1.99748e-96	sig		CBARP	1002.01	1.52888	0.15657	9.76482	1.59392e-22	3.11901e-21	sig
APBB1IP	12380.5	1.38604	0.0496424	27.9205	1.50337e-171	4.99928e-170	sig		CD70	8595.6	2.91747	0.138908	21.0029	6.17423e-98	2.00659e-96	sig		IRF7	19702.6	-1.38159	0.141555	-9.76012	1.66955e-22	3.25956e-21	sig
CTNNA1	22130.4	1.30184	0.046689	27.8833	4.24982e-171	1.41165e-169	sig		OAS3	66233.8	1.75632	0.0836706	20.9908	7.95431e-98	2.58223e-96	sig		BAIAP3	100.414	-1.74689	0.179094	-9.75407	1.77219e-22	3.45731e-21	sig
PLPP1	573.22	5.2014	0.186952	27.8222	2.3399e-170	7.7637e-169	sig		CD22	1459.54	-1.33458	0.0635838	-20.9893	8.21546e-98	2.66404e-96	sig		DUSP14	3961.1	1.20272	0.123618	9.72936	2.26016e-22	4.39261e-21	sig
PLEKHM1	3140.41	1.44813	0.0521276	27.7804	7.4756e-170	2.47762e-168	sig		FARP2	3724.82	2.1208	0.101117	20.9737	1.13963e-97	3.69138e-96	sig		DLEU7-AS1	124.513	-2.26559	0.232983	-9.72428	2.37578e-22	4.60687e-21	sig
ATAD2	10186.6	-2.3346	0.0840461	-27.7776	8.08719e-170	2.67733e-168	sig		CCND1	23482.8	1.02393	0.0488237	20.9719	1.18407e-97	3.83107e-96	sig		ARAP3	987.079	-1.1499	0.11827	-9.72261	2.41513e-22	4.67963e-21	sig
PLEKHA4	966.338	5.03133	0.18123	27.7622	1.24117e-169	4.10442e-168	sig		GRWD1	4614.28	1.85715	0.0885647	20.9695	1.24661e-97	4.02894e-96	sig		RASD1	382.039	1.49575	0.154132	9.70435	2.88921e-22	5.57719e-21	sig
CTSS	89943.2	1.87772	0.0676385	27.7611	1.28096e-169	4.23131e-168	sig		FBXO38	6007.55	-1.28465	0.0612699	-20.9671	1.31131e-97	4.23336e-96	sig		VAT1	26641.8	-1.19109	0.122758	-9.70278	2.9338e-22	5.65902e-21	sig
LRP1	677.405	6.29357	0.226908	27.7363	2.55292e-169	8.42351e-168	sig		LCP2	31187.8	1.23793	0.0590523	20.9633	1.41961e-97	4.57793e-96	sig		SERINC2	659.379	-1.13656	0.117152	-9.7016	2.96812e-22	5.72092e-21	sig
KIAA0513	435.438	3.44618	0.124394	27.7037	6.30462e-169	2.07794e-167	sig		OFD1	4822.04	1.40235	0.067008	20.9281	2.97146e-97	9.55059e-96	sig		FST	567.413	2.00874	0.207108	9.69903	3.04381e-22	5.86242e-21	sig
RUBCN	4678.37	1.57457	0.0568479	27.6979	7.40875e-169	2.43914e-167	sig		IRF5	9663.06	2.1157	0.101313	20.8828	7.67518e-97	2.46417e-95	sig		ADAMTS17	133.559	1.50817	0.155593	9.6931	3.22591e-22	6.20849e-21	sig
ANLN	3672.32	-3.58682	0.129555	-27.6856	1.0395e-168	3.41851e-167	sig		SNX30	1840.81	-2.00558	0.0960512	-20.8804	8.07804e-97	2.59066e-95	sig		S100P	245.258	-2.28298	0.23558	-9.69089	3.29638e-22	6.33461e-21	sig
CDK1	6695.73	-3.01942	0.109086	-27.6793	1.24087e-168	4.07621e-167	sig		FUT8	4054.1	-1.351	0.0648102	-20.8455	1.6755e-96	5.36751e-95	sig		BCAR1	2912.58	1.25086	0.12914	9.68605	3.45649e-22	6.63238e-21	sig
ESAM	558.48	4.86289	0.175824	27.6578	2.25101e-168	7.38635e-167	sig		TMEM87B	9660.48	-1.32121	0.0634119	-20.8353	2.07175e-96	6.6296e-95	sig		DANCR	1730.47	1.47714	0.152532	9.68412	3.52218e-22	6.75338e-21	sig
JOSD1	8389.63	1.67817	0.0606893	27.6518	2.65251e-168	8.6942e-167	sig		VSNL1	183.859	3.56384	0.171056	20.8343	2.11504e-96	6.7607e-95	sig		PAG1	9128.3	-1.03735	0.107748	-9.62756	6.11627e-22	1.1649e-20	sig
SPNS2	4751.72	2.6796	0.096932	27.6441	3.28248e-168	1.07472e-166	sig		MNT	1893.21	-1.7778	0.0853941	-20.8187	2.92908e-96	9.35252e-95	sig		GAS6-AS2	43.6342	4.3664	0.45377	9.6225	6.42499e-22	1.22189e-20	sig
FA2H	2015.88	9.28827	0.336168	27.6298	4.87808e-168	1.59538e-166	sig		BMT2	1942.06	1.53323	0.0736629	20.8141	3.22287e-96	1.02793e-94	sig		OCSTAMP	2517.9	1.08504	0.112931	9.608	7.39731e-22	1.40472e-20	sig
SYT3	580.739	4.21946	0.152717	27.6293	4.94998e-168	1.61712e-166	sig		INSR	5336.28	-1.12852	0.0542554	-20.8002	4.31159e-96	1.37368e-94	sig		TMEM45A	3107.74	1.16528	0.121338	9.6036	7.72027e-22	1.46389e-20	sig
NAAA	1256.37	-2.46327	0.0891721	-27.6238	5.76457e-168	1.88117e-166	sig		2004-09-01	550.824	2.79028	0.134165	20.7974	4.56724e-96	1.45354e-94	sig		HUNK	35.5577	3.29707	0.343396	9.60137	7.88889e-22	1.49256e-20	sig
OSCAR	2292.22	3.47614	0.125877	27.6153	7.28764e-168	2.37559e-166	sig		GLCCI1	3066.62	-1.29257	0.0621755	-20.789	5.43971e-96	1.72932e-94	sig		HAL	451.056	-1.89854	0.197744	-9.60098	7.91865e-22	1.49709e-20	sig
ABI2	2903.54	1.45929	0.0528481	27.6129	7.78474e-168	2.53486e-166	sig		MYADM	2625.45	-1.67987	0.080853	-20.7769	7.00429e-96	2.22428e-94	sig		TSLP	922.097	1.23114	0.128358	9.5914	8.68944e-22	1.63799e-20	sig
TTL	6613.74	1.47377	0.0533759	27.6112	8.17026e-168	2.65748e-166	sig		CCNJ	3141.56	1.83972	0.0885878	20.7672	8.56968e-96	2.71843e-94	sig		EMBP1	153.192	1.85105	0.193026	9.58963	8.83978e-22	1.66511e-20	sig
HLA-E	145432	3.18711	0.115443	27.6076	9.0213e-168	2.93109e-166	sig		ERICD	1187.27	1.7225	0.0829524	20.765	8.98007e-96	2.84551e-94	sig		ZNF385B	41.8124	2.78455	0.290598	9.58214	9.50538e-22	1.78786e-20	sig
GBE1	10088.1	-1.46161	0.0529432	-27.6071	9.13814e-168	2.9658e-166	sig		MIR22HG	3066.61	1.4593	0.0703018	20.7577	1.04444e-95	3.30235e-94	sig		AC125232.1	378.67	-1.02345	0.106931	-9.57109	1.05789e-21	1.98832e-20	sig
SEPHS1	2894.37	-1.70594	0.0618465	-27.5835	1.75714e-167	5.69662e-166	sig		CPM	7530.11	1.12119	0.0540231	20.7539	1.13055e-95	3.57074e-94	sig		TLCD2	257.657	-1.46755	0.153512	-9.55989	1.17885e-21	2.21405e-20	sig
CA2	18004.5	-3.1339	0.11365	-27.575	2.22029e-167	7.1903e-166	sig		FAM45A	2208.01	-1.67475	0.0807565	-20.7383	1.56492e-95	4.93728e-94	sig		DUSP5	26779.6	1.05387	0.110347	9.55047	1.29108e-21	2.42129e-20	sig
TRIM9	657.246	3.62542	0.131723	27.5231	9.29276e-167	3.00614e-165	sig		KCNJ2	5918.36	1.76878	0.0853624	20.7209	2.2468e-95	7.08093e-94	sig		TMPRSS9	386.267	-1.39892	0.146858	-9.52566	1.64003e-21	3.06899e-20	sig
GNLY	4005.72	5.34009	0.19406	27.5177	1.07965e-166	3.48879e-165	sig		ABCB1	3308.4	1.53148	0.073914	20.7198	2.2971e-95	7.23164e-94	sig		AC017104.6	108.668	-2.0437	0.215247	-9.49464	2.20983e-21	4.12025e-20	sig
ITGB3	2002.85	8.91168	0.323945	27.5099	1.3375e-166	4.31733e-165	sig		FCGR2A	2600.11	1.53248	0.0739743	20.7163	2.46877e-95	7.76371e-94	sig		NR4A1	1833.14	1.05809	0.111536	9.48652	2.38875e-21	4.45062e-20	sig
CCL4	61304.8	3.41497	0.124195	27.497	1.9092e-166	6.15602e-165	sig		MAN1C1	813.328	-2.1326	0.103062	-20.6923	4.06454e-95	1.27683e-93	sig		RP11-54O7.3	894.651	1.28604	0.135638	9.48144	2.50786e-21	4.66916e-20	sig
MNDA	1850.31	-2.88433	0.104937	-27.4864	2.55583e-166	8.2321e-165	sig		CTB-58E17.1	794.704	2.43595	0.117977	20.6477	1.02361e-94	3.20864e-93	sig		LA16c-380H5.5	92.6137	1.95922	0.206778	9.475	2.66771e-21	4.956e-20	sig
VWA5A	530.01	4.40497	0.160463	27.4516	6.64329e-166	2.13743e-164	sig		LINC00152	4989.83	3.00295	0.145459	20.6446	1.09141e-94	3.41749e-93	sig		LINC00304	149.855	-1.66535	0.176088	-9.45747	3.15483e-21	5.84828e-20	sig
CFAP58	507.103	3.95099	0.144002	27.4371	9.91273e-166	3.1859e-164	sig		KLF9	5513.12	1.09473	0.0530293	20.6439	1.10741e-94	3.46385e-93	sig		TNNT1	441.799	-1.34398	0.142156	-9.45424	3.25365e-21	6.02277e-20	sig
LINC00672	463.716	4.70872	0.171657	27.431	1.16968e-165	3.75522e-164	sig		PARP14	54354.4	2.47278	0.119834	20.6351	1.32809e-94	4.14969e-93	sig		CRIP2	119.315	1.88422	0.199815	9.42983	4.10768e-21	7.58726e-20	sig
FERMT2	1051.97	6.1738	0.22547	27.3819	4.5027e-165	1.44402e-163	sig		C5AR1	8134.72	-1.81278	0.0878784	-20.6283	1.52976e-94	4.77468e-93	sig		PASK	1458.37	1.05328	0.111753	9.42503	4.29992e-21	7.92523e-20	sig
ZCCHC24	1341.87	2.70069	0.0986396	27.3794	4.82292e-165	1.54505e-163	sig		ZNF710	2944.58	1.64612	0.0798145	20.6244	1.65817e-94	5.16993e-93	sig		CD82	8474.48	-1.14279	0.121392	-9.41409	4.77213e-21	8.78297e-20	sig
BTG1	45652.6	3.71634	0.135736	27.3792	4.85505e-165	1.55367e-163	sig		C5AR2	3995.81	-2.06926	0.100453	-20.5992	2.78787e-94	8.6829e-93	sig		CHCHD7	10337.1	1.10917	0.11797	9.40221	5.34311e-21	9.81978e-20	sig
DNAJC9	1886.64	-1.50659	0.0550835	-27.351	1.05044e-164	3.35792e-163	sig		MAP3K13	2050.07	1.46495	0.071128	20.596	2.97938e-94	9.26945e-93	sig		BACH2	117.119	-1.89812	0.202035	-9.39501	5.72128e-21	1.04848e-19	sig
TYMP	21287.6	3.87803	0.141883	27.3325	1.74204e-164	5.56274e-163	sig		NSUN3	1143.36	1.53793	0.0747331	20.579	4.23402e-94	1.31449e-92	sig		AGT	3246.34	-1.1933	0.127016	-9.39488	5.72824e-21	1.04901e-19	sig
POLR3G	619.347	-2.80462	0.10262	-27.3302	1.85724e-164	5.92422e-163	sig		BCL2L13	9820.75	1.28884	0.0627733	20.5317	1.12296e-93	3.4826e-92	sig		PRKCA	5537.49	1.06136	0.113026	9.39039	5.97803e-21	1.09241e-19	sig
TRAC	1900.83	2.99753	0.109866	27.2834	6.6776e-164	2.12774e-162	sig		TBKBP1	6658.07	1.96561	0.0958432	20.5086	1.80547e-93	5.59332e-92	sig		FKBP1A	14609.6	1.19435	0.127299	9.38228	6.4564e-21	1.17565e-19	sig
TREML1	1008.95	3.09829	0.113677	27.2553	1.43672e-163	4.57305e-162	sig		WDTC1	5348.9	-1.17005	0.0571039	-20.4899	2.65119e-93	8.20461e-92	sig		RP11-662I13.2	282.929	-1.23562	0.131814	-9.37398	6.98487e-21	1.27098e-19	sig
IQSEC2	2221.59	3.26175	0.119692	27.2512	1.60985e-163	5.11864e-162	sig		BCL2A1	32414.4	2.82234	0.137788	20.4832	3.04277e-93	9.39648e-92	sig		RP11-187C18.3	327.783	1.04411	0.11147	9.36671	7.48291e-21	1.35776e-19	sig
PXN	2867.3	1.50184	0.0551299	27.2419	2.07466e-163	6.58948e-162	sig		FCHO1	792.901	-1.8481	0.0903399	-20.4572	5.18496e-93	1.59949e-91	sig		KLHL23	521.28	1.25679	0.134728	9.32835	1.07531e-20	1.94016e-19	sig
ALDH1B1	1822.79	-3.19519	0.117322	-27.2343	2.54898e-163	8.08737e-162	sig		IFFO2	1654.57	1.36438	0.0667368	20.4442	6.76913e-93	2.08598e-91	sig		OSCAR	2292.22	-1.12966	0.121191	-9.32135	1.14866e-20	2.06815e-19	sig
CCL3L3	110872	2.96404	0.108853	27.2299	2.87863e-163	9.12354e-162	sig		UTP14C	3021.08	1.22237	0.0598793	20.4139	1.2595e-92	3.87719e-91	sig		VLDLR-AS1	318.059	-1.78576	0.191761	-9.31244	1.24934e-20	2.24628e-19	sig
CD109	37899.4	3.0055	0.110398	27.2242	3.35933e-163	1.06357e-161	sig		RAB2B	1829.27	1.0754	0.0526834	20.4126	1.29279e-92	3.97546e-91	sig		RAVER2	503.47	-1.07419	0.115363	-9.31143	1.26128e-20	2.26616e-19	sig
TICRR	1233.75	-4.00777	0.147258	-27.2159	4.21011e-163	1.33151e-161	sig		SLC11A2	4946.17	1.21105	0.0593435	20.4075	1.43502e-92	4.40819e-91	sig		LINC00884	154.509	1.56342	0.168039	9.30392	1.35358e-20	2.4303e-19	sig
CBLB	4110.46	3.40534	0.125136	27.2131	4.53987e-163	1.43428e-161	sig		RP11-79H23.3	1316.04	11.2692	0.552484	20.3973	1.76794e-92	5.42516e-91	sig		RP11-53O19.1	329.746	1.15698	0.124407	9.29996	1.40495e-20	2.519e-19	sig
CD101	372.103	4.18163	0.153682	27.2096	5.00453e-163	1.5794e-161	sig		FAM19A2	201.809	2.96756	0.145576	20.3849	2.27571e-92	6.97596e-91	sig		TMEM156	90.0464	-1.8288	0.196781	-9.29354	1.49241e-20	2.67394e-19	sig
NT5E	1934.85	2.91646	0.107193	27.2076	5.28488e-163	1.66611e-161	sig		FAM234B	3602.13	-1.20436	0.0591108	-20.3747	2.80674e-92	8.59474e-91	sig		HIC1	453.306	1.24449	0.134106	9.27987	1.69689e-20	3.03186e-19	sig
TBKBP1	6658.07	2.71667	0.0998501	27.2074	5.30389e-163	1.67033e-161	sig		LINC01268	574.265	2.31841	0.113831	20.3672	3.27034e-92	1.00039e-90	sig		POU2F2	5745.47	1.05069	0.113455	9.26091	2.02695e-20	3.60905e-19	sig
DOCK4	3721.18	4.07946	0.149983	27.1994	6.60135e-163	2.07674e-161	sig		THAP6	1303.29	1.56444	0.0768216	20.3646	3.44646e-92	1.05316e-90	sig		RGL1	1245.8	1.59889	0.172761	9.25491	2.14409e-20	3.81232e-19	sig
DUSP8	778.988	5.06096	0.186095	27.1955	7.33907e-163	2.30638e-161	sig		TTK	2806.14	-1.65918	0.0814962	-20.359	3.86063e-92	1.17848e-90	sig		NELL2	45.5768	2.77024	0.299434	9.2516	2.21147e-20	3.92942e-19	sig
SGO2	1853.29	-2.80757	0.103242	-27.1941	7.63457e-163	2.39671e-161	sig		VIPR1	330.73	-3.54723	0.174244	-20.3579	3.9519e-92	1.20508e-90	sig		HESX1	2798.66	-1.23646	0.133666	-9.25036	2.23731e-20	3.97258e-19	sig
TMCC1-AS1	393.466	-3.23791	0.119086	-27.1898	8.57826e-163	2.69012e-161	sig		BTG3	4648.8	2.11014	0.103696	20.3493	4.70675e-92	1.43376e-90	sig		ZNF618	3782.77	-1.20949	0.130815	-9.24587	2.33338e-20	4.1403e-19	sig
TPP1	28723.2	1.63114	0.060012	27.1802	1.11371e-162	3.48887e-161	sig		OXSR1	5345.18	1.35061	0.0664127	20.3366	6.09937e-92	1.85604e-90	sig		SLC16A5	85.5571	-2.2373	0.242129	-9.24015	2.46162e-20	4.36482e-19	sig
DLG4	2068.45	2.02862	0.074661	27.1711	1.42701e-162	4.46565e-161	sig		OGFRL1	43388.3	1.74698	0.0859591	20.3234	7.98114e-92	2.42613e-90	sig		ISYNA1	631.284	-1.27404	0.13816	-9.22144	2.93136e-20	5.17631e-19	sig
SYTL3	1504.17	3.27716	0.120703	27.1506	2.49003e-162	7.78403e-161	sig		KIF20A	2248.83	-2.33655	0.115114	-20.2976	1.34902e-91	4.09652e-90	sig		ADAMTSL4	2630.67	1.06929	0.115964	9.22084	2.94777e-20	5.20172e-19	sig
CH507-42P11.8	1574.81	2.94894	0.108658	27.1397	3.34684e-162	1.04515e-160	sig		PXK	4353.37	-1.91589	0.0943919	-20.2972	1.36236e-91	4.13272e-90	sig		BMP2	1362	1.04328	0.11337	9.20244	3.49899e-20	6.14487e-19	sig
CCDC26	259.152	-4.66023	0.171716	-27.1391	3.40652e-162	1.06267e-160	sig		STX1A	1600.84	-1.64797	0.0812024	-20.2946	1.43581e-91	4.351e-90	sig		TSPOAP1	2183.97	1.22287	0.1329	9.20147	3.53093e-20	6.19673e-19	sig
CDCA3	1395.62	-3.51904	0.129842	-27.1025	9.20548e-162	2.86866e-160	sig		ATP6V1A	9608.08	1.24165	0.0611954	20.29	1.57627e-91	4.77168e-90	sig		RAB17	228.666	1.25765	0.136682	9.20122	3.53908e-20	6.20681e-19	sig
RASSF8-AS1	765.787	3.35949	0.123978	27.0975	1.05401e-161	3.28113e-160	sig		L3HYPDH	931.12	1.65184	0.0814134	20.2895	1.59099e-91	4.81125e-90	sig		RP11-253E3.3	69.8094	2.54624	0.276788	9.19923	3.6051e-20	6.31827e-19	sig
HEG1	9916.32	2.70997	0.100031	27.0914	1.24399e-161	3.86848e-160	sig		RP11-143M1.3	653.253	2.90227	0.143056	20.2876	1.65559e-91	5.00144e-90	sig		FFAR1	31.9368	-3.45867	0.376562	-9.18485	4.1211e-20	7.19805e-19	sig
KIAA0101	2145.26	-3.80137	0.140431	-27.0693	2.26572e-161	7.03843e-160	sig		CENPJ	3188.53	2.17257	0.107126	20.2805	1.91006e-91	5.76418e-90	sig		LOXL4	533.633	1.00243	0.109242	9.17624	4.46408e-20	7.78653e-19	sig
PSD3	4485.72	3.97867	0.147116	27.0444	4.44192e-161	1.37843e-159	sig		DLL1	826.924	-2.10732	0.103929	-20.2766	2.06895e-91	6.23725e-90	sig		SPIRE1	2108.6	-1.30164	0.141903	-9.17273	4.61171e-20	8.03857e-19	sig
ACTL6A	4572.22	-1.90756	0.0706527	-26.9991	1.5144e-160	4.69465e-159	sig		WASF1	915.131	-1.83845	0.0906878	-20.2723	2.25856e-91	6.80183e-90	sig		IL11	66.9393	2.66288	0.290755	9.15851	5.26202e-20	9.12877e-19	sig
CKAP2	4688.57	-1.71748	0.063646	-26.985	2.21918e-160	6.87229e-159	sig		MPV17L	952.083	-2.52488	0.124582	-20.2668	2.52385e-91	7.5929e-90	sig		AC068580.5	61.1193	-1.89634	0.207234	-9.15076	5.65343e-20	9.7748e-19	sig
MAFK	5356.21	1.65702	0.0614269	26.9755	2.86838e-160	8.87348e-159	sig		C15orf52	380.333	-3.30327	0.163027	-20.2621	2.77695e-91	8.34574e-90	sig		LL21NC02-1C16.2	281.923	1.38806	0.151883	9.13903	6.30168e-20	1.08883e-18	sig
MBP	18176.9	2.22307	0.0824742	26.9547	5.02569e-160	1.5531e-158	sig		MT-RNR1	34447.6	1.57731	0.0778497	20.2609	2.84611e-91	8.54478e-90	sig		LPAR3	242.607	-1.18793	0.130196	-9.12417	7.22889e-20	1.24652e-18	sig
DDX55	2802.74	-1.55322	0.0576254	-26.9538	5.15359e-160	1.59098e-158	sig		VPS9D1-AS1	673.722	2.50983	0.123931	20.2518	3.42389e-91	1.02583e-89	sig		PDGFC	1506.14	-1.00056	0.109724	-9.11889	7.58985e-20	1.30789e-18	sig
ANPEP	83186	1.59617	0.0592207	26.9529	5.26984e-160	1.62518e-158	sig		RAB11FIP5	2076.1	-1.7166	0.0848063	-20.2414	4.22738e-91	1.26526e-89	sig		RIMS2	242.323	1.40138	0.153696	9.11788	7.66116e-20	1.31841e-18	sig
S100A16	5148.42	9.00303	0.334092	26.9477	6.0642e-160	1.86821e-158	sig		DDX60L	35437.4	2.16666	0.107077	20.2346	4.85634e-91	1.45202e-89	sig		GJA1	148.27	1.63733	0.179609	9.1161	7.78778e-20	1.3393e-18	sig
SNHG1	6852.65	-1.83532	0.0681117	-26.9457	6.40115e-160	1.96998e-158	sig		VRK2	5713.61	2.48202	0.12273	20.2234	6.09058e-91	1.81919e-89	sig		RAB3IL1	459.715	-1.20322	0.132054	-9.11156	8.12071e-20	1.39376e-18	sig
ABCB1	3308.4	8.51374	0.316124	26.9316	9.37155e-160	2.88115e-158	sig		CSRNP2	3267.43	1.34773	0.0666746	20.2135	7.45003e-91	2.22296e-89	sig		C2orf91	110.609	1.70793	0.187751	9.09677	9.30572e-20	1.59288e-18	sig
LGR4	2092.05	-2.19947	0.0817019	-26.9207	1.25652e-159	3.85901e-158	sig		STOML1	713.863	3.23037	0.159962	20.1947	1.09074e-90	3.25124e-89	sig		SHISA8	74.5165	2.50968	0.276081	9.09037	9.87011e-20	1.68837e-18	sig
CDC14A	768.027	-2.08251	0.0773837	-26.9115	1.61157e-159	4.9443e-158	sig		NCAPH	3421.05	-1.37095	0.0679427	-20.178	1.52714e-90	4.54742e-89	sig		CACHD1	346.049	-1.09581	0.120592	-9.08695	1.01859e-19	1.73891e-18	sig
TMEM2	3951.79	2.56834	0.0954673	26.9028	2.03597e-159	6.23993e-158	sig		BMF	3306.88	-1.2183	0.0604404	-20.157	2.33458e-90	6.94467e-89	sig		KCNG1	519.662	-1.3677	0.150774	-9.07121	1.17706e-19	2.00812e-18	sig
HOMER1	9216.64	2.50711	0.0932205	26.8944	2.55161e-159	7.81224e-158	sig		RAP1GAP2	1753.42	-1.62571	0.0806853	-20.1488	2.75625e-90	8.1823e-89	sig		TMEM105	214.565	-2.59663	0.28629	-9.06994	1.19087e-19	2.03033e-18	sig
MTFR2	1553.54	-2.41202	0.0896889	-26.8932	2.64111e-159	8.07795e-158	sig		NRROS	8567.62	-1.88239	0.0934449	-20.1444	3.0159e-90	8.94401e-89	sig		LINC00672	463.716	-1.18798	0.131009	-9.06791	1.21321e-19	2.06566e-18	sig
KIF17	4134.21	-2.78761	0.1038	-26.8555	7.27626e-159	2.22319e-157	sig		CYP2R1	683.99	-1.91746	0.0951876	-20.144	3.03759e-90	8.99916e-89	sig		TPSB2	222.058	-1.85407	0.204481	-9.06719	1.22126e-19	2.07801e-18	sig
STK38L	18657.4	2.09554	0.0780487	26.8491	8.64961e-159	2.64008e-157	sig		POU4F2	376.006	2.88891	0.143504	20.1311	3.93882e-90	1.16573e-88	sig		NUAK2	114.11	-1.97159	0.21745	-9.06685	1.22507e-19	2.08311e-18	sig
FBXO38	6007.55	1.63123	0.0607695	26.8428	1.02285e-158	3.11879e-157	sig		CLUHP3	205.044	4.4129	0.219289	20.1236	4.58372e-90	1.35522e-88	sig		FAM86C1	297.851	1.12103	0.123778	9.05675	1.3439e-19	2.28215e-18	sig
ITPRIPL2	13718.1	2.23604	0.0833169	26.8378	1.17071e-158	3.56599e-157	sig		DTNA	3286.07	-1.23512	0.0614026	-20.1151	5.43819e-90	1.6046e-88	sig		CAPN3	159.964	1.56359	0.172832	9.04685	1.4715e-19	2.49553e-18	sig
REC8	2028.01	2.79699	0.10427	26.8245	1.67557e-158	5.09858e-157	sig		PDGFRA	401.545	2.02296	0.100601	20.1088	6.18403e-90	1.82282e-88	sig		AP001476.2	29.4654	3.6804	0.407901	9.02278	1.83377e-19	3.09561e-18	sig
PXYLP1	762.075	3.02198	0.112742	26.8044	2.87004e-158	8.72427e-157	sig		NADK2	6339.95	-1.17925	0.0586578	-20.1039	6.82199e-90	2.00883e-88	sig		HSD3B7	1495.62	-1.32808	0.147374	-9.01164	2.0299e-19	3.41995e-18	sig
PTK2	364.36	4.51866	0.16874	26.7788	5.7003e-158	1.73099e-156	sig		CTNNB1	78712.5	1.35332	0.0673523	20.0931	8.48164e-90	2.49502e-88	sig		LONRF3	2405.38	-1.10916	0.123138	-9.00748	2.1085e-19	3.55005e-18	sig
MMACHC	849.162	-1.91586	0.0715441	-26.7787	5.71784e-158	1.73455e-156	sig		AMIGO2	1006.31	1.75856	0.0875335	20.0901	9.00177e-90	2.64536e-88	sig		NXPH4	657.7	1.23206	0.136926	8.99794	2.29985e-19	3.86462e-18	sig
DUSP7	16287.4	2.21269	0.0826875	26.7597	9.53225e-158	2.88873e-156	sig		SNX7	199.989	3.32418	0.16551	20.0845	1.0086e-89	2.96101e-88	sig		AP1M2	58.6763	-3.08533	0.344044	-8.96782	3.02443e-19	5.06892e-18	sig
DHRS9	8494.4	-3.42807	0.128198	-26.7404	1.59805e-157	4.83793e-156	sig		RP11-356I2.4	490.033	3.14778	0.156771	20.0788	1.12981e-89	3.31351e-88	sig		SSH2	3637.93	-1.1508	0.128478	-8.95715	3.33189e-19	5.56969e-18	sig
ZNF93	1414.33	-1.91138	0.0715209	-26.7247	2.42912e-157	7.34641e-156	sig		TPST1	1928.47	-1.97825	0.0985735	-20.0688	1.38224e-89	4.04976e-88	sig		PPIL1	5782.73	1.11984	0.125036	8.95613	3.36259e-19	5.61735e-18	sig
CAMK2D	10616.7	1.56541	0.058579	26.723	2.54635e-157	7.69314e-156	sig		MIER1	9659.65	1.58995	0.0792501	20.0625	1.57084e-89	4.59769e-88	sig		C3orf80	516.619	-1.07121	0.119608	-8.95602	3.36599e-19	5.61939e-18	sig
LINC-PINT	561.727	3.52816	0.132042	26.7199	2.76306e-157	8.3394e-156	sig		RAB8B	9642.39	2.01968	0.100709	20.0545	1.84237e-89	5.38705e-88	sig		SLAMF6	292.543	-1.06193	0.118745	-8.94301	3.78719e-19	6.31845e-18	sig
LYRM7	1659.25	-1.81693	0.0680006	-26.7193	2.80682e-157	8.46286e-156	sig		RP11-214O1.2	570.903	2.18665	0.109047	20.0524	1.9226e-89	5.61601e-88	sig		ADRB2	109.051	-2.01113	0.22509	-8.9348	4.0792e-19	6.79681e-18	sig
IRF2	7700.05	1.56351	0.0585657	26.6967	5.13723e-157	1.54736e-155	sig		ZC3H12D	1809.79	1.64448	0.0820447	20.0438	2.28836e-89	6.6777e-88	sig		ZFAND4	198.195	-1.17236	0.131218	-8.93445	4.092e-19	6.81373e-18	sig
CD14	665.43	4.86015	0.182112	26.6877	6.54516e-157	1.96945e-155	sig		PRLR	411.518	3.64973	0.182102	20.0422	2.35988e-89	6.87952e-88	sig		ACTB	509562	1.39071	0.155691	8.93252	4.16405e-19	6.92473e-18	sig
ITM2B	78926.7	3.0228	0.113323	26.6742	9.38766e-157	2.8219e-155	sig		C1QC	199.362	7.06569	0.352934	20.0198	3.69905e-89	1.07619e-87	sig		SPINT2	38.5861	6.59156	0.737938	8.93241	4.16815e-19	6.92705e-18	sig
C18orf54	426.242	-2.83548	0.106321	-26.669	1.07657e-156	3.23286e-155	sig		USP30-AS1	148.193	5.39644	0.26972	20.0075	4.73559e-89	1.37639e-87	sig		NXN	3999.81	-1.15563	0.129394	-8.9311	4.21805e-19	7.00545e-18	sig
MLPH	384.059	5.90327	0.221426	26.6603	1.35936e-156	4.07795e-155	sig		EGR2	12546.4	-1.49291	0.0746247	-20.0055	4.93175e-89	1.43198e-87	sig		FAM102B	3145.62	1.13504	0.127131	8.92817	4.33122e-19	7.18875e-18	sig
CCPG1	4698.65	2.46294	0.0925487	26.6124	4.87848e-156	1.46202e-154	sig		HRH2	1061.84	-2.19431	0.109688	-20.005	4.98274e-89	1.44534e-87	sig		MCF2L	32.1318	2.95889	0.33143	8.92766	4.35134e-19	7.2175e-18	sig
ARHGAP33	697.749	-2.82856	0.106299	-26.6093	5.29235e-156	1.58445e-154	sig		KLF6	18825.2	1.60512	0.0803021	19.9885	6.9305e-89	2.00833e-87	sig		REEP1	136.788	1.36836	0.15328	8.92722	4.36854e-19	7.24135e-18	sig
APOL2	27117.7	2.15015	0.0808259	26.6023	6.39024e-156	1.91122e-154	sig		ELK4	6623.79	1.35958	0.0680405	19.9819	7.91515e-89	2.29138e-87	sig		SEPP1	150.426	-1.28348	0.143832	-8.92343	4.52062e-19	7.48861e-18	sig
MGP	2698.74	8.76358	0.329636	26.5856	9.95977e-156	2.97582e-154	sig		APH1B	918.722	-1.88656	0.0944899	-19.9657	1.09386e-88	3.1635e-87	sig		TLR1	2824.75	-1.16984	0.131105	-8.9229	4.54249e-19	7.51998e-18	sig
LY6E	46180	4.48012	0.168573	26.5768	1.25938e-155	3.75905e-154	sig		RBM24	381.99	-2.44536	0.122509	-19.9607	1.21016e-88	3.49639e-87	sig		LAMP3	8686.67	1.26543	0.141921	8.91645	4.81481e-19	7.96055e-18	sig
LAPTM5	127975	2.52265	0.0949945	26.5558	2.20326e-155	6.56977e-154	sig		SNX10	4825.39	1.52392	0.0763511	19.9594	1.24215e-88	3.58527e-87	sig		HIST1H2BC	390.346	1.38487	0.155398	8.91178	5.02188e-19	8.29224e-18	sig
LMNB2	12686	-1.37529	0.0518207	-26.5395	3.3983e-155	1.0123e-153	sig		ADGRD1	653.228	-2.18953	0.109715	-19.9565	1.31694e-88	3.79737e-87	sig		ARC	28.9279	3.32044	0.37356	8.88864	6.18618e-19	1.01495e-17	sig
CD22	1459.54	9.69088	0.365329	26.5265	4.79715e-155	1.42757e-153	sig		CCNYL1	2554.61	1.60778	0.080763	19.9073	3.51671e-88	1.01304e-86	sig		HDC	28.2551	3.75513	0.422825	8.88105	6.623e-19	1.08385e-17	sig
ZMIZ1	18682.7	2.84282	0.107192	26.521	5.55399e-155	1.65115e-153	sig		SLC15A3	15404.5	1.96505	0.0987105	19.9072	3.52816e-88	1.01533e-86	sig		DPYS	280.527	1.35647	0.153055	8.86261	7.81626e-19	1.2775e-17	sig
OLMALINC	467.087	-2.56908	0.0968804	-26.5181	6.00211e-155	1.78258e-153	sig		PDK2	486.58	-2.1613	0.108579	-19.9054	3.65128e-88	1.04972e-86	sig		TGFB2	313.033	1.01723	0.114781	8.86232	7.83668e-19	1.28002e-17	sig
MSRB3	289.526	-3.69315	0.139282	-26.5157	6.39522e-155	1.89744e-153	sig		TNC	134.496	5.39279	0.271043	19.8964	4.37278e-88	1.25591e-86	sig		LINC01397	157.625	-1.43555	0.162361	-8.84172	9.42541e-19	1.53562e-17	sig
NOMO1	24294.8	1.42484	0.0537392	26.5139	6.70299e-155	1.98677e-153	sig		CECR6	1394.07	-1.61964	0.0814677	-19.8808	5.96812e-88	1.71243e-86	sig		CDC42EP1	74.7625	-2.63645	0.298242	-8.83998	9.57317e-19	1.5587e-17	sig
ZNF670	1086.07	-3.02891	0.114296	-26.5006	9.54192e-155	2.82542e-153	sig		LILRB3	398.374	2.10175	0.105837	19.8583	9.34441e-88	2.67855e-86	sig		IL1R2	148.794	-1.31956	0.149321	-8.83709	9.82477e-19	1.59764e-17	sig
SLC2A5	4184	-1.8053	0.068156	-26.4878	1.33944e-154	3.96221e-153	sig		C10orf91	2044.58	-3.10564	0.156417	-19.8549	9.98967e-88	2.8607e-86	sig		JHDM1D-AS1	86.1396	1.84924	0.209589	8.82313	1.113e-18	1.80761e-17	sig
ARID3B	1548.29	2.31249	0.0873266	26.4809	1.6074e-154	4.75013e-153	sig		RP1-68D18.4	307.321	5.22629	0.263241	19.8536	1.02506e-87	2.93253e-86	sig		DUSP2	5414.35	1.11962	0.126898	8.82296	1.11476e-18	1.80932e-17	sig
SELPLG	797.722	-3.20017	0.12087	-26.4761	1.82769e-154	5.39576e-153	sig		MIR503HG	862.662	2.66989	0.134487	19.8524	1.05126e-87	3.00455e-86	sig		ANK2	878.546	-1.3792	0.156367	-8.82023	1.14221e-18	1.8527e-17	sig
BATF2	3432.1	4.59854	0.173769	26.4635	2.55181e-154	7.52607e-153	sig		PLXND1	7159.02	-1.04135	0.0524556	-19.852	1.05908e-87	3.02393e-86	sig		PPP2R2C	65.6777	-1.70516	0.193476	-8.81332	1.21493e-18	1.96942e-17	sig
CTPS1	23861.5	-2.0358	0.0769366	-26.4607	2.74736e-154	8.09478e-153	sig		VASH1	7814.47	-1.34733	0.0679004	-19.8427	1.27419e-87	3.63457e-86	sig		EML6	102.541	1.86795	0.212395	8.79471	1.43424e-18	2.32053e-17	sig
ATP1B1	5075.93	2.43747	0.0921188	26.4601	2.7905e-154	8.21374e-153	sig		RHBDF1	2499.81	-1.51777	0.0764957	-19.8412	1.31277e-87	3.74094e-86	sig		RP11-295K3.1	146.486	-1.54264	0.175648	-8.78254	1.59821e-18	2.57933e-17	sig
TERT	262.214	-4.98818	0.188615	-26.4464	4.01525e-154	1.18071e-152	sig		RAB6B	1178.24	-2.27315	0.114654	-19.8261	1.77218e-87	5.04516e-86	sig		TSPAN2	82.406	1.75337	0.199877	8.77225	1.75129e-18	2.82105e-17	sig
PTPN22	753.203	-2.52944	0.0956796	-26.4366	5.20448e-154	1.52889e-152	sig		PRKD3	7290.52	1.88183	0.0949613	19.8168	2.1345e-87	6.07074e-86	sig		PYCRL	1495.24	1.42054	0.16194	8.77201	1.75507e-18	2.82538e-17	sig
DNMT3A	3971.04	1.86442	0.0705447	26.4289	6.38493e-154	1.87382e-152	sig		IL12RB2	3233.58	2.4208	0.122225	19.806	2.64258e-87	7.50843e-86	sig		CLEC9A	28.1163	4.92714	0.561743	8.77116	1.76838e-18	2.84503e-17	sig
RENBP	1045.74	5.17294	0.195781	26.422	7.64763e-154	2.24217e-152	sig		ANGEL1	2113.95	-1.44168	0.0728134	-19.7997	2.99489e-87	8.50116e-86	sig		LPO	125.803	1.78937	0.20442	8.75341	2.07002e-18	3.32614e-17	sig
CENPA	1036.62	-3.40008	0.128716	-26.4153	9.13202e-154	2.67474e-152	sig		ZBTB47	1461.62	-1.38382	0.0699952	-19.7702	5.37107e-87	1.52313e-85	sig		RP11-803D5.1	126.994	1.67069	0.190975	8.74821	2.16763e-18	3.47212e-17	sig
APOBEC3F	1448.45	2.5009	0.0946882	26.412	9.98422e-154	2.92147e-152	sig		TFG	10450.3	1.30523	0.0660304	19.7672	5.71114e-87	1.61799e-85	sig		TCP11L2	170.882	-1.21431	0.139177	-8.72498	2.66229e-18	4.25387e-17	sig
SLC17A7	915.875	6.29254	0.238396	26.3953	1.55116e-153	4.53437e-152	sig		IL4I1	27379.7	2.16867	0.10997	19.7205	1.43825e-86	4.07066e-85	sig		ADORA2BP1	31.748	4.44221	0.509675	8.71577	2.88794e-18	4.59726e-17	sig
CASC10	510.462	-4.97949	0.188664	-26.3934	1.6311e-153	4.76337e-152	sig		ADCY6	1296.4	-1.51749	0.0769745	-19.7142	1.62727e-86	4.60117e-85	sig		HCAR3	779.533	-4.3687	0.501625	-8.7091	3.06291e-18	4.87278e-17	sig
UBL3	5971.08	1.56752	0.0594297	26.3761	2.57705e-153	7.51847e-152	sig		TNFSF15	7803.15	2.30103	0.116797	19.7011	2.11051e-86	5.96178e-85	sig		LMO3	26.2867	3.89846	0.447847	8.70489	3.17874e-18	5.0508e-17	sig
ZDHHC23	296.796	-3.69873	0.140256	-26.3713	2.92594e-153	8.52797e-152	sig		WIPF3	226.674	-2.99567	0.15211	-19.6941	2.42089e-86	6.83193e-85	sig		LRRC4	352.474	1.0172	0.1171	8.68661	3.73416e-18	5.91868e-17	sig
TNK2	4418.18	1.78997	0.0679368	26.3475	5.48266e-153	1.59642e-151	sig		SLC35F1	292.791	4.04642	0.205667	19.6747	3.55609e-86	1.00258e-84	sig		PTGES3L	770.92	1.29663	0.149559	8.66968	4.33353e-18	6.84335e-17	sig
RGS20	2911.29	3.03897	0.115377	26.3395	6.76681e-153	1.9684e-151	sig		GFM1	6828.23	1.08213	0.0550529	19.6562	5.11809e-86	1.44157e-84	sig		MYO7B	35.6229	2.64644	0.305258	8.6695	4.34037e-18	6.84995e-17	sig
RHOBTB3	1988.84	2.69915	0.102485	26.337	7.22796e-153	2.10049e-151	sig		LPGAT1	10684.1	1.47857	0.0752984	19.6361	7.59832e-86	2.13603e-84	sig		RP11-288L9.4	934.276	-1.32257	0.15257	-8.66865	4.37262e-18	6.8966e-17	sig
LINC00504	1951.05	2.47074	0.0941028	26.2557	6.15212e-152	1.7861e-150	sig		KIAA0922	3101.67	1.61633	0.0824137	19.6124	1.21108e-85	3.39476e-84	sig		BBC3	2336.02	-1.49959	0.173102	-8.66304	4.59343e-18	7.22712e-17	sig
CCR1	14709.6	1.48987	0.0567741	26.2421	8.79459e-152	2.55077e-150	sig		INTS12	1927.93	1.45755	0.0743565	19.6022	1.48073e-85	4.14661e-84	sig		SYPL2	110.321	1.40018	0.161793	8.65417	4.96521e-18	7.8073e-17	sig
GSG2	591.152	-2.82304	0.107606	-26.2349	1.06347e-151	3.08148e-150	sig		CAMK2G	980.24	-1.97028	0.100519	-19.601	1.51586e-85	4.24092e-84	sig		INSM1	142.336	1.64355	0.190259	8.63846	5.69736e-18	8.9421e-17	sig
MT1E	2590.65	-4.16187	0.158698	-26.2252	1.37284e-151	3.97402e-150	sig		CD53	36024	1.73294	0.088493	19.5828	2.16865e-85	6.06139e-84	sig		IFI44L	27182.1	-1.10229	0.127928	-8.6165	6.90298e-18	1.07751e-16	sig
FAM131B	355.62	4.63521	0.176828	26.2131	1.88182e-151	5.4421e-150	sig		IFT140	1398.42	-1.35319	0.0691097	-19.5803	2.27479e-85	6.35198e-84	sig		LINC00152	4989.83	1.25594	0.145785	8.61503	6.99244e-18	1.09081e-16	sig
F11R	8348.62	2.59493	0.0990025	26.2107	2.00482e-151	5.79215e-150	sig		IMPACT	2925.39	-1.15084	0.0588252	-19.5637	3.15537e-85	8.80242e-84	sig		LINC01127	138.689	-1.73703	0.202069	-8.59625	8.23647e-18	1.28177e-16	sig
NR1D2	1217.02	2.16414	0.0825818	26.206	2.26926e-151	6.54979e-150	sig		SH3KBP1	12524.9	-1.12773	0.0576524	-19.5608	3.33963e-85	9.30754e-84	sig		KRT16P2	27.5449	4.51976	0.52661	8.58274	9.26359e-18	1.43466e-16	sig
AP1S2	12836.7	1.50047	0.0572923	26.1898	3.4693e-151	1.00038e-149	sig		TTC27	2189.5	1.29069	0.0660108	19.5528	3.90797e-85	1.08811e-83	sig		OSR2	182.077	1.36558	0.159111	8.58256	9.27875e-18	1.43614e-16	sig
NCK2	6702.47	1.68325	0.0643051	26.1759	4.99329e-151	1.43842e-149	sig		WT1-AS	789.463	1.54127	0.0788386	19.5497	4.14762e-85	1.15373e-83	sig		RP11-456K23.1	85.0994	1.79398	0.2092	8.57546	9.86926e-18	1.52478e-16	sig
MCM7	12563.9	-2.84454	0.10869	-26.171	5.68136e-151	1.63505e-149	sig		BCL6	13440.8	1.174	0.0600681	19.5445	4.59455e-85	1.27684e-83	sig		GAS1	56.83	2.33213	0.272126	8.57004	1.03446e-17	1.5963e-16	sig
MYO9B	15146.7	1.87314	0.0716006	26.161	7.39355e-151	2.12575e-149	sig		THAP2	932.007	1.40003	0.0718206	19.4934	1.24859e-84	3.46656e-83	sig		ZDHHC11B	270.114	1.29174	0.150982	8.55557	1.17286e-17	1.80553e-16	sig
SPHK1	9245.8	4.70951	0.18006	26.1552	8.60548e-151	2.47181e-149	sig		CASP5	199.514	4.64372	0.238378	19.4805	1.60709e-84	4.4534e-83	sig		CAMK2A	44.736	2.66201	0.311293	8.55144	1.21558e-17	1.87018e-16	sig
PTCD3	5798.48	-1.23252	0.0471359	-26.1483	1.03088e-150	2.9582e-149	sig		PERP	6247.53	1.92311	0.0987976	19.4651	2.1691e-84	6.00509e-83	sig		RP11-66B24.7	50.4344	-2.28405	0.267335	-8.54379	1.29892e-17	1.996e-16	sig
PIP4K2A	7956.51	1.21759	0.046601	26.128	1.75219e-150	5.02322e-149	sig		PHACTR2	4672.79	1.68839	0.0867674	19.4588	2.45589e-84	6.7926e-83	sig		NUGGC	29.6544	3.81325	0.447044	8.52992	1.46449e-17	2.24774e-16	sig
NFIL3	5970.41	1.92544	0.0736947	26.1273	1.78529e-150	5.1132e-149	sig		RALA	14196.9	1.91592	0.098499	19.4511	2.84998e-84	7.87513e-83	sig		RP11-88G17.6	34.5247	2.69076	0.315736	8.52217	1.56593e-17	2.40057e-16	sig
ERCC6L	311.93	-4.24709	0.162575	-26.1239	1.95263e-150	5.58708e-149	sig		ZNF516	3494.89	-1.32153	0.067955	-19.4471	3.08203e-84	8.50827e-83	sig		VIM	78454.8	1.23281	0.144742	8.51733	1.63277e-17	2.50005e-16	sig
ABCC1	5990.3	1.40421	0.0537636	26.1183	2.26215e-150	6.46649e-149	sig		SMCO4	4763.03	2.78847	0.143446	19.4391	3.60266e-84	9.93613e-83	sig		RP11-578F21.10	208.311	-1.53269	0.180157	-8.5075	1.77721e-17	2.71959e-16	sig
FAM83G	2992.47	2.02184	0.0774676	26.0991	3.72898e-150	1.06493e-148	sig		CCL5	88870.3	2.25527	0.11604	19.4352	3.88873e-84	1.0715e-82	sig		ZNF281	3859.98	-1.00644	0.118467	-8.49556	1.96974e-17	3.00884e-16	sig
ACPP	6321.15	1.99245	0.0763631	26.0917	4.52532e-150	1.29111e-148	sig		GJA3	472.385	-1.9844	0.102129	-19.4303	4.28e-84	1.17819e-82	sig		LYST	25297.6	-1.34718	0.158693	-8.48926	2.07955e-17	3.17279e-16	sig
AKNA	3356.96	1.38325	0.0530837	26.0579	1.09441e-149	3.11943e-148	sig		TNFRSF18	192.229	2.95438	0.152127	19.4205	5.17613e-84	1.42353e-82	sig		HCRTR2	58.8417	2.20904	0.260274	8.48733	2.11431e-17	3.22391e-16	sig
ABCB4	1211.98	1.80375	0.0692467	26.0482	1.40992e-149	4.0149e-148	sig		SNX20	496.336	2.43681	0.125479	19.4201	5.217e-84	1.43342e-82	sig		PLXNC1	1703.99	-1.10815	0.130793	-8.47253	2.40119e-17	3.65269e-16	sig
SPIN4	921.257	-1.90517	0.0731918	-26.0299	2.27299e-149	6.46639e-148	sig		KCNAB2	22704.5	-1.13875	0.0586382	-19.42	5.2328e-84	1.43641e-82	sig		SNTB2	854.073	1.01828	0.120258	8.46748	2.50761e-17	3.80555e-16	sig
SNAI1	1908.49	3.81884	0.146776	26.0181	3.09191e-149	8.7877e-148	sig		CCDC162P	1007.64	-1.53073	0.0789338	-19.3925	8.92111e-84	2.44655e-82	sig		CLEC4A	152.445	1.2736	0.150569	8.45861	2.70592e-17	4.10166e-16	sig
LILRB1	1178.33	3.60241	0.138633	25.9852	7.27174e-149	2.06477e-147	sig		WDR63	598.861	2.67673	0.138111	19.381	1.11693e-83	3.06021e-82	sig		ATRIP	941.13	1.0268	0.121456	8.4541	2.8125e-17	4.25568e-16	sig
POLA1	2090.19	-2.51897	0.0969508	-25.9819	7.93264e-149	2.25028e-147	sig		C18orf8	2596.87	1.21274	0.0626662	19.3524	1.94609e-83	5.31701e-82	sig		FAM95C	96.3855	1.91322	0.226562	8.44458	3.05144e-17	4.60368e-16	sig
NET1	2542.62	-1.4534	0.0559438	-25.9796	8.42122e-149	2.3866e-147	sig		EMILIN2	14176.9	1.12972	0.0584254	19.3361	2.66937e-83	7.28628e-82	sig		SERPINB3	46.821	10.1188	1.19903	8.43909	3.1981e-17	4.81928e-16	sig
MOSPD1	1839.69	2.03358	0.0783826	25.9442	2.1123e-148	5.98061e-147	sig		SNIP1	2677.74	1.1409	0.0590134	19.3328	2.84513e-83	7.75878e-82	sig		CNIH3	1909.54	-1.11577	0.13244	-8.42473	3.61571e-17	5.43265e-16	sig
RCAN1	8291.55	2.04925	0.0790058	25.938	2.48662e-148	7.03374e-147	sig		CLIP2	3983.16	-1.05496	0.0545811	-19.3282	3.10946e-83	8.47168e-82	sig		RP1-32B1.4	243.38	-1.75234	0.208081	-8.42143	3.71914e-17	5.57827e-16	sig
PTGDS	2164.45	4.33221	0.167082	25.9286	3.1717e-148	8.96306e-147	sig		ATP6V1B2	32248.6	1.35383	0.0700607	19.3237	3.39262e-83	9.23452e-82	sig		PRUNE2	167.755	1.39263	0.165428	8.41837	3.81759e-17	5.7226e-16	sig
EPHX4	1764.14	3.24094	0.125297	25.8661	1.60258e-147	4.52452e-146	sig		ICA1	1548.41	-1.89261	0.0979544	-19.3213	3.55364e-83	9.66379e-82	sig		LARP6	126.219	-1.71949	0.204271	-8.41769	3.83979e-17	5.75253e-16	sig
CUX2	292.114	3.49824	0.135338	25.8482	2.55232e-147	7.19905e-146	sig		STUM	3598.1	-1.85565	0.0960476	-19.3201	3.63598e-83	9.87847e-82	sig		CDC42EP2	234.119	1.43343	0.170432	8.41059	4.07948e-17	6.10804e-16	sig
TOP2A	13932.4	-3.41341	0.132085	-25.8425	2.95096e-147	8.31555e-146	sig		ZNF207	23044.8	1.05364	0.0545542	19.3137	4.12194e-83	1.11883e-81	sig		CAMK1	6205.19	1.02377	0.121951	8.39496	4.66059e-17	6.95784e-16	sig
SIPA1L2	941.146	3.16171	0.122427	25.8254	4.60214e-147	1.29562e-145	sig		CCR5	359.701	2.66689	0.138183	19.2997	5.4025e-83	1.46506e-81	sig		ABHD17C	890.068	-1.26126	0.15029	-8.39214	4.77391e-17	7.11875e-16	sig
LIN9	1340.72	-2.08948	0.080918	-25.8222	5.00123e-147	1.40664e-145	sig		TMUB2	3494.28	1.54084	0.0798601	19.2943	5.99775e-83	1.62497e-81	sig		SNX18P3	120.834	1.61479	0.192707	8.37949	5.31581e-17	7.90389e-16	sig
N4BP1	7266.54	1.62257	0.0628854	25.8021	8.40757e-147	2.36246e-145	sig		AGO1	3556.11	-1.17801	0.0610712	-19.2891	6.63268e-83	1.79532e-81	sig		PI15	43.5327	3.12618	0.37341	8.37197	5.66644e-17	8.42035e-16	sig
FERMT3	45023.8	3.03199	0.11753	25.7977	9.41039e-147	2.64016e-145	sig		PLPPR4	172.785	5.31331	0.2758	19.2651	1.05447e-82	2.85156e-81	sig		CRB2	54.9236	2.54381	0.304281	8.36006	6.26861e-17	9.29368e-16	sig
SEMA3D	2040.16	4.36009	0.169011	25.7977	9.41359e-147	2.64016e-145	sig		TOR1AIP1	8647.54	1.02314	0.0532052	19.2301	2.07118e-82	5.59583e-81	sig		ARAP2	3806.21	1.05763	0.126538	8.35822	6.36694e-17	9.42857e-16	sig
STX3	3828.54	1.53859	0.0596531	25.7922	1.0842e-146	3.03791e-145	sig		ARL13B	1423.64	1.30246	0.0677769	19.2169	2.67152e-82	7.21114e-81	sig		MMP10	41.5434	6.40773	0.769097	8.33149	7.98297e-17	1.17742e-15	sig
TNFRSF10D	2452.65	1.77158	0.0686889	25.7913	1.10968e-146	3.10637e-145	sig		IL36G	291.826	8.31153	0.432713	19.2079	3.17633e-82	8.56581e-81	sig		STEAP2	27.2956	3.08019	0.369914	8.32677	8.30775e-17	1.22252e-15	sig
EEF2K	2916.92	-1.49373	0.0579597	-25.7718	1.83497e-146	5.13187e-145	sig		HNF4G	2083.27	2.17386	0.113225	19.1995	3.73887e-82	1.00735e-80	sig		TMEM200A	172.272	1.53705	0.184836	8.31576	9.11684e-17	1.33698e-15	sig
SQSTM1	19418.9	2.41933	0.0938812	25.7701	1.91702e-146	5.35632e-145	sig		ANKMY1	1483.4	-1.22959	0.0640551	-19.1958	4.01364e-82	1.08038e-80	sig		TNIK	904.257	1.2049	0.14494	8.31312	9.32219e-17	1.36631e-15	sig
DSN1	1755.02	-2.14069	0.0831654	-25.7401	4.16217e-146	1.16185e-144	sig		PUM3	10309.5	1.15664	0.0603022	19.1808	5.35488e-82	1.44009e-80	sig		KRT3	28.6002	3.21203	0.386695	8.30637	9.86735e-17	1.44457e-15	sig
LRRC20	380.257	-3.68526	0.143283	-25.7201	6.96604e-146	1.94272e-144	sig		GTF2B	10291.1	2.43771	0.127299	19.1495	9.78087e-82	2.62794e-80	sig		RAB3A	223.517	1.09225	0.131652	8.29653	1.07199e-16	1.56759e-15	sig
AMIGO2	1006.31	2.93631	0.114191	25.714	8.15113e-146	2.27109e-144	sig		TMEM170A	2313.53	1.04165	0.0544464	19.1316	1.37725e-81	3.69702e-80	sig		CTB-164N12.1	34.5168	-2.75265	0.332628	-8.27545	1.27971e-16	1.86076e-15	sig
CACNA2D3	336.85	-5.95319	0.231748	-25.6882	1.58322e-145	4.40707e-144	sig		WDR4	1158.49	1.60289	0.0838519	19.1157	1.8698e-81	5.01457e-80	sig		CITED4	49939.2	-1.61264	0.1952	-8.26148	1.43877e-16	2.08614e-15	sig
RP11-54O7.3	894.651	4.98835	0.194207	25.6857	1.68862e-145	4.69607e-144	sig		PDCD1LG2	585.755	2.28979	0.119821	19.1102	2.07767e-81	5.56693e-80	sig		HIVEP1	2135.63	-1.22164	0.148147	-8.2461	1.63652e-16	2.37152e-15	sig
EME1	722.986	-2.87937	0.112147	-25.6751	2.21846e-145	6.1638e-144	sig		CISH	2490.81	2.44321	0.127866	19.1075	2.18617e-81	5.85226e-80	sig		RP4-651E10.4	183.105	-1.17009	0.142082	-8.23535	1.79033e-16	2.58857e-15	sig
SLC35G2	595.811	3.41706	0.133147	25.6639	2.95904e-145	8.21376e-144	sig		LRRC25	269.708	-3.67767	0.19253	-19.1018	2.43843e-81	6.52157e-80	sig		CNN3	128.193	1.40779	0.17108	8.22882	1.89059e-16	2.73046e-15	sig
MYBL1	504.42	-3.14159	0.12244	-25.6582	3.42497e-145	9.49823e-144	sig		GABRG2	1335.72	-1.92267	0.100698	-19.0935	2.8617e-81	7.64658e-80	sig		TNFSF4	186.971	1.43299	0.174168	8.2276	1.91009e-16	2.75707e-15	sig
MKL1	6987.02	-1.45633	0.0567629	-25.6563	3.59282e-145	9.95442e-144	sig		RP11-638I2.9	412.452	5.01096	0.262758	19.0706	4.43072e-81	1.18282e-79	sig		MAST4	743.404	1.21498	0.147738	8.22387	1.97037e-16	2.84089e-15	sig
ZNF850	599.925	-2.42808	0.0946598	-25.6506	4.16868e-145	1.15392e-143	sig		ZNF629	2051.69	-1.20694	0.0633025	-19.0663	4.8113e-81	1.28325e-79	sig		RP1-118J21.5	168.777	-1.22665	0.149211	-8.2209	2.01987e-16	2.90899e-15	sig
TNFSF14	3117.12	4.25657	0.166071	25.631	6.88279e-145	1.90343e-143	sig		ITGAL	4524	-1.17705	0.061774	-19.0541	6.07743e-81	1.61946e-79	sig		AC093616.4	447.261	1.03917	0.126423	8.21979	2.03859e-16	2.93103e-15	sig
PADI2	456.183	3.64162	0.142108	25.6257	7.89929e-145	2.18251e-143	sig		NRN1	2643.96	2.03818	0.107005	19.0476	6.87856e-81	1.83127e-79	sig		CCL1	2835.84	1.98522	0.241558	8.21838	2.06264e-16	2.96394e-15	sig
ZNF703	944.636	3.54839	0.138596	25.6024	1.43309e-144	3.95585e-143	sig		TMEM41A	1752.24	1.60834	0.0844608	19.0425	7.58881e-81	2.01851e-79	sig		RASA4	427.283	1.05964	0.129085	8.20887	2.23271e-16	3.20117e-15	sig
MTHFD1	7429.61	-1.47234	0.0575643	-25.5773	2.72659e-144	7.51938e-143	sig		PI4K2B	3405.68	1.8459	0.097254	18.9802	2.48789e-80	6.59937e-79	sig		NEXN	902.16	-1.02306	0.124651	-8.20739	2.26052e-16	3.23923e-15	sig
ST6GALNAC6	6382.55	2.4138	0.0944129	25.5664	3.60397e-144	9.9298e-143	sig		RASGRP2	5208.42	-2.46061	0.129711	-18.97	3.02058e-80	8.00508e-79	sig		GLI1	155.726	1.70621	0.207892	8.20718	2.26443e-16	3.24303e-15	sig
POLA2	2658.64	-2.22231	0.0869255	-25.5656	3.67899e-144	1.01271e-142	sig		CH507-9B2.1	1228.62	1.52492	0.0804024	18.9661	3.25408e-80	8.61606e-79	sig		FAM151B	296.983	-1.12685	0.137357	-8.20377	2.32968e-16	3.33276e-15	sig
GNG4	388.27	-4.59859	0.180005	-25.547	5.92708e-144	1.63003e-142	sig		CLN8	1866.87	-1.6331	0.0861149	-18.9642	3.37098e-80	8.91749e-79	sig		JPH1	202.32	1.36776	0.167283	8.17632	2.92654e-16	4.17267e-15	sig
DHRS3	6338.44	3.61268	0.141415	25.5467	5.9704e-144	1.64042e-142	sig		SNX18	3000.26	-1.29576	0.0683645	-18.9537	4.11648e-80	1.08699e-78	sig		FAM201A	183.697	1.58482	0.194316	8.15586	3.46704e-16	4.92965e-15	sig
TTC39C	4005.42	1.62226	0.0635726	25.5182	1.23906e-143	3.40129e-142	sig		GTF2E2	2502.93	1.90452	0.1005	18.9505	4.37236e-80	1.15351e-78	sig		TSPAN5	276.897	1.01498	0.12448	8.15374	3.52852e-16	5.01428e-15	sig
PDSS1	1219.06	-1.91485	0.0750445	-25.5161	1.30529e-143	3.5798e-142	sig		CAP2	2216.59	-1.75269	0.0925015	-18.9477	4.61251e-80	1.21577e-78	sig		RP1-151F17.1	79.7121	1.81142	0.222229	8.15115	3.60485e-16	5.11709e-15	sig
DDX18	10476.9	-1.40126	0.054932	-25.509	1.56579e-143	4.29026e-142	sig		PCMTD2	3037.67	-1.05051	0.0554733	-18.9372	5.6316e-80	1.48304e-78	sig		SHB	2452.37	1.04315	0.128157	8.13963	3.96477e-16	5.6249e-15	sig
LACC1	1627.03	3.07692	0.120641	25.5046	1.75169e-143	4.79521e-142	sig		GDI2	49373.1	1.25808	0.0664766	18.9252	7.07514e-80	1.8615e-78	sig		SLC4A11	229.928	1.18534	0.145645	8.13856	3.99995e-16	5.67167e-15	sig
SPC25	1277.49	-2.98555	0.117072	-25.5018	1.88394e-143	5.15249e-142	sig		TRIB3	9582.58	-3.02636	0.160114	-18.9012	1.11485e-79	2.93058e-78	sig		GYPC	4337.46	-1.30281	0.160216	-8.13156	4.23808e-16	6.00601e-15	sig
BRI3BP	6705.59	-1.87606	0.0735887	-25.4938	2.30836e-143	6.30745e-142	sig		PPP2R5A	5085.33	-1.13272	0.0599714	-18.8877	1.43879e-79	3.77871e-78	sig		BEND7	223.994	-1.22161	0.15033	-8.12615	4.43138e-16	6.27649e-15	sig
PNCK	1149.21	-4.22086	0.165684	-25.4753	3.70272e-143	1.01082e-141	sig		STK26	8163.66	1.36913	0.0724917	18.8867	1.46814e-79	3.85232e-78	sig		TMPRSS13	216.059	1.48151	0.182415	8.12169	4.59744e-16	6.5081e-15	sig
CDC20	21611.5	-3.17044	0.124507	-25.4639	4.9567e-143	1.35191e-141	sig		CLCN7	12108.6	-1.03677	0.0549038	-18.8835	1.5592e-79	4.08758e-78	sig		ADAMTS8	77.619	1.80031	0.221713	8.12	4.66187e-16	6.59567e-15	sig
MARCKS	18767.4	2.72326	0.106971	25.458	5.75739e-143	1.56885e-141	sig		GGCX	3354.43	1.10664	0.0586243	18.8769	1.76734e-79	4.62906e-78	sig		NKAIN1	173.601	-1.38734	0.170875	-8.11903	4.69908e-16	6.64466e-15	sig
PRTN3	29889	-4.49652	0.176653	-25.4539	6.38887e-143	1.73933e-141	sig		KITLG	1810.09	1.89045	0.100147	18.8768	1.76946e-79	4.63045e-78	sig		STXBP5L	323.035	1.26004	0.155209	8.11833	4.72661e-16	6.67624e-15	sig
MAN1C1	813.328	2.51952	0.0990669	25.4325	1.1022e-142	2.99792e-141	sig		DLG3	251.406	-3.3431	0.177167	-18.8698	2.022e-79	5.28658e-78	sig		S1PR5	127.646	1.77864	0.219243	8.11267	4.95212e-16	6.98708e-15	sig
GINS2	1418.21	-4.12523	0.162434	-25.3964	2.76444e-142	7.51224e-141	sig		PTP4A3	3001.05	-2.61885	0.138956	-18.8466	3.13522e-79	8.18978e-78	sig		GUCA1A	20.995	4.41729	0.544706	8.10949	5.08329e-16	7.16823e-15	sig
TMEM43	8162.03	1.0846	0.042721	25.388	3.42423e-142	9.2967e-141	sig		SGIP1	806.855	1.66282	0.0882358	18.8452	3.21563e-79	8.3923e-78	sig		SHC2	162.312	-1.36767	0.168958	-8.09475	5.7381e-16	8.08273e-15	sig
FAM110B	654.571	3.40945	0.134299	25.387	3.51264e-142	9.52802e-141	sig		BMP2	1362	2.12399	0.112728	18.8418	3.43323e-79	8.95219e-78	sig		MTCL1	204.862	1.06093	0.131099	8.0926	5.84043e-16	8.22236e-15	sig
BMP4	651.164	3.01558	0.118811	25.3814	4.04839e-142	1.09712e-140	sig		C5orf15	8689.12	1.35299	0.0718745	18.8244	4.76654e-79	1.24177e-77	sig		RGS14	1106.26	1.21699	0.150452	8.0889	6.0207e-16	8.46688e-15	sig
CD9	317.371	4.69071	0.184851	25.3756	4.68518e-142	1.26854e-140	sig		GIMAP8	184.501	2.92457	0.155424	18.8167	5.51227e-79	1.43476e-77	sig		MOB3B	330.153	1.06908	0.132201	8.08678	6.12626e-16	8.60959e-15	sig
MGAT3	609.966	6.79248	0.268065	25.339	1.1896e-141	3.21797e-140	sig		VPS26B	4220.02	-1.55452	0.0826172	-18.816	5.58814e-79	1.45322e-77	sig		SSPO	402.647	-1.13619	0.14062	-8.07986	6.48395e-16	9.09346e-15	sig
SLC38A6	1493.38	1.92278	0.0759048	25.3315	1.43683e-141	3.88323e-140	sig		ARHGAP35	4961.43	-1.65753	0.0881378	-18.8061	6.73568e-79	1.74852e-77	sig		RP4-565E6.1	25.3086	-2.89939	0.358867	-8.07927	6.51563e-16	9.13291e-15	sig
KCNN4	22182.1	3.12844	0.123613	25.3084	2.58491e-141	6.97973e-140	sig		LINC00996	191.06	2.85209	0.151731	18.797	7.99756e-79	2.0724e-77	sig		RP11-54O7.17	724.597	1.36673	0.169175	8.07879	6.54114e-16	9.16366e-15	sig
CCNE2	975.118	-3.53138	0.139665	-25.2847	4.70475e-141	1.26922e-139	sig		LDLRAP1	4999.07	-2.02354	0.107652	-18.797	7.99358e-79	2.0724e-77	sig		MIR210HG	1087.04	1.26485	0.15658	8.07798	6.58508e-16	9.22018e-15	sig
CCNB1	6291.35	-3.23513	0.127979	-25.2786	5.4938e-141	1.48074e-139	sig		THRA	1959.71	-1.0473	0.0557575	-18.7832	1.03663e-78	2.68144e-77	sig		C22orf42	124.935	1.98535	0.245804	8.07697	6.63952e-16	9.29135e-15	sig
CLCF1	1337.7	3.94702	0.15615	25.2772	5.69425e-141	1.53337e-139	sig		SNX6	10011	1.46588	0.0780634	18.778	1.142e-78	2.95137e-77	sig		LINC01503	105.956	-1.45101	0.179762	-8.07187	6.92275e-16	9.67717e-15	sig
USP2-AS1	570.671	2.97566	0.117727	25.2759	5.88182e-141	1.58245e-139	sig		PRPF4	6042.76	1.10192	0.0586844	18.777	1.16376e-78	3.00497e-77	sig		NCKAP5L	183.32	-1.09639	0.135917	-8.06664	7.22583e-16	1.00899e-14	sig
SCUBE1	2113.12	1.46425	0.0579385	25.2724	6.42181e-141	1.72617e-139	sig		IKBKE	4873.51	1.09898	0.0585463	18.7711	1.30258e-78	3.36043e-77	sig		CYBRD1	203.748	-1.08382	0.13441	-8.06353	7.41221e-16	1.03445e-14	sig
XIRP1	14356.6	5.1445	0.203596	25.2682	7.14277e-141	1.91822e-139	sig		RERE	5792.31	2.07626	0.110673	18.7603	1.59362e-78	4.104e-77	sig		LOXHD1	408.287	-1.03541	0.128741	-8.04258	8.79673e-16	1.22501e-14	sig
CALU	23331.5	1.43361	0.0567365	25.2679	7.19435e-141	1.93033e-139	sig		IL6ST	3451.57	2.29455	0.122324	18.758	1.66701e-78	4.2892e-77	sig		TIAF1	219.27	1.16514	0.144908	8.04056	8.94261e-16	1.24465e-14	sig
WDR3	5648.77	-1.61076	0.0637636	-25.2614	8.48549e-141	2.27471e-139	sig		NDE1	2682.6	-1.6329	0.0870638	-18.7552	1.75551e-78	4.51293e-77	sig		DUBR	40.7474	2.73838	0.340696	8.0376	9.16158e-16	1.27375e-14	sig
MET	965.526	7.34197	0.290654	25.2602	8.76094e-141	2.34643e-139	sig		GAS2L3	2436.83	-1.75759	0.0937373	-18.7502	1.93011e-78	4.95741e-77	sig		DNM3	156.297	1.39095	0.173079	8.03653	9.24208e-16	1.28424e-14	sig
ST20	1238.6	3.0269	0.119869	25.2516	1.08706e-140	2.90883e-139	sig		DNAJB6	15536.3	1.06898	0.0570118	18.7501	1.93221e-78	4.95842e-77	sig		SNAI3	1711.3	1.09911	0.136797	8.03457	9.39095e-16	1.30352e-14	sig
HNRNPA2B1	113905	-1.47356	0.0583756	-25.2428	1.35946e-140	3.63447e-139	sig		LINC00477	564.68	1.81714	0.0969193	18.749	1.97198e-78	5.05291e-77	sig		WDR66	115.009	1.28204	0.159611	8.03232	9.56432e-16	1.32687e-14	sig
ADAM8	681.798	2.73131	0.108233	25.2355	1.63367e-140	4.36365e-139	sig		RNF125	780.459	-2.22576	0.118713	-18.749	1.97249e-78	5.05291e-77	sig		SEMG1	211.514	-1.91099	0.237967	-8.03047	9.71037e-16	1.34568e-14	sig
DBF4B	1318.29	-1.98116	0.0785575	-25.2192	2.46784e-140	6.58585e-139	sig		LIPG	2473.18	-1.36758	0.0729504	-18.7467	2.06066e-78	5.27414e-77	sig		OSMR-AS1	42.4738	2.57623	0.321478	8.01372	1.11292e-15	1.53733e-14	sig
SRSF1	16353	-1.49469	0.0593666	-25.1773	7.11063e-140	1.89589e-138	sig		TRAM2	5861.78	-1.43433	0.0765152	-18.7457	2.10008e-78	5.3703e-77	sig		ABCC6P1	129.846	-1.43282	0.178898	-8.00917	1.15485e-15	1.59267e-14	sig
CCL5	88870.3	2.93168	0.116584	25.1466	1.53873e-139	4.09901e-138	sig		THBD	3041.99	-1.31642	0.0702777	-18.7316	2.73335e-78	6.98359e-77	sig		ZC3H12C	14047.3	-1.04496	0.130505	-8.00707	1.1747e-15	1.61845e-14	sig
APOC1	30062.5	4.40616	0.175244	25.143	1.68502e-139	4.48468e-138	sig		RP4-607I7.1	278.525	8.20423	0.438012	18.7306	2.7868e-78	7.11389e-77	sig		ARHGAP20	88.7844	-1.7767	0.221999	-8.0032	1.21227e-15	1.66739e-14	sig
DPYSL2	10718.4	2.51997	0.100247	25.1375	1.93512e-139	5.14573e-138	sig		CD47	7089.19	1.44882	0.0773573	18.729	2.87424e-78	7.3307e-77	sig		EBF1	112.356	1.44426	0.180685	7.99326	1.31422e-15	1.80568e-14	sig
NXT2	3639.11	-2.06438	0.08214	-25.1325	2.19503e-139	5.83165e-138	sig		NFE2L2	18024.9	1.7087	0.0912696	18.7215	3.30799e-78	8.42959e-77	sig		F2RL3	145.913	-1.16759	0.146214	-7.98547	1.39984e-15	1.92126e-14	sig
SH2D4A	649.594	-2.10176	0.0836355	-25.13	2.33994e-139	6.21107e-138	sig		NHSL1	402.787	-2.07931	0.111251	-18.6903	5.93874e-78	1.5107e-76	sig		SH3RF2	28.3471	2.69514	0.338181	7.96952	1.5929e-15	2.17809e-14	sig
RP11-309L24.4	739.96	3.31735	0.132053	25.1213	2.91039e-139	7.71838e-138	sig		EIF5	39902.7	1.1427	0.0611499	18.6868	6.34239e-78	1.61197e-76	sig		SIGLEC11	51.9024	-1.86608	0.234472	-7.95865	1.7393e-15	2.37197e-14	sig
AURKA	4567.13	-2.02822	0.0807758	-25.1093	3.93868e-139	1.04361e-137	sig		RELB	4666.04	2.37516	0.127208	18.6714	8.45703e-78	2.14755e-76	sig		IFT57	637.659	1.04834	0.131804	7.95377	1.80919e-15	2.46467e-14	sig
LACTB	14614.8	1.99715	0.0795836	25.095	5.64083e-139	1.49329e-137	sig		RP4-647J21.1	152.813	4.19355	0.22468	18.6645	9.61851e-78	2.44037e-76	sig		RP11-667K14.3	168.874	1.4266	0.179369	7.95343	1.81423e-15	2.47021e-14	sig
LSS	5326.05	-2.5431	0.101349	-25.0926	5.99404e-139	1.58538e-137	sig		DOCK4	3721.18	2.47433	0.132574	18.6638	9.7508e-78	2.47179e-76	sig		OSBPL6	134.293	-1.75405	0.220574	-7.9522	1.83227e-15	2.49081e-14	sig
MAN2B2	8639.56	1.06147	0.0423206	25.0817	7.88415e-139	2.08345e-137	sig		ASCC3	9261.98	1.76876	0.0948878	18.6405	1.50815e-77	3.81976e-76	sig		NFIA	57.4352	2.57162	0.32344	7.95083	1.85261e-15	2.51713e-14	sig
MARS2	1107.04	-1.96939	0.0785263	-25.0794	8.35004e-139	2.2046e-137	sig		SH2D3C	251.866	-3.13516	0.168285	-18.63	1.83463e-77	4.64264e-76	sig		USF2	19158.1	-1.08452	0.136428	-7.94938	1.87444e-15	2.54545e-14	sig
SLC25A15	621.247	-2.475	0.0986884	-25.079	8.43594e-139	2.22531e-137	sig		PDGFC	1506.14	-2.12044	0.113826	-18.6288	1.8764e-77	4.74422e-76	sig		FCGR2B	47.8429	3.34086	0.420669	7.94178	1.993e-15	2.70075e-14	sig
ADAM28	546.91	6.14984	0.245443	25.0561	1.49706e-138	3.94558e-137	sig		GCNT2	125.716	3.43123	0.18425	18.6227	2.10441e-77	5.31609e-76	sig		AC092171.4	656.345	1.02142	0.128637	7.94033	2.01636e-15	2.72953e-14	sig
TLN1	99352.9	2.07617	0.0829325	25.0345	2.5737e-138	6.7771e-137	sig		IL12B	982.596	11.07	0.595159	18.6001	3.20711e-77	8.0947e-76	sig		AC008063.3	21.1632	3.2694	0.412385	7.92802	2.2266e-15	3.00305e-14	sig
CH507-9B2.1	1228.62	2.38236	0.0951883	25.0279	3.04006e-138	7.99804e-137	sig		SGSH	762.086	-1.51319	0.0814335	-18.582	4.49836e-77	1.13342e-75	sig		MRPS6	7392.52	1.16719	0.147245	7.92687	2.24735e-15	3.02944e-14	sig
AK2	28424.2	-1.66231	0.0664277	-25.0243	3.32632e-138	8.74342e-137	sig		UAP1L1	4532.23	-1.49454	0.0804831	-18.5696	5.66365e-77	1.42579e-75	sig		RIN1	821.115	1.47624	0.186562	7.91287	2.51528e-15	3.38528e-14	sig
ZMIZ1-AS1	1027.56	8.76045	0.350225	25.0137	4.33236e-138	1.13778e-136	sig		RCN1	15569.1	1.62511	0.0875397	18.5642	6.25721e-77	1.57386e-75	sig		PLEKHF1	2018.34	1.05213	0.133012	7.91005	2.57295e-15	3.45927e-14	sig
RAD51D	1311.29	-1.8466	0.0738724	-24.9971	6.56608e-138	1.72289e-136	sig		FOCAD	3975.15	-1.1995	0.0646289	-18.5598	6.79633e-77	1.70799e-75	sig		EPOR	302.572	-1.12015	0.141664	-7.90712	2.63402e-15	3.53768e-14	sig
CLCN7	12108.6	1.36614	0.054688	24.9806	9.92397e-138	2.60167e-136	sig		MPRIP	10477	-1.00093	0.0539483	-18.5535	7.63587e-77	1.91732e-75	sig		TINCR	50.6263	-1.7793	0.225111	-7.90407	2.69944e-15	3.62176e-14	sig
KRI1	3497.61	-1.28358	0.0514764	-24.9353	3.08581e-137	8.08264e-136	sig		ATP8B3	1156.56	-1.60438	0.0865494	-18.5372	1.03538e-76	2.59754e-75	sig		SLC25A27	58.5759	-1.88844	0.238978	-7.90214	2.74148e-15	3.67625e-14	sig
MT1F	920.58	-4.70448	0.188685	-24.933	3.26803e-137	8.5524e-136	sig		MAP1A	391.543	4.52536	0.244125	18.5371	1.03754e-76	2.60072e-75	sig		MT2A	11718.9	1.41933	0.179782	7.89469	2.91035e-15	3.89659e-14	sig
C1orf198	3248.84	1.48989	0.059778	24.9237	4.11703e-137	1.07647e-135	sig		KIF21B	3554.98	-2.03581	0.109835	-18.5352	1.07423e-76	2.69037e-75	sig		S100A3	266.724	1.16986	0.148234	7.89199	2.97408e-15	3.97778e-14	sig
CDK20	1844.29	-2.02088	0.0810888	-24.9218	4.32056e-137	1.1287e-135	sig		RP11-196G18.3	373.549	3.57682	0.192985	18.5342	1.09356e-76	2.73642e-75	sig		PPBP	19.3899	5.33307	0.676639	7.88171	3.22939e-15	4.31476e-14	sig
DCAF12	13514.4	-1.09884	0.0441218	-24.9048	6.59981e-137	1.72261e-135	sig		DDX60	11495.7	1.44071	0.0777765	18.5237	1.32863e-76	3.32179e-75	sig		GBP5	16093	-1.06913	0.135793	-7.87319	3.457e-15	4.61406e-14	sig
TICAM1	4599.11	2.27845	0.091538	24.8907	9.371e-137	2.44377e-135	sig		ADORA2A	170.917	4.62952	0.250143	18.5075	1.79706e-76	4.4891e-75	sig		PGBD5	309.836	-1.11067	0.141268	-7.86219	3.77474e-15	5.03031e-14	sig
FANCG	2053.16	-2.38701	0.0959072	-24.8888	9.84717e-137	2.5657e-135	sig		RFX8	1225.39	-2.37553	0.12837	-18.5052	1.87341e-76	4.67582e-75	sig		KRT16	30.8403	9.50581	1.2095	7.85932	3.86232e-15	5.13637e-14	sig
WHSC1	7535.25	-1.90647	0.0767087	-24.8534	2.37623e-136	6.18588e-135	sig		TOB1	6109.88	-1.39046	0.0751448	-18.5037	1.92703e-76	4.80553e-75	sig		MTUS1	2060.59	1.01905	0.129688	7.8577	3.91244e-15	5.19764e-14	sig
FBXO43	248.486	-3.09924	0.124753	-24.8429	3.08228e-136	8.01689e-135	sig		AKAP1	6550.24	-1.12134	0.0606069	-18.5018	1.99572e-76	4.97258e-75	sig		LRRC1	270.391	1.1827	0.150737	7.84611	4.29151e-15	5.6836e-14	sig
RP11-1D12.2	355.364	-6.55751	0.264205	-24.8198	5.48205e-136	1.42462e-134	sig		EXOC3L4	144.768	4.0725	0.220133	18.5002	2.05734e-76	5.12173e-75	sig		MTHFS	179.12	-1.27116	0.162212	-7.83639	4.63678e-15	6.13138e-14	sig
MTM1	2594.86	-1.67061	0.0673207	-24.8157	6.07034e-136	1.57612e-134	sig		MYCL	2261.36	-2.06036	0.111422	-18.4914	2.4206e-76	6.02093e-75	sig		PALM	80.4097	-1.69451	0.216434	-7.82924	4.90823e-15	6.48033e-14	sig
CENPL	1002.65	-1.63463	0.0658837	-24.8109	6.83823e-136	1.77394e-134	sig		ARHGAP44	1766.74	-1.17508	0.0635542	-18.4894	2.51396e-76	6.24782e-75	sig		ANKRD34B	56.8406	-2.46921	0.315584	-7.82425	5.10676e-15	6.73898e-14	sig
EPAS1	2997.74	1.76637	0.0713128	24.7693	1.92049e-135	4.97769e-134	sig		DHX37	5925.93	1.41527	0.0765689	18.4837	2.79586e-76	6.94249e-75	sig		LIF	674.784	-1.34238	0.171739	-7.81637	5.43672e-15	7.14871e-14	sig
CLEC2D	1539.77	2.42211	0.0978238	24.7599	2.4244e-135	6.27832e-134	sig		ZIC5	1734.81	-1.51346	0.0819378	-18.4708	3.54803e-76	8.80273e-75	sig		YPEL3	481.32	-1.25235	0.160268	-7.8141	5.5357e-15	7.27512e-14	sig
RNF19B	17686.4	2.17682	0.087959	24.7481	3.25121e-135	8.41211e-134	sig		TRIP10	5414.53	1.60876	0.0871331	18.4632	4.08263e-76	1.01205e-74	sig		CAPG	47847.5	-1.22799	0.157152	-7.81402	5.53942e-15	7.2763e-14	sig
HAUS6	5634.77	-1.61282	0.0652121	-24.7319	4.85975e-135	1.25631e-133	sig		TBX19	350.744	2.07624	0.112494	18.4564	4.63046e-76	1.14688e-74	sig		C17orf96	1495.03	1.08416	0.138758	7.81335	5.56896e-15	7.31136e-14	sig
HNRNPR	17806.3	-1.20247	0.0486301	-24.727	5.48814e-135	1.41629e-133	sig		DLG4	2068.45	-1.38333	0.0749749	-18.4506	5.15397e-76	1.27545e-74	sig		NOS1AP	360.73	-1.06836	0.136741	-7.81305	5.58213e-15	7.32491e-14	sig
ARHGEF39	1391.88	-2.80916	0.113607	-24.727	5.48619e-135	1.41629e-133	sig		ADPGK-AS1	186.315	3.04554	0.165135	18.4427	5.96935e-76	1.47598e-74	sig		SLC24A3	19.4814	5.61903	0.719519	7.80943	5.74466e-15	7.52281e-14	sig
HN1L	4794.38	-1.84568	0.0746868	-24.7122	7.90516e-135	2.03827e-133	sig		PPP3CC	3889.57	1.42062	0.0770858	18.4291	7.68175e-76	1.89778e-74	sig		LINC01330	51.6673	-1.83274	0.23554	-7.78103	7.19363e-15	9.36301e-14	sig
TRIM69	4953.21	2.59917	0.105207	24.7054	9.354e-135	2.40975e-133	sig		TUBB2A	327.653	4.03761	0.219145	18.4244	8.3722e-76	2.06661e-74	sig		ERMN	129.079	-1.49699	0.192564	-7.774	7.60472e-15	9.88306e-14	sig
RUVBL1	4253.11	-2.39854	0.0973069	-24.6493	3.74719e-134	9.64503e-133	sig		PRKACB	4697.92	-1.26246	0.0685429	-18.4185	9.33719e-76	2.30286e-74	sig		RP11-1055B8.4	178.303	-1.20255	0.154737	-7.77156	7.75231e-15	1.00647e-13	sig
SESN1	5095.58	1.66996	0.0677571	24.6462	4.03764e-134	1.03837e-132	sig		RP11-1094M14.8	135.372	6.06182	0.3295	18.397	1.38813e-75	3.4178e-74	sig		FEZ1	134.093	-1.29443	0.166855	-7.75782	8.63998e-15	1.11889e-13	sig
RIT1	9939.92	1.51349	0.0614147	24.6438	4.2861e-134	1.10131e-132	sig		FICD	1020.56	1.72419	0.0937586	18.3897	1.58835e-75	3.90749e-74	sig		DBP	639.959	-1.20722	0.155677	-7.75464	8.85966e-15	1.14618e-13	sig
ITGB2-AS1	813.446	2.51726	0.102171	24.6376	4.9936e-134	1.28199e-132	sig		LANCL2	1999.45	1.28295	0.0698077	18.3783	1.96019e-75	4.81816e-74	sig		RAB3D	458.379	-1.07909	0.13941	-7.74043	9.90782e-15	1.27856e-13	sig
FADS3	4399.25	3.22199	0.130785	24.6357	5.23343e-134	1.3424e-132	sig		HORMAD1	169.211	3.41913	0.186047	18.3778	1.97956e-75	4.86167e-74	sig		A4GALT	948.293	-1.00272	0.129814	-7.72425	1.1251e-14	1.44536e-13	sig
HYAL3	1824.18	-3.37628	0.137474	-24.5594	3.43161e-133	8.79468e-132	sig		STK40	10462.6	1.35464	0.0737866	18.3589	2.80216e-75	6.87615e-74	sig		RECQL4	4970.43	1.04575	0.135457	7.72019	1.16157e-14	1.48998e-13	sig
DHX34	4095.94	1.381	0.0562573	24.5479	4.55147e-133	1.16547e-131	sig		GATA2	3838.08	-1.81936	0.0991571	-18.3482	3.41088e-75	8.36283e-74	sig		PCDHAC2	141.789	-2.33237	0.302141	-7.71948	1.16805e-14	1.49754e-13	sig
ARRDC4	4581.15	1.99524	0.0813038	24.5405	5.45876e-133	1.39659e-131	sig		AURKA	4567.13	-1.60142	0.0873212	-18.3395	4.00797e-75	9.81852e-74	sig		TGM3	30.4405	2.86873	0.371752	7.71678	1.19304e-14	1.5273e-13	sig
SPC24	1217.27	-3.62532	0.147747	-24.5374	5.9014e-133	1.50854e-131	sig		SKI	5367.65	-1.05649	0.0576231	-18.3345	4.38704e-75	1.07381e-73	sig		MAML2	5599.69	-1.02824	0.133473	-7.70371	1.32176e-14	1.68955e-13	sig
DEPDC1B	1783.92	-2.4388	0.0994688	-24.5182	9.44162e-133	2.41143e-131	sig		DUSP6	47208	1.29522	0.0706512	18.3326	4.54529e-75	1.11161e-73	sig		EPHB3	71.2964	1.82197	0.236767	7.69522	1.41248e-14	1.80193e-13	sig
SH2B3	11100.9	2.13266	0.0870098	24.5106	1.13893e-132	2.90638e-131	sig		TOR1B	5785.86	1.46181	0.0797419	18.3318	4.61793e-75	1.12843e-73	sig		TCEAL1	1265.06	1.06761	0.138856	7.68863	1.4872e-14	1.89631e-13	sig
CBX2	438.998	-2.68139	0.109453	-24.4981	1.54604e-132	3.94188e-131	sig		HCFC2	1071.65	1.96355	0.107122	18.33	4.76704e-75	1.16389e-73	sig		KLLN	156.905	1.26723	0.164865	7.68645	1.51272e-14	1.92789e-13	sig
RHOBTB2	8786.22	2.06025	0.0841166	24.4928	1.7623e-132	4.48941e-131	sig		FGL2	9533.38	1.51002	0.0824133	18.3225	5.47277e-75	1.33508e-73	sig		SSTR3	41.7875	-2.03905	0.265497	-7.68012	1.58941e-14	2.02162e-13	sig
STARD8	4640.51	1.45966	0.0596261	24.4802	2.40168e-132	6.11297e-131	sig		FAM101B	7665.73	-1.76356	0.0962917	-18.3147	6.3122e-75	1.53857e-73	sig		ANKRD22	508.843	9.07796	1.18322	7.67226	1.68998e-14	2.14211e-13	sig
ZNF695	315.433	-2.77057	0.113228	-24.4689	3.16384e-132	8.04602e-131	sig		GABARAPL1	10967.1	-1.21569	0.0663978	-18.3092	6.98293e-75	1.70064e-73	sig		RP11-299G20.5	158.102	-1.07876	0.14117	-7.64152	2.14675e-14	2.71038e-13	sig
PRR16	1076.51	6.96512	0.284668	24.4675	3.27507e-132	8.32175e-131	sig		ERAP2	975.791	1.84159	0.100595	18.3068	7.29783e-75	1.77585e-73	sig		GUCY1A3	215.708	-1.54063	0.201645	-7.6403	2.16714e-14	2.73345e-13	sig
FAM72C	493.772	-3.17045	0.129579	-24.4672	3.29931e-132	8.37619e-131	sig		GPR68	1100.3	1.6814	0.0919163	18.2927	9.4602e-75	2.30011e-73	sig		RP11-95G6.1	38.1695	2.09446	0.274463	7.63114	2.32691e-14	2.92922e-13	sig
SIMC1	2008.7	-1.88532	0.0771217	-24.446	5.55083e-132	1.40803e-130	sig		HDAC5	7844.5	-1.81838	0.0994076	-18.2921	9.56232e-75	2.32301e-73	sig		OR7E47P	95.0084	1.67938	0.220099	7.63009	2.34581e-14	2.94868e-13	sig
BIN2	11422.7	1.16766	0.0477795	24.4385	6.66646e-132	1.68957e-130	sig		HIST1H2AC	1815.19	2.0336	0.111183	18.2906	9.83651e-75	2.38763e-73	sig		LINC01094	63.8534	-1.89239	0.248021	-7.62999	2.34775e-14	2.94967e-13	sig
SLC25A29	2811.84	1.72689	0.0706738	24.4347	7.32307e-132	1.85441e-130	sig		LIMS1	47405.8	-1.19491	0.0653411	-18.2872	1.04619e-74	2.53731e-73	sig		KIAA1755	30.378	6.65166	0.872942	7.61983	2.54017e-14	3.18831e-13	sig
DAGLA	1474.79	2.76779	0.1133	24.4288	8.4504e-132	2.13806e-130	sig		CTD-2020K17.1	3893.83	2.02145	0.110669	18.2658	1.55052e-74	3.75733e-73	sig		ROBO4	20.0902	3.46298	0.454497	7.61936	2.54941e-14	3.19834e-13	sig
FHL1	1516.18	2.20913	0.0904424	24.4258	9.09902e-132	2.30021e-130	sig		RHOH	543.185	2.76713	0.151513	18.2633	1.6211e-74	3.92511e-73	sig		HIST1H2BJ	123.511	1.29777	0.170376	7.61712	2.594e-14	3.24953e-13	sig
PSRC1	1196.42	-3.09582	0.126821	-24.411	1.30811e-131	3.30406e-130	sig		ATP10A	5196.02	1.20735	0.0661085	18.2632	1.62506e-74	3.93142e-73	sig		PECR	687.707	-1.32055	0.173622	-7.60591	2.82907e-14	3.53709e-13	sig
KIAA1683	427.718	4.17396	0.171078	24.398	1.79413e-131	4.52782e-130	sig		SIX1	1500.48	1.80367	0.0987786	18.2597	1.73261e-74	4.18814e-73	sig		RPS10	895.131	1.06885	0.140572	7.60358	2.88041e-14	3.59954e-13	sig
TMEM45A	3107.74	-2.93629	0.120405	-24.3867	2.36899e-131	5.9735e-130	sig		XYLT2	1755.99	-1.86102	0.101964	-18.2516	2.00835e-74	4.85067e-73	sig		PAK5	76.2304	1.59636	0.210324	7.58999	3.19925e-14	3.98634e-13	sig
VIPR1	330.73	3.9655	0.16272	24.3701	3.54811e-131	8.93913e-130	sig		XPOT	18371	-1.62814	0.0892437	-18.2437	2.32209e-74	5.60377e-73	sig		TMEM184C	9893.07	1.08031	0.142784	7.56607	3.84695e-14	4.77717e-13	sig
MAP4K3	4284.63	2.6034	0.106831	24.3694	3.61072e-131	9.08917e-130	sig		MYO6	13156.6	-1.51944	0.0833401	-18.2318	2.88481e-74	6.95026e-73	sig		SLAMF1	426.764	1.74611	0.230918	7.5616	3.98155e-14	4.93477e-13	sig
MCM8	940.25	-2.69157	0.110465	-24.366	3.92765e-131	9.8786e-130	sig		VEGFA	26513.9	-1.01303	0.0555797	-18.2267	3.17055e-74	7.63236e-73	sig		TESMIN	531.944	-1.11979	0.148161	-7.55792	4.09556e-14	5.06875e-13	sig
CCNB2	3318.95	-2.39063	0.0981471	-24.3576	4.81215e-131	1.2093e-129	sig		ARHGAP18	7795.72	-1.34453	0.0738015	-18.2182	3.69801e-74	8.89476e-73	sig		ANXA8L1	142.917	2.40908	0.318831	7.55598	4.15714e-14	5.14249e-13	sig
MTBP	1012.23	-2.28017	0.093623	-24.3548	5.15341e-131	1.29397e-129	sig		USP22	15154.5	-1.06531	0.0585192	-18.2044	4.76387e-74	1.1449e-72	sig		SYT6	46.1915	2.06982	0.27397	7.55492	4.19109e-14	5.18198e-13	sig
ST20-AS1	821.533	2.39927	0.0985447	24.347	6.23616e-131	1.56451e-129	sig		ZNF362	1281.44	-1.97174	0.108355	-18.197	5.44743e-74	1.3081e-72	sig		PLEKHH3	597.854	-1.13848	0.150701	-7.55456	4.20291e-14	5.19411e-13	sig
IVNS1ABP	17551.2	1.60947	0.0661098	24.3453	6.49609e-131	1.62835e-129	sig		PTER	3356.69	-1.41174	0.0776168	-18.1886	6.35801e-74	1.523e-72	sig		CCDC80	53.3138	1.89092	0.250389	7.55192	4.28873e-14	5.29761e-13	sig
P2RY8	6265.84	-2.01375	0.0827709	-24.3292	9.63144e-131	2.41224e-129	sig		MBD4	4581.72	-1.27336	0.0700388	-18.1808	7.32522e-74	1.75324e-72	sig		TLR7	386.581	-1.52606	0.20242	-7.53908	4.73314e-14	5.83535e-13	sig
AIG1	4950.25	-2.74507	0.112927	-24.3084	1.59686e-130	3.99605e-129	sig		SERINC5	1865.93	-1.31306	0.0722726	-18.1682	9.22177e-74	2.20536e-72	sig		NEK2	1098.23	-1.09786	0.145872	-7.52624	5.2224e-14	6.43545e-13	sig
C1orf112	515.541	-2.90057	0.119381	-24.2968	2.12164e-130	5.30481e-129	sig		EIF2S1	15675.2	1.41836	0.0780714	18.1674	9.3446e-74	2.2329e-72	sig		ADAMTS6	197.349	1.30438	0.173415	7.52171	5.40653e-14	6.65277e-13	sig
NBR1	10063.7	1.16996	0.0481817	24.2824	3.01071e-130	7.52146e-129	sig		C22orf42	124.935	4.25268	0.234085	18.1673	9.37502e-74	2.23729e-72	sig		RP11-3L21.2	35.5631	-3.00105	0.399205	-7.51758	5.58008e-14	6.86305e-13	sig
KCNIP2	504.8	2.73861	0.112837	24.2706	4.012e-130	1.00145e-128	sig		YPEL3	481.32	-3.24749	0.178755	-18.1672	9.37833e-74	2.23729e-72	sig		GRIK2	288.051	1.21136	0.161173	7.51592	5.65108e-14	6.94704e-13	sig
MT1G	600.692	-4.83733	0.199479	-24.2499	6.63397e-130	1.65454e-128	sig		TRIM65	2519.3	-2.04931	0.112803	-18.1672	9.3882e-74	2.23782e-72	sig		SHROOM2	38.6587	-2.26066	0.300992	-7.51071	5.88092e-14	7.22268e-13	sig
NEDD4L	422.12	-2.56819	0.105911	-24.2486	6.84244e-130	1.7051e-128	sig		IFNB1	142.693	6.43252	0.354176	18.1619	1.03336e-73	2.46115e-72	sig		TUBB2A	327.653	1.68122	0.224524	7.48794	6.99617e-14	8.55965e-13	sig
ANXA4	25449.6	-2.10033	0.0866323	-24.2441	7.62384e-130	1.89823e-128	sig		TP53INP1	872.638	-1.84513	0.101596	-18.1615	1.04202e-73	2.47975e-72	sig		BMS1P4	354.982	1.50308	0.200792	7.48577	7.11286e-14	8.69827e-13	sig
SFXN2	885.453	-2.16512	0.0893095	-24.2428	7.86831e-130	1.95746e-128	sig		GRPEL2	1867.89	-1.55877	0.0858358	-18.1599	1.07175e-73	2.54842e-72	sig		EGR4	78.7496	1.81568	0.242589	7.48461	7.176e-14	8.77132e-13	sig
MDM1	821.548	-2.26203	0.0934604	-24.2031	2.06485e-129	5.12831e-128	sig		RAI1	3330.89	-1.48073	0.0815548	-18.1563	1.14478e-73	2.71985e-72	sig		RP11-7F17.8	59.5376	-1.59973	0.213916	-7.47834	7.52655e-14	9.19105e-13	sig
INTS7	2927.6	-1.33654	0.0552384	-24.1958	2.46178e-129	6.10905e-128	sig		MIR4435-2HG	7409.12	2.0739	0.114439	18.1224	2.1212e-73	5.0315e-72	sig		CD1A	20.535	3.89397	0.521211	7.471	7.9586e-14	9.69101e-13	sig
ELANE	20539.8	-4.36628	0.180503	-24.1895	2.86805e-129	7.11129e-128	sig		GDAP1	1096.19	1.34989	0.0745056	18.118	2.29844e-73	5.44749e-72	sig		DEPTOR	120.734	-1.57453	0.210866	-7.467	8.20468e-14	9.97175e-13	sig
FRMD4A	1770.29	5.21188	0.215636	24.1698	4.62098e-129	1.14481e-127	sig		GUCY1A3	215.708	2.78982	0.154005	18.115	2.42476e-73	5.74221e-72	sig		FCRLB	30.7014	2.82183	0.378099	7.46322	8.4433e-14	1.02569e-12	sig
MIR223	1098.24	-4.2325	0.175126	-24.1683	4.7963e-129	1.18725e-127	sig		C1orf21	3608.79	1.07918	0.0595745	18.1149	2.43298e-73	5.75699e-72	sig		KLHL29	54.1794	2.13453	0.286396	7.45307	9.1192e-14	1.10623e-12	sig
AMMECR1	3696.83	-2.51771	0.104176	-24.168	4.833e-129	1.19534e-127	sig		NAT8L	2218.96	-2.54128	0.140357	-18.1058	2.86619e-73	6.77657e-72	sig		OPN3	238.104	1.01097	0.135665	7.452	9.19349e-14	1.11472e-12	sig
NUCB2	11556.4	-1.77625	0.0735271	-24.1578	6.17989e-129	1.5272e-127	sig		FEM1C	9098.42	2.00039	0.110504	18.1024	3.05323e-73	7.21294e-72	sig		CTD-2232E5.2	35.9826	2.76125	0.371162	7.43945	1.01103e-13	1.22184e-12	sig
IFNGR1	9231.03	1.94782	0.0806481	24.1521	7.09868e-129	1.7528e-127	sig		LIN52	1262.35	1.5708	0.0868064	18.0954	3.46429e-73	8.1774e-72	sig		NRAV	244.184	1.13504	0.152579	7.43907	1.01393e-13	1.22477e-12	sig
RAD51	1387.39	-3.36109	0.139176	-24.15	7.46901e-129	1.84271e-127	sig		ZNF8	1114.11	-1.42252	0.0786727	-18.0815	4.46062e-73	1.05207e-71	sig		EFHD1	59.1919	1.65239	0.222546	7.42493	1.12839e-13	1.36111e-12	sig
HEY2	402.051	5.10668	0.21154	24.1405	9.39922e-129	2.31699e-127	sig		RUNX1	15829.2	1.45466	0.0804551	18.0804	4.54624e-73	1.0714e-71	sig		RP11-709A23.2	22.4865	3.01959	0.406868	7.42153	1.15774e-13	1.39455e-12	sig
NRIR	558.142	4.35635	0.180468	24.1392	9.70474e-129	2.39032e-127	sig		IGHEP2	182.994	6.87256	0.380115	18.0802	4.5637e-73	1.07464e-71	sig		RTN4RL1	40.8185	2.28075	0.307457	7.4181	1.18816e-13	1.42852e-12	sig
VRK1	2786.54	-2.30942	0.0956984	-24.1323	1.14637e-128	2.82124e-127	sig		AC093323.3	1406.07	-2.65343	0.146809	-18.0741	5.10083e-73	1.20016e-71	sig		TLR8	630.774	1.21689	0.164139	7.41378	1.22749e-13	1.47443e-12	sig
DEK	24931.5	-1.44406	0.0599049	-24.1059	2.16824e-128	5.33165e-127	sig		PSAT1	13308.8	-1.94928	0.107868	-18.0709	5.39842e-73	1.26915e-71	sig		CA14	254.597	-1.06562	0.143846	-7.40808	1.28137e-13	1.53699e-12	sig
CENPI	612.206	-3.15549	0.130906	-24.105	2.21315e-128	5.43757e-127	sig		KREMEN1	1366.5	1.27792	0.070722	18.0697	5.52447e-73	1.29774e-71	sig		TCF7L1	256.608	-1.00938	0.136752	-7.38108	1.57006e-13	1.87017e-12	sig
PROC	425.893	6.42558	0.266752	24.0882	3.3196e-128	8.14932e-127	sig		COQ8A	4498.87	-1.54659	0.0855954	-18.0687	5.62732e-73	1.32083e-71	sig		TMC5	35.5652	3.11729	0.422956	7.37024	1.70323e-13	2.0241e-12	sig
HBP1	3879.72	2.17244	0.090222	24.0788	4.16682e-128	1.02207e-126	sig		PCDH9	299.638	3.00968	0.166571	18.0684	5.64875e-73	1.3248e-71	sig		AC007743.1	50.9322	2.84408	0.386415	7.36016	1.83684e-13	2.17583e-12	sig
LRRC25	269.708	5.72942	0.237951	24.0781	4.24133e-128	1.03949e-126	sig		MOB3A	9539.94	-1.24599	0.0689862	-18.0615	6.41028e-73	1.50219e-71	sig		WDR54	411.691	1.6931	0.23012	7.35745	1.87463e-13	2.21958e-12	sig
FOSB	790.831	3.22368	0.133937	24.0686	5.33059e-128	1.30538e-126	sig		CBX6	6028.98	1.32791	0.0735804	18.0471	8.31685e-73	1.94741e-71	sig		PMP22	77.4109	1.70608	0.231921	7.3563	1.89071e-13	2.23656e-12	sig
CEP78	1864.26	-1.84205	0.0765562	-24.0614	6.34829e-128	1.55332e-126	sig		ISOC1	2515.5	1.63683	0.0907191	18.0428	8.98272e-73	2.10164e-71	sig		SKOR1	65.3529	-1.60659	0.218832	-7.34168	2.10937e-13	2.48834e-12	sig
CPNE2	12709.7	2.14519	0.089166	24.0584	6.81419e-128	1.66595e-126	sig		FAM131B	355.62	-2.42091	0.13419	-18.0408	9.31154e-73	2.17682e-71	sig		DNASE1L3	17.0131	5.38063	0.73386	7.33196	2.26813e-13	2.66705e-12	sig
NTN1	1206.64	-2.20019	0.091469	-24.0539	7.59603e-128	1.85556e-126	sig		CEBPG	6971.67	-1.34452	0.0745348	-18.0388	9.66412e-73	2.25744e-71	sig		HOMER3	3110.09	-1.09206	0.149496	-7.30495	2.77366e-13	3.23045e-12	sig
TONSL	3899.19	-2.284	0.0949945	-24.0435	9.75694e-128	2.38148e-126	sig		WDR91	2255.81	-1.54942	0.085922	-18.0329	1.07557e-72	2.51041e-71	sig		KIAA1210	84.0519	-1.36714	0.187365	-7.29667	2.94983e-13	3.43251e-12	sig
RECQL4	4970.43	-3.24143	0.134818	-24.0431	9.8679e-128	2.40659e-126	sig		CD226	798.419	2.3068	0.127943	18.03	1.13355e-72	2.64152e-71	sig		ATF4	43897.8	-1.0489	0.143762	-7.29603	2.96374e-13	3.44714e-12	sig
KIF2C	6171.67	-2.70004	0.112322	-24.0383	1.10605e-127	2.69522e-126	sig		KB-1507C5.4	108.659	5.12223	0.284166	18.0255	1.22903e-72	2.86173e-71	sig		FABP5	28141.7	1.05565	0.145171	7.27175	3.54857e-13	4.11618e-12	sig
NOL11	5332.31	-1.52994	0.0636886	-24.0223	1.62821e-127	3.96439e-126	sig		UBA6	8567.69	1.29792	0.072006	18.0251	1.23688e-72	2.87769e-71	sig		DMD	128.98	1.46559	0.201628	7.2688	3.62697e-13	4.20333e-12	sig
PPFIA2	701.425	6.6959	0.278757	24.0205	1.69679e-127	4.12797e-126	sig		HAUS3	1949.26	1.45754	0.0808808	18.0208	1.33687e-72	3.10785e-71	sig		LILRA1	33.2627	2.47658	0.341213	7.25815	3.92412e-13	4.54155e-12	sig
PC	714.748	3.00747	0.12524	24.0136	2.00501e-127	4.87384e-126	sig		ADAM10	27981.5	-1.57311	0.0873168	-18.0161	1.45735e-72	3.38253e-71	sig		KCNA10	87.479	1.65508	0.228162	7.25396	4.04757e-13	4.6802e-12	sig
CTNS	3875.06	1.5816	0.0658655	24.0126	2.05462e-127	4.99034e-126	sig		ULBP1	202.932	-3.77656	0.209864	-17.9953	2.12e-72	4.91665e-71	sig		CYP11A1	31.2568	2.76589	0.381545	7.24919	4.19283e-13	4.83946e-12	sig
CPQ	5951.91	1.74239	0.0726029	23.999	2.84948e-127	6.91528e-126	sig		RP1-68D18.2	364.88	4.64851	0.258473	17.9845	2.57607e-72	5.9696e-71	sig		LINC01137	604.866	1.08809	0.150409	7.23417	4.68396e-13	5.38215e-12	sig
FGFR1OP	1399.62	-1.91816	0.0799404	-23.9948	3.14733e-127	7.63188e-126	sig		CLTCL1	2757.44	-1.86569	0.103774	-17.9784	2.87663e-72	6.6608e-71	sig		BSPRY	238.679	-1.37469	0.190116	-7.23084	4.80028e-13	5.51089e-12	sig
FLOT1	5476.53	3.66972	0.15297	23.9899	3.54558e-127	8.59059e-126	sig		HS2ST1	16445.8	-1.19508	0.0664781	-17.977	2.94793e-72	6.82047e-71	sig		FAM46C	162.786	-1.15309	0.159674	-7.22153	5.14073e-13	5.88858e-12	sig
VGLL4	8025.73	2.61663	0.10913	23.9771	4.81734e-127	1.16624e-125	sig		INPP5D	17365.4	-1.01243	0.0563274	-17.9741	3.10806e-72	7.18526e-71	sig		MACROD2	102.841	1.92686	0.266865	7.22038	5.18438e-13	5.93328e-12	sig
CARD19	7747.47	3.55597	0.148415	23.9597	7.31495e-127	1.76946e-125	sig		FANCL	1761.03	1.35855	0.0756544	17.9573	4.20503e-72	9.71356e-71	sig		NR1D1	237.672	-1.19529	0.165548	-7.2202	5.19116e-13	5.9384e-12	sig
LMNB1	19594.9	-1.50798	0.0629762	-23.9453	1.03535e-126	2.50244e-125	sig		PMM2	2320.03	1.254	0.0698754	17.9463	5.13329e-72	1.18484e-70	sig		AC131056.3	58.8064	-1.91369	0.265058	-7.21988	5.20343e-13	5.94979e-12	sig
TACC3	6128.59	-3.07788	0.128665	-23.9217	1.81968e-126	4.39457e-125	sig		RP11-10J5.1	172.205	7.09103	0.395141	17.9456	5.19551e-72	1.19826e-70	sig		FMNL2	13130.1	-1.00873	0.139989	-7.20575	5.7724e-13	6.57695e-12	sig
LANCL3	944.646	1.63149	0.0682727	23.8967	3.31304e-126	7.9946e-125	sig		MTMR9	2488	1.28743	0.0717471	17.9441	5.33974e-72	1.23055e-70	sig		FAM225B	113.865	1.21607	0.168857	7.20178	5.9433e-13	6.76867e-12	sig
MSC	6493.25	3.36077	0.140649	23.8948	3.46867e-126	8.36334e-125	sig		NAA40	2563.3	-1.40828	0.0785294	-17.9332	6.49781e-72	1.49624e-70	sig		MIOX	29.1826	-2.26839	0.316036	-7.17764	7.09253e-13	8.05251e-12	sig
LIG1	3177.53	-2.25217	0.0942715	-23.8903	3.86217e-126	9.30458e-125	sig		PCYOX1	3235.55	-1.56326	0.0871823	-17.9309	6.76768e-72	1.55715e-70	sig		RAB38	135.501	1.14957	0.160357	7.16878	7.56689e-13	8.58729e-12	sig
TBXA2R	1167.73	3.42536	0.143402	23.8863	4.2462e-126	1.02215e-124	sig		PUS3	2268.31	1.76119	0.0982415	17.9271	7.24057e-72	1.66464e-70	sig		APOC1P1	104.398	-1.50456	0.209896	-7.16809	7.6051e-13	8.62303e-12	sig
DAPK2	565.446	5.80612	0.243158	23.878	5.18861e-126	1.248e-124	sig		HLCS	1611.28	-1.52309	0.0849725	-17.9245	7.59265e-72	1.74422e-70	sig		STON2	108.541	-1.5159	0.212098	-7.14714	8.86053e-13	9.98481e-12	sig
PSTPIP2	1505.26	-2.25214	0.0943254	-23.8763	5.39821e-126	1.29736e-124	sig		ELFN1	815.892	-2.27087	0.126714	-17.9212	8.06003e-72	1.85012e-70	sig		CTSG	2969.59	-1.25304	0.175365	-7.14534	8.97765e-13	1.01124e-11	sig
ZMYND15	922.879	7.59242	0.318044	23.8723	5.94867e-126	1.4285e-124	sig		ZCCHC2	9370.06	1.25492	0.0700724	17.9089	1.00499e-71	2.30327e-70	sig		DARS-AS1	105.856	1.53182	0.21481	7.13103	9.96213e-13	1.11918e-11	sig
CENPP	458.415	-2.26333	0.0948185	-23.8701	6.2599e-126	1.50202e-124	sig		ZNF395	1780.88	-2.03647	0.113742	-17.9043	1.09075e-71	2.49783e-70	sig		APOC1	30062.5	-1.24422	0.174546	-7.12833	1.01591e-12	1.14081e-11	sig
EDEM1	36352	-1.27108	0.0533195	-23.8389	1.32025e-125	3.1653e-124	sig		PLA1A	124.693	5.46737	0.305452	17.8993	1.19451e-71	2.73332e-70	sig		ADAM11	165.726	-1.13237	0.159026	-7.12064	1.07428e-12	1.20372e-11	sig
HUS1	4115	1.38682	0.0582335	23.8149	2.34189e-125	5.61016e-124	sig		CBX8	1093.82	-2.01979	0.112847	-17.8985	1.21241e-71	2.77209e-70	sig		RP1-68D18.4	307.321	1.94082	0.272734	7.11616	1.10972e-12	1.24235e-11	sig
SPINT1	1440.6	3.23797	0.135972	23.8134	2.4244e-125	5.80314e-124	sig		DNAJC2	5179.05	1.43877	0.0804179	17.8911	1.38232e-71	3.1581e-70	sig		MKX	25.3888	2.71063	0.380969	7.11508	1.11844e-12	1.25158e-11	sig
LOXL4	533.633	3.55799	0.149487	23.8013	3.23809e-125	7.74459e-124	sig		CD300LB	521.036	-1.96668	0.110037	-17.8729	1.91825e-71	4.37907e-70	sig		TNFRSF18	192.229	1.13876	0.160224	7.10729	1.18342e-12	1.32371e-11	sig
ETS1	10934.8	2.02012	0.0848854	23.7982	3.48308e-125	8.32382e-124	sig		BICD1	965.799	-1.79977	0.100717	-17.8695	2.0379e-71	4.64857e-70	sig		MEOX2	89.1479	1.89213	0.266299	7.1053	1.20062e-12	1.34177e-11	sig
TNFSF13B	6723.03	1.85148	0.0779038	23.7662	7.46605e-125	1.7828e-123	sig		MACC1	107.411	5.56818	0.311705	17.8636	2.26409e-71	5.16049e-70	sig		NMUR1	188.447	-1.01445	0.143051	-7.09153	1.3264e-12	1.4772e-11	sig
PDCL	2961.68	1.39132	0.0585632	23.7576	9.16069e-125	2.1857e-123	sig		ABHD5	1363.95	1.11375	0.0623641	17.8588	2.47072e-71	5.62707e-70	sig		ANKRD18A	414.786	1.19064	0.167911	7.09091	1.33229e-12	1.48248e-11	sig
ATP6V0D2	935.527	8.6207	0.362913	23.7542	9.95329e-125	2.37291e-123	sig		CEP120	1671.16	-1.70218	0.0953408	-17.8536	2.70853e-71	6.16385e-70	sig		PPIL6	121.713	-1.13223	0.159677	-7.09074	1.33393e-12	1.48367e-11	sig
SPECC1	1922.97	-1.56858	0.066108	-23.7275	1.87735e-124	4.47211e-123	sig		CTD-3088G3.8	235.312	2.60617	0.146343	17.8087	6.05069e-71	1.3759e-69	sig		ZXDA	230.6	-1.00995	0.142446	-7.09006	1.34056e-12	1.49039e-11	sig
SPN	30431.2	-1.28605	0.0542019	-23.727	1.90076e-124	4.52424e-123	sig		PHF11	5843.98	1.85807	0.104403	17.7971	7.44777e-71	1.69226e-69	sig		DHDH	99.8389	-1.56465	0.220773	-7.08713	1.36919e-12	1.51894e-11	sig
DARS2	2698.86	-1.45118	0.0612077	-23.7091	2.90476e-124	6.90844e-123	sig		ADORA2A-AS1	154.847	3.98631	0.224114	17.787	8.9126e-71	2.02352e-69	sig		ANKEF1	44.9191	4.16803	0.588866	7.07807	1.46174e-12	1.61811e-11	sig
RNF149	6661.83	2.12104	0.0895142	23.695	4.06268e-124	9.65462e-123	sig		SLC35A5	1169.52	1.19415	0.0671517	17.7829	9.58273e-71	2.17397e-69	sig		FABP5P7	425.04	1.59954	0.225991	7.0779	1.46353e-12	1.6194e-11	sig
SAMD11	572.233	4.96863	0.209713	23.6925	4.31133e-124	1.02373e-122	sig		KPNB1	43543.7	1.10716	0.0622732	17.779	1.02711e-70	2.32833e-69	sig		CKB	1470.82	1.24931	0.176514	7.07767	1.46595e-12	1.62138e-11	sig
ASF1B	2458.68	-3.26346	0.137876	-23.6695	7.43984e-124	1.7652e-122	sig		ZFP36L1	14241.8	-1.08239	0.0609046	-17.7719	1.167e-70	2.64339e-69	sig		REP15	18.5735	3.05193	0.431385	7.07474	1.49731e-12	1.65393e-11	sig
MIS18A	1039.44	-2.74145	0.115871	-23.6595	9.41482e-124	2.232e-122	sig		MT1X	1393.92	2.40331	0.135281	17.7652	1.31377e-70	2.97354e-69	sig		TPPP	276.088	1.52017	0.215097	7.06739	1.57871e-12	1.7401e-11	sig
CRELD1	4487.26	2.38115	0.100671	23.6528	1.10512e-123	2.61785e-122	sig		ST8SIA5	649.779	-2.08836	0.1176	-17.7582	1.48973e-70	3.36917e-69	sig		LMOD3	21.8617	3.59135	0.508667	7.06031	1.66129e-12	1.82799e-11	sig
CAPRIN2	8127.67	3.36905	0.142484	23.6452	1.32263e-123	3.13061e-122	sig		TMEM47	138.316	3.75319	0.211374	17.7562	1.54473e-70	3.49084e-69	sig		PYGM	109.503	-1.29546	0.183558	-7.05749	1.69535e-12	1.86467e-11	sig
ANXA11	68580.3	2.82694	0.119618	23.633	1.76426e-123	4.17262e-122	sig		MICA	1866.62	1.79686	0.101237	17.7491	1.75095e-70	3.95382e-69	sig		NMNAT3	416.243	-1.02146	0.144854	-7.05168	1.76775e-12	1.94098e-11	sig
FADS2	15438.4	-2.02385	0.0856736	-23.6228	2.24834e-123	5.31326e-122	sig		TNIP3	148.523	6.89546	0.388498	17.749	1.75348e-70	3.95646e-69	sig		MIR223	1098.24	-1.38469	0.196442	-7.04883	1.8043e-12	1.97941e-11	sig
KDELC2	2653.62	-1.73482	0.0735305	-23.5933	4.51869e-123	1.06701e-121	sig		CDK19	7403.82	-1.44468	0.0814874	-17.7288	2.51174e-70	5.66298e-69	sig		ADCY4	223.43	-1.21534	0.172472	-7.04662	1.8332e-12	2.01027e-11	sig
OSBPL11	2184.39	2.06981	0.0877926	23.5762	6.76968e-123	1.59727e-121	sig		TGS1	4620.15	1.45383	0.0820109	17.7273	2.58154e-70	5.81584e-69	sig		AC016710.1	85.8367	-1.71949	0.244326	-7.0377	1.95435e-12	2.1422e-11	sig
SSBP2	1823.21	1.51194	0.0641494	23.569	8.01405e-123	1.88937e-121	sig		MIR3142HG	113.516	3.86058	0.217906	17.7167	3.1144e-70	7.01088e-69	sig		MED13L	15861.7	-1.15372	0.164116	-7.02991	2.06661e-12	2.25947e-11	sig
LITAF	22395.7	2.14406	0.0910249	23.5546	1.12512e-122	2.65046e-121	sig		ADAMTS5	185.33	7.36628	0.415845	17.714	3.26963e-70	7.35464e-69	sig		B3GALT4	272.479	-1.1832	0.168496	-7.0221	2.18565e-12	2.3886e-11	sig
BCKDHB	1401.16	-1.95852	0.0831838	-23.5445	1.43094e-122	3.36819e-121	sig		LRRK2	1483.43	2.95466	0.166818	17.7119	3.39653e-70	7.63421e-69	sig		DLGAP1-AS2	122.377	-1.00873	0.14371	-7.01918	2.23166e-12	2.43474e-11	sig
SH3RF1	1668.02	1.82649	0.077599	23.5376	1.68357e-122	3.95973e-121	sig		RUBCNL	9071.06	-1.04827	0.0592069	-17.7053	3.81884e-70	8.5768e-69	sig		KLF2	784.612	-1.33828	0.190756	-7.01568	2.28829e-12	2.49441e-11	sig
ACACB	263.934	-3.40885	0.144845	-23.5344	1.81395e-122	4.26301e-121	sig		MYB	9555.7	-1.13952	0.0643746	-17.7013	4.09557e-70	9.19122e-69	sig		DMXL2	2430.96	-1.37004	0.195479	-7.0086	2.40713e-12	2.6195e-11	sig
PIP4K2C	3658.9	1.20348	0.0511783	23.5153	2.84141e-122	6.67238e-121	sig		RP11-218M22.1	896.641	-1.84495	0.104231	-17.7007	4.14452e-70	9.29392e-69	sig		LUCAT1	412.162	1.40275	0.200411	6.99939	2.57077e-12	2.79521e-11	sig
LPXN	2291.56	1.8697	0.0796	23.4887	5.31952e-122	1.24818e-120	sig		FGD3	1791.5	-1.82145	0.102932	-17.6956	4.53096e-70	1.01527e-68	sig		CLCN2	194.117	1.09681	0.15671	6.99897	2.57849e-12	2.80242e-11	sig
RP11-585P4.5	413.028	3.6659	0.156083	23.4869	5.55314e-122	1.30197e-120	sig		SLC15A4	2297.62	1.49885	0.084743	17.687	5.28176e-70	1.1826e-68	sig		KCNQ3	1023.01	1.05029	0.150474	6.97983	2.95528e-12	3.20244e-11	sig
PBK	1875.56	-3.5188	0.149823	-23.4864	5.61469e-122	1.31536e-120	sig		DHRS3	6338.44	-2.49328	0.141038	-17.6781	6.18895e-70	1.38465e-68	sig		ZCCHC12	40.9417	2.03299	0.291326	6.9784	2.9855e-12	3.23383e-11	sig
ADPRHL1	1005.94	2.75317	0.117284	23.4744	7.44487e-122	1.74275e-120	sig		SERPINB8	3693.74	1.1366	0.0642964	17.6775	6.2493e-70	1.39708e-68	sig		MGST3	8827.25	-1.16688	0.167371	-6.97182	3.12861e-12	3.38457e-11	sig
AURKB	2005.75	-3.0235	0.128926	-23.4514	1.27886e-121	2.99128e-120	sig		HCAR1	158.424	7.10175	0.402447	17.6464	1.084e-69	2.41967e-68	sig		EPB41L4A	60.1693	1.67039	0.239787	6.96612	3.25813e-12	3.52319e-11	sig
DLEU2	1393.34	-2.04734	0.0873116	-23.4486	1.3658e-121	3.19213e-120	sig		LDOC1L	1639.86	-1.27278	0.0721532	-17.6399	1.21611e-69	2.7104e-68	sig		LIMS2	37.9029	2.08665	0.299565	6.9656	3.2701e-12	3.53466e-11	sig
FCER1G	67477.3	2.86618	0.122241	23.447	1.4189e-121	3.31362e-120	sig		RP11-670E13.6	311.367	3.68351	0.209135	17.6131	1.95467e-69	4.34981e-68	sig		HLA-DOB	216.663	-1.06105	0.152511	-6.95719	3.47138e-12	3.74434e-11	sig
DIAPH3	1321.3	-2.90063	0.123765	-23.4365	1.81552e-121	4.23654e-120	sig		SP140	180.638	2.9606	0.168214	17.6002	2.45488e-69	5.45463e-68	sig		AFF3	690.671	-1.11865	0.161043	-6.94628	3.75042e-12	4.03178e-11	sig
SLC43A2	10966.2	2.05601	0.0877272	23.4364	1.81789e-121	4.23876e-120	sig		NXF1	11671	1.23471	0.0701882	17.5915	2.86423e-69	6.35933e-68	sig		GPR146	82.1029	1.61869	0.233343	6.93697	4.00602e-12	4.29577e-11	sig
RAP2C	10853.2	1.34715	0.0574921	23.432	2.0187e-121	4.70328e-120	sig		DYNLT1	15672.5	2.41842	0.137652	17.5691	4.2451e-69	9.41805e-68	sig		GUCY2F	73.868	-1.76352	0.254311	-6.93452	4.07598e-12	4.36896e-11	sig
KCTD3	2565.66	-1.17173	0.0500208	-23.4249	2.3833e-121	5.54841e-120	sig		EFR3B	656.202	-1.69018	0.0962152	-17.5667	4.43171e-69	9.8171e-68	sig		KCNQ5	373.465	1.03759	0.149639	6.93391	4.09359e-12	4.38602e-11	sig
CDCA5	2231.97	-3.347	0.142906	-23.421	2.61329e-121	6.07907e-120	sig		SAMD9	21090.6	2.4376	0.138855	17.555	5.4462e-69	1.20552e-67	sig		SIGLEC17P	37.283	2.36933	0.341779	6.93235	4.1392e-12	4.43304e-11	sig
COL9A3	370.924	-3.59497	0.153669	-23.3942	4.89602e-121	1.13803e-119	sig		LPCAT4	2286.38	-1.56092	0.0889372	-17.5508	5.86598e-69	1.29746e-67	sig		LRRN3	16.8195	3.60507	0.52031	6.9287	4.24717e-12	4.54487e-11	sig
PIF1	750.393	-3.34151	0.142885	-23.3861	5.92522e-121	1.37618e-119	sig		CBX1	4740.09	-1.27673	0.0727645	-17.546	6.37827e-69	1.4097e-67	sig		RP1-244F24.1	440.174	1.03124	0.148873	6.92701	4.29842e-12	4.5978e-11	sig
CCDC150	339.471	-2.88102	0.123231	-23.3791	6.96767e-121	1.61703e-119	sig		LIMD1	2797.69	1.12978	0.0643959	17.5443	6.57427e-69	1.45192e-67	sig		PEMT	917.512	1.09797	0.158793	6.91447	4.69603e-12	5.00228e-11	sig
LNPK	2306.49	-1.33539	0.0571298	-23.3746	7.74763e-121	1.79664e-119	sig		PDE4A	1438.49	-1.26479	0.0720988	-17.5425	6.78807e-69	1.498e-67	sig		KIAA1551	18376.3	-1.102	0.159695	-6.90067	5.17595e-12	5.49301e-11	sig
HIST1H2AC	1815.19	3.00367	0.128504	23.3742	7.82548e-121	1.81328e-119	sig		AC116366.6	372.389	2.97049	0.169353	17.5403	7.05969e-69	1.55676e-67	sig		RP11-64C12.3	30.3981	2.98715	0.432883	6.90059	5.17852e-12	5.49347e-11	sig
SYT17	1068.1	2.39382	0.102483	23.3583	1.13374e-120	2.62499e-119	sig		AF131215.2	386.097	2.90465	0.165617	17.5383	7.30215e-69	1.60901e-67	sig		RP4-607I7.1	278.525	3.16737	0.459306	6.89599	5.34907e-12	5.67205e-11	sig
PLBD2	7267.02	2.01105	0.0862264	23.3229	2.59878e-120	6.01238e-119	sig		SP100	13919.8	1.44429	0.0823777	17.5325	8.09609e-69	1.78261e-67	sig		TMEM150B	184.116	-1.35788	0.19694	-6.89491	5.38974e-12	5.71046e-11	sig
BORA	1001.17	-2.26625	0.0974012	-23.2672	9.53458e-120	2.20415e-118	sig		CLDN7	1104.13	-1.45243	0.0828606	-17.5286	8.66723e-69	1.90692e-67	sig		HTR2B	62.8703	-1.5125	0.219593	-6.88776	5.66782e-12	6.00261e-11	sig
AQP1	567.149	4.89077	0.210262	23.2603	1.11873e-119	2.58421e-118	sig		MRPL32	7020.19	1.86115	0.106197	17.5255	9.15867e-69	2.01353e-67	sig		MPEG1	565.249	1.8973	0.275471	6.88748	5.67893e-12	6.01189e-11	sig
AMPD3	3530.9	1.90356	0.0818673	23.2517	1.36635e-119	3.15373e-118	sig		CHAC1	606.286	-3.82357	0.218266	-17.518	1.04521e-68	2.29615e-67	sig		DNAI1	38.2369	2.11827	0.307664	6.88499	5.7791e-12	6.11542e-11	sig
MCM5	7957.99	-2.20433	0.0948682	-23.2357	1.98326e-119	4.5741e-118	sig		RP11-519G16.3	106.486	5.41222	0.308961	17.5175	1.05344e-68	2.31249e-67	sig		SEMA3F	247.038	-1.16062	0.168978	-6.86846	6.48971e-12	6.83642e-11	sig
DGKA	1218.28	1.89226	0.081458	23.2299	2.27302e-119	5.23834e-118	sig		ESYT1	17151.9	-1.24835	0.0712633	-17.5174	1.05499e-68	2.31415e-67	sig		BOP1	9667.19	1.01088	0.147289	6.86324	6.73144e-12	7.08815e-11	sig
CSTF3	6931.83	-1.07319	0.0462211	-23.2186	2.95447e-119	6.80352e-118	sig		NFKBID	1611.73	-1.22193	0.0697727	-17.513	1.14077e-68	2.50042e-67	sig		RP11-1C8.4	229.533	1.41936	0.207246	6.84866	7.45472e-12	7.8273e-11	sig
PTPN12	31140.5	1.24737	0.053726	23.2172	3.05317e-119	7.02536e-118	sig		C3orf80	516.619	-2.30293	0.131561	-17.5047	1.31998e-68	2.89106e-67	sig		DNMBP	389.626	1.16155	0.169922	6.83579	8.15562e-12	8.53533e-11	sig
TNFAIP3	33765.5	1.85939	0.0800882	23.2167	3.08677e-119	7.09718e-118	sig		FOXC1	669.99	1.59891	0.0915468	17.4655	2.62443e-68	5.7438e-67	sig		RP11-196G18.3	373.549	1.35773	0.198624	6.83567	8.16235e-12	8.5389e-11	sig
GPD1L	981.19	-2.11871	0.0912589	-23.2165	3.10252e-119	7.12788e-118	sig		ZNF589	709.074	-2.2535	0.129078	-17.4584	2.97217e-68	6.49999e-67	sig		RP11-495P10.9	62.0802	-1.60162	0.234886	-6.81871	9.18604e-12	9.56308e-11	sig
IRX3	4593.67	-2.26363	0.097508	-23.2149	3.22227e-119	7.39728e-118	sig		SLC39A14	6336.12	1.04099	0.0596312	17.4572	3.03583e-68	6.63423e-67	sig		NLRP1	141.222	-1.33664	0.196395	-6.80588	1.00434e-11	1.04345e-10	sig
RP11-673C5.1	1107.16	-1.93602	0.0834379	-23.2032	4.2316e-119	9.70688e-118	sig		NOD1	893.558	1.50838	0.086435	17.4511	3.37914e-68	7.37893e-67	sig		LINC00472	59.8792	3.17539	0.466934	6.80053	1.04238e-11	1.08209e-10	sig
ARRDC3	5990.71	1.49118	0.0642861	23.196	4.99722e-119	1.14543e-117	sig		GFPT2	104.86	4.82328	0.276445	17.4475	3.59446e-68	7.84324e-67	sig		SPTBN1	8700.98	-1.04831	0.154241	-6.79661	1.07106e-11	1.11052e-10	sig
SGSH	762.086	8.79933	0.379358	23.1953	5.07774e-119	1.16299e-117	sig		QPCT	1981.65	2.10217	0.120491	17.4467	3.64909e-68	7.95648e-67	sig		ZBED3	156.646	-1.38101	0.203436	-6.78844	1.13352e-11	1.17433e-10	sig
TUBA1B	16552.4	-1.55131	0.0668842	-23.194	5.23094e-119	1.19716e-117	sig		QRSL1	4233.93	1.16064	0.0665256	17.4465	3.65864e-68	7.97135e-67	sig		LRIG3	84.23	1.90266	0.280883	6.77387	1.25379e-11	1.29737e-10	sig
DLX1	1195.47	-2.08443	0.0900561	-23.1459	1.59795e-118	3.65427e-117	sig		APOBEC3A	336.997	9.10671	0.52265	17.4241	5.41418e-68	1.17875e-66	sig		FGFR3	162.965	1.27571	0.188375	6.77217	1.26867e-11	1.31223e-10	sig
ZNFX1	22520.8	1.75735	0.0759672	23.133	2.15506e-118	4.9245e-117	sig		CRK	6063.46	1.11327	0.0638959	17.4232	5.49991e-68	1.19652e-66	sig		RP11-574K11.24	941.157	1.04562	0.154511	6.76727	1.31234e-11	1.35686e-10	sig
RNF213	66784.2	3.69851	0.159941	23.1243	2.63964e-118	6.02717e-117	sig		ZCCHC24	1341.87	-1.6941	0.0973001	-17.4111	6.79285e-68	1.4767e-66	sig		RENBP	1045.74	-1.1526	0.170322	-6.76719	1.31307e-11	1.35707e-10	sig
CADM4	423.607	3.05289	0.132022	23.1241	2.65138e-118	6.04933e-117	sig		GRB10	1879.43	-1.41287	0.081157	-17.4091	7.03464e-68	1.52812e-66	sig		NEK10	78.0032	1.43616	0.212481	6.75902	1.38926e-11	1.43351e-10	sig
MYO1F	28442.8	1.62063	0.0700999	23.1189	2.99195e-118	6.82114e-117	sig		TSR1	6821.14	1.08027	0.0620644	17.4056	7.47965e-68	1.62358e-66	sig		RP11-353N4.5	39.3098	-2.65026	0.39221	-6.75725	1.40637e-11	1.45058e-10	sig
METRNL	9773.07	4.05765	0.175544	23.1147	3.29375e-118	7.4977e-117	sig		PTPRC	29882.6	1.67283	0.0961695	17.3947	9.05765e-68	1.96465e-66	sig		RP11-1C8.7	86.9506	1.64965	0.24419	6.75561	1.42234e-11	1.46646e-10	sig
MILR1	3135.19	1.63636	0.0708186	23.1064	3.99022e-118	9.07614e-117	sig		TXNIP	28928.1	1.14753	0.0659918	17.3889	1.00089e-67	2.16936e-66	sig		RP11-791G15.2	61.0331	-1.4338	0.212547	-6.7458	1.52182e-11	1.56651e-10	sig
CACNB1	307.332	-2.95804	0.128093	-23.0928	5.46688e-118	1.24254e-116	sig		MTURN	804.425	-1.40737	0.0809532	-17.385	1.0718e-67	2.32133e-66	sig		THNSL1	135.825	1.10418	0.163686	6.74568	1.5231e-11	1.5672e-10	sig
C3orf62	1915.75	1.69833	0.0735533	23.0898	5.86326e-118	1.33162e-116	sig		MLXIPL	3990.98	-1.40678	0.0809203	-17.3848	1.07592e-67	2.32853e-66	sig		TSPAN13	223.875	1.05212	0.156202	6.73563	1.63216e-11	1.67606e-10	sig
CDCA2	1942.96	-1.46246	0.0633654	-23.0798	7.38595e-118	1.67616e-116	sig		AQP9	2864.28	1.09214	0.0628963	17.3641	1.54259e-67	3.33355e-66	sig		LINC01004	203.035	1.1555	0.171678	6.73061	1.68948e-11	1.73424e-10	sig
IRS2	19024.2	1.45759	0.0632143	23.0579	1.22484e-117	2.77752e-116	sig		TRIM2	2722.78	-2.06409	0.118907	-17.3589	1.68901e-67	3.64726e-66	sig		SYP	214.008	1.20415	0.179361	6.71356	1.89932e-11	1.9442e-10	sig
LRPPRC	27749.8	-1.14132	0.049502	-23.056	1.27911e-117	2.89838e-116	sig		TRIM8	7674.94	-1.17212	0.0675241	-17.3585	1.70026e-67	3.66883e-66	sig		TERT	262.214	-2.96693	0.442316	-6.70771	1.97698e-11	2.02127e-10	sig
SQLE	21418.2	1.13719	0.0493309	23.0522	1.39874e-117	3.16703e-116	sig		NUP160	7442.86	1.43951	0.0829334	17.3574	1.73503e-67	3.74109e-66	sig		RP11-189B4.7	330.029	1.09799	0.163733	6.70595	2.00096e-11	2.04173e-10	sig
NBEAL2	2869.04	-1.4104	0.061257	-23.0243	2.66282e-117	6.02458e-116	sig		SLA	1429.24	1.46677	0.0845821	17.3414	2.29279e-67	4.9401e-66	sig		LINC00484	24.3001	2.24458	0.334881	6.70262	2.04714e-11	2.08718e-10	sig
ANTXR2	17340.6	2.32029	0.10081	23.0165	3.19021e-117	7.21231e-116	sig		MNDA	1850.31	1.84454	0.106391	17.3374	2.45692e-67	5.28982e-66	sig		PROCR	298.891	-1.22818	0.18325	-6.70223	2.05269e-11	2.09202e-10	sig
MRE11A	2800.9	-1.62866	0.0707753	-23.0117	3.56049e-117	8.0433e-116	sig		C2orf66	115.182	3.96095	0.228592	17.3276	2.91187e-67	6.2647e-66	sig		IGSF11	24.4963	2.33563	0.348868	6.69488	2.15855e-11	2.19555e-10	sig
PLS3	2184.9	-1.74169	0.0757082	-23.0053	4.12723e-117	9.31652e-116	sig		RP11-806H10.4	121.682	6.23484	0.35989	17.3243	3.08359e-67	6.62926e-66	sig		TTYH2	122.18	1.18283	0.176802	6.6901	2.23014e-11	2.26478e-10	sig
AFAP1	3426.41	2.49818	0.108596	23.0043	4.22455e-117	9.52896e-116	sig		PDLIM5	8600.46	1.20584	0.0696106	17.3226	3.17779e-67	6.82675e-66	sig		MAP2K6	72.6595	2.54421	0.3804	6.68825	2.25853e-11	2.29083e-10	sig
SPRY4	359.31	3.09284	0.134517	22.9922	5.57394e-117	1.25631e-115	sig		ZBTB4	3422.67	-1.82104	0.105127	-17.3223	3.19296e-67	6.85428e-66	sig		ARHGEF37	24.2594	2.75887	0.412616	6.68628	2.28916e-11	2.31922e-10	sig
RILPL1	275.394	4.7791	0.208043	22.9717	8.95252e-117	2.01323e-115	sig		FAM135A	3160.66	1.89129	0.109297	17.3042	4.37541e-67	9.38573e-66	sig		RP11-796E2.4	113.62	1.27652	0.191307	6.67263	2.51255e-11	2.53953e-10	sig
APOA1	567.117	4.15831	0.181033	22.9699	9.31506e-117	2.09318e-115	sig		ZNF189	2417.38	1.16522	0.0673632	17.2976	4.90351e-67	1.05108e-65	sig		WNK4	147.444	-1.20473	0.180644	-6.66907	2.57422e-11	2.60085e-10	sig
RAVER2	503.47	-2.16722	0.0943654	-22.9662	1.01434e-116	2.27759e-115	sig		TAPBP	48007.6	1.79215	0.103614	17.2964	5.00839e-67	1.07277e-65	sig		SIT1	108.259	1.11857	0.167782	6.6668	2.61433e-11	2.64033e-10	sig
PSMG3-AS1	1089.92	2.06847	0.0901356	22.9484	1.52848e-116	3.42944e-115	sig		ARHGEF9	1249	-1.5221	0.0880203	-17.2926	5.34963e-67	1.14502e-65	sig		C3orf18	58.6756	1.41049	0.211674	6.6635	2.67379e-11	2.69826e-10	sig
EXT1	550.959	2.52835	0.110214	22.9404	1.83705e-116	4.11868e-115	sig		PSMA2	757.898	2.65142	0.153463	17.2772	6.98241e-67	1.49341e-65	sig		SLC29A4	179.076	-1.11654	0.16766	-6.65955	2.74668e-11	2.76747e-10	sig
SDCCAG8	4623.56	1.43306	0.0625001	22.929	2.39027e-116	5.35497e-115	sig		LRP5	1532.48	-1.28911	0.0746168	-17.2765	7.0763e-67	1.51238e-65	sig		RGMB	69.8516	1.30563	0.196264	6.65242	2.88311e-11	2.89811e-10	sig
SLC35F1	292.791	-4.64225	0.202536	-22.9206	2.89546e-116	6.48187e-115	sig		TMEM123	46266	1.07915	0.062465	17.276	7.12923e-67	1.52257e-65	sig		C9orf106	44.8295	-2.5594	0.384887	-6.64974	2.93603e-11	2.95015e-10	sig
ANKH	5182.05	2.95188	0.128805	22.9175	3.10754e-116	6.95139e-115	sig		ZNF107	1887.81	2.12759	0.123307	17.2545	1.03553e-66	2.20993e-65	sig		KRT17P1	85.4023	1.31999	0.198658	6.64453	3.0419e-11	3.05056e-10	sig
PANK1	541.624	-2.04345	0.0891694	-22.9164	3.186e-116	7.12154e-115	sig		SPNS2	4751.72	-1.66337	0.0964104	-17.253	1.06259e-66	2.26603e-65	sig		PRF1	138.632	1.14261	0.172236	6.63397	3.26767e-11	3.27188e-10	sig
ADAM9	16997.8	2.52319	0.110128	22.9114	3.58032e-116	7.99695e-115	sig		XRN1	15726.1	3.13616	0.181778	17.2527	1.06797e-66	2.27584e-65	sig		AC108463.2	57.3805	1.44258	0.217526	6.63174	3.31743e-11	3.31781e-10	sig
RP11-20G13.2	1113.36	8.90527	0.38873	22.9086	3.81477e-116	8.51422e-115	sig		ELL2	14041.5	1.0434	0.0605295	17.2379	1.37969e-66	2.93796e-65	sig		TNNT3	23.4505	2.59717	0.391768	6.62934	3.37191e-11	3.36968e-10	sig
CLEC2B	755.559	6.3132	0.275611	22.9062	4.03128e-116	8.99069e-115	sig		CHST10	1319.47	-1.84721	0.107333	-17.2102	2.22826e-66	4.74148e-65	sig		TMCC3	161.976	1.05781	0.159584	6.62856	3.3897e-11	3.38483e-10	sig
SASH3	1440.83	2.09352	0.0914936	22.8816	7.09238e-116	1.58058e-114	sig		ECE1	3720.07	1.27814	0.0743034	17.2016	2.58362e-66	5.49363e-65	sig		ID1	1840.49	1.07239	0.162464	6.60078	4.0899e-11	4.06035e-10	sig
OTUD1	4881.23	2.43109	0.106309	22.8681	9.64791e-116	2.14849e-114	sig		FHOD1	5066.44	-1.90734	0.11092	-17.1956	2.86592e-66	6.08946e-65	sig		MAP1B	116.525	1.18511	0.179574	6.59957	4.12345e-11	4.09049e-10	sig
TOB1	6109.88	1.70783	0.0747088	22.8598	1.16636e-115	2.59347e-114	sig		IGF1R	1336.35	-1.22015	0.0709791	-17.1903	3.13934e-66	6.66556e-65	sig		FAM124A	178.288	-1.08535	0.164683	-6.59054	4.38236e-11	4.33729e-10	sig
NPC1	6336.14	2.23068	0.0976348	22.8471	1.56095e-115	3.46827e-114	sig		STRBP	4376.65	-1.15757	0.0673638	-17.1838	3.51036e-66	7.44789e-65	sig		TNFAIP8L2	4641.8	1.04535	0.158831	6.58152	4.65653e-11	4.60155e-10	sig
HIRIP3	2269.67	-2.32649	0.101867	-22.8386	1.89921e-115	4.21671e-114	sig		MALT1	5908.42	1.59442	0.0927984	17.1816	3.64754e-66	7.73331e-65	sig		RP3-473L9.4	103.65	-1.25549	0.190821	-6.57941	4.72307e-11	4.66372e-10	sig
ANGEL1	2113.95	1.62384	0.0711886	22.8104	3.61544e-115	8.02115e-114	sig		CTD-2562J17.6	1098.77	-1.86879	0.108772	-17.1808	3.69843e-66	7.83551e-65	sig		RP11-626G11.4	67.0004	1.31028	0.199208	6.57745	4.78575e-11	4.72379e-10	sig
SPATS2L	8079.46	1.11319	0.0488323	22.7961	5.01088e-115	1.11088e-113	sig		NINJ1	13237.3	2.3172	0.134884	17.1793	3.79596e-66	8.03629e-65	sig		DCAF4L1	181.215	-1.05128	0.160137	-6.5649	5.20685e-11	5.12565e-10	sig
CDKN3	1724.07	-3.29567	0.144641	-22.7851	6.43862e-115	1.42633e-113	sig		ASB1	3876.98	-1.3334	0.0776663	-17.1683	4.58926e-66	9.70168e-65	sig		BICC1	74.2736	1.69411	0.258118	6.56331	5.26258e-11	5.17457e-10	sig
SSPO	402.647	3.84154	0.168708	22.7704	9.02085e-115	1.99688e-113	sig		ENG	7327.42	-1.73647	0.101198	-17.1591	5.37021e-66	1.13444e-64	sig		EDNRA	137.077	1.11848	0.170516	6.55937	5.40374e-11	5.3093e-10	sig
KANK1	6476	2.31545	0.101688	22.7702	9.06221e-115	2.00454e-113	sig		ATG16L2	3298.23	-1.52042	0.0886665	-17.1477	6.54402e-66	1.3814e-64	sig		CTD-2306A12.1	139.315	-1.25639	0.191973	-6.54462	5.96463e-11	5.84029e-10	sig
FAM122B	4288.95	-1.1508	0.0505583	-22.7619	1.09313e-114	2.41618e-113	sig		KIF23	2333.85	-1.68538	0.0983087	-17.1437	6.99906e-66	1.47639e-64	sig		ARSJ	17.2181	3.61564	0.553831	6.52842	6.64671e-11	6.49825e-10	sig
GAREM1	1496.61	2.1625	0.0950162	22.7593	1.16085e-114	2.56397e-113	sig		KIAA1841	946.843	-1.45836	0.0850769	-17.1417	7.25108e-66	1.52844e-64	sig		ARVCF	128.807	1.12829	0.17303	6.52075	6.99552e-11	6.82368e-10	sig
PDK1	2691.98	-1.18905	0.0522473	-22.7582	1.19032e-114	2.62711e-113	sig		RASD2	479.987	-2.08047	0.121396	-17.1378	7.75238e-66	1.63293e-64	sig		SLC39A4	1914.4	1.11731	0.171971	6.4971	8.1884e-11	7.94803e-10	sig
C16orf59	508.92	-4.02136	0.177012	-22.718	2.97255e-114	6.55572e-113	sig		PPA1	15685.8	2.61071	0.152354	17.1358	8.02054e-66	1.68819e-64	sig		ELANE	20539.8	-1.17823	0.18164	-6.48663	8.77803e-11	8.5011e-10	sig
FANCC	832.725	-1.98931	0.0877329	-22.6747	7.96725e-114	1.75581e-112	sig		ZHX3	1424.68	-1.53071	0.0894511	-17.1122	1.20312e-65	2.53055e-64	sig		LINC01282	36.9405	-2.0399	0.314624	-6.48361	8.95559e-11	8.66651e-10	sig
FLYWCH1	3324.54	1.4124	0.0622924	22.6736	8.15768e-114	1.79644e-112	sig		ADORA2B	586.931	-2.25988	0.132201	-17.0944	1.6346e-65	3.4356e-64	sig		GPR35	205.23	1.14451	0.176678	6.47796	9.297e-11	8.98631e-10	sig
CELSR1	3322.53	1.82345	0.0804324	22.6705	8.75072e-114	1.92561e-112	sig		LGR4	2092.05	-1.61316	0.094375	-17.0931	1.66933e-65	3.50607e-64	sig		CPEB2-AS1	44.4642	1.70551	0.26328	6.47791	9.30004e-11	8.98631e-10	sig
MS4A4A	217.364	-6.23955	0.275397	-22.6566	1.20148e-113	2.64192e-112	sig		PDP2	1494.96	-1.95212	0.11427	-17.0834	1.97232e-65	4.13946e-64	sig		FAM212B-AS1	12.5962	4.69707	0.725129	6.47757	9.32123e-11	9.0034e-10	sig
B4GALT1	22204.1	1.41759	0.0626187	22.6384	1.81382e-113	3.98544e-112	sig		DBF4B	1318.29	1.37919	0.0807848	17.0724	2.38347e-65	4.99878e-64	sig		KRT17	90.2502	4.17192	0.644642	6.47169	9.69138e-11	9.34336e-10	sig
MAD2L1	4460.95	-3.05432	0.134925	-22.6372	1.86344e-113	4.09145e-112	sig		IFITM1	6892.13	2.17981	0.127705	17.0692	2.51752e-65	5.27611e-64	sig		CTD-2154I11.2	29.8868	-2.67065	0.413008	-6.46634	1.00403e-10	9.66159e-10	sig
LRRC45	1454.81	-3.79408	0.167645	-22.6316	2.11842e-113	4.64786e-112	sig		HILPDA	1014.86	2.34427	0.13736	17.0666	2.62862e-65	5.505e-64	sig		AFF2	276.659	-1.19173	0.184347	-6.46463	1.01546e-10	9.7606e-10	sig
ADCY3	5024.88	1.43511	0.0634187	22.6291	2.24223e-113	4.91588e-112	sig		SLC35B4	3112.56	-1.05641	0.0619384	-17.0557	3.16847e-65	6.6213e-64	sig		SOWAHD	292.578	-1.25126	0.193738	-6.45849	1.05756e-10	1.01388e-09	sig
RASGRF1	495.321	7.36665	0.325631	22.6227	2.59105e-113	5.67643e-112	sig		ZNF697	4973.19	1.13933	0.0668394	17.0457	3.75934e-65	7.85045e-64	sig		RHPN1	1811.8	-1.03819	0.161274	-6.43743	1.21516e-10	1.16083e-09	sig
FGD4	1724.02	3.06006	0.135275	22.621	2.69309e-113	5.89564e-112	sig		USP13	1168.3	-1.57316	0.0923206	-17.0402	4.13647e-65	8.63181e-64	sig		TMEFF2	19.4988	6.96172	1.08203	6.43395	1.24326e-10	1.18615e-09	sig
PRNP	2744.98	2.21452	0.0980222	22.592	5.18885e-113	1.13509e-111	sig		ARRB1	2166.36	-1.97067	0.115677	-17.036	4.43955e-65	9.25764e-64	sig		AC046143.3	102.259	1.03751	0.161392	6.42851	1.28858e-10	1.22711e-09	sig
ARAP1	14747.7	1.19429	0.0528739	22.5874	5.75969e-113	1.25904e-111	sig		TECPR2	1233.9	1.13183	0.0664742	17.0265	5.22131e-65	1.08723e-63	sig		RSPO2	14.3687	3.25788	0.506826	6.42801	1.29284e-10	1.23071e-09	sig
RBL1	2074.32	-2.21785	0.0981921	-22.5869	5.83066e-113	1.27362e-111	sig		TMEM120B	760.498	-1.83169	0.107602	-17.0227	5.5719e-65	1.1594e-63	sig		SCHIP1	51.3168	1.81848	0.283261	6.41982	1.36435e-10	1.29734e-09	sig
KCNK5	826.18	-2.81529	0.124696	-22.5772	7.262e-113	1.58511e-111	sig		ST6GAL1	5235.79	-1.52123	0.0893983	-17.0163	6.2157e-65	1.29244e-63	sig		LYSMD2	773.505	-1.30452	0.203314	-6.41631	1.39614e-10	1.32561e-09	sig
BRIP1	1730.45	-3.47861	0.154265	-22.5496	1.35531e-112	2.95396e-111	sig		MGLL	1967.68	1.20882	0.071053	17.013	6.58235e-65	1.3677e-63	sig		RP11-16N11.2	39.2066	1.66811	0.260088	6.41362	1.421e-10	1.34821e-09	sig
WDR90	2530.66	-2.02523	0.0898683	-22.5355	1.86338e-112	4.05835e-111	sig		PFKFB4	3179.72	-1.66032	0.0976283	-17.0066	7.3386e-65	1.52375e-63	sig		MAST1	97.3097	-1.09326	0.170762	-6.40225	1.53101e-10	1.44992e-09	sig
ARHGAP26	5995.15	1.91945	0.0851839	22.5331	1.96868e-112	4.28455e-111	sig		PLCG1	2003.51	-1.17398	0.0690841	-16.9934	9.18398e-65	1.90556e-63	sig		VASN	314.627	1.10647	0.172933	6.39824	1.57176e-10	1.48631e-09	sig
MREG	2106.83	1.70094	0.0755201	22.5229	2.47359e-112	5.37946e-111	sig		SCYL3	1120.44	1.60677	0.0945848	16.9876	1.01461e-64	2.10369e-63	sig		CLU	206.527	1.09054	0.170449	6.39802	1.57404e-10	1.48793e-09	sig
KLHL2	5506.68	1.4574	0.0647877	22.495	4.64324e-112	1.00906e-110	sig		ASGR2	194.863	3.37986	0.199139	16.9724	1.31559e-64	2.7258e-63	sig		PCDH10	28.761	2.46274	0.385045	6.39597	1.59531e-10	1.50748e-09	sig
GNG7	2811.25	2.70336	0.12018	22.4944	4.71364e-112	1.02361e-110	sig		C6orf223	1253.25	-1.81677	0.107058	-16.97	1.37011e-64	2.83474e-63	sig		LINC01614	13.7639	5.32972	0.835602	6.37831	1.79056e-10	1.68208e-09	sig
TULP4	2866.06	1.44156	0.0640874	22.4937	4.78836e-112	1.03907e-110	sig		RMI2	694.508	2.23608	0.131824	16.9627	1.55154e-64	3.20783e-63	sig		CTB-32H22.1	42.0121	-2.18471	0.34281	-6.37294	1.85438e-10	1.73931e-09	sig
TCTEX1D1	7904.21	1.04306	0.0463927	22.4834	6.03697e-112	1.30907e-110	sig		RP3-475N16.1	462.807	-2.30831	0.136099	-16.9605	1.60867e-64	3.32124e-63	sig		RP13-297E16.4	107.421	-1.19232	0.18741	-6.3621	1.99008e-10	1.86474e-09	sig
APOL1	20547.1	2.13363	0.0949526	22.4705	8.07367e-112	1.74943e-110	sig		SPON2	791.132	-2.03949	0.120285	-16.9555	1.75361e-64	3.61793e-63	sig		CHAC2	665.166	1.15137	0.181082	6.35826	2.04058e-10	1.91136e-09	sig
ZBTB46	2710	1.43925	0.0640997	22.4533	1.18909e-111	2.5747e-110	sig		FANCE	11863.3	-1.61374	0.0951979	-16.9515	1.87715e-64	3.87006e-63	sig		GAL3ST1	25.5671	-2.13797	0.336694	-6.34989	2.15475e-10	2.0117e-09	sig
HTR7	1581.24	2.04853	0.0912427	22.4514	1.23927e-111	2.68139e-110	sig		SH3PXD2A	961.23	-1.32246	0.0781084	-16.9311	2.65388e-64	5.46756e-63	sig		STOML1	713.863	1.03452	0.163409	6.33089	2.43749e-10	2.26743e-09	sig
SESN2	5273.15	2.54063	0.113194	22.4449	1.4344e-111	3.10133e-110	sig		GALNT3	723.216	1.72516	0.102021	16.9098	3.81227e-64	7.84854e-63	sig		S100A5	57.9932	2.09349	0.331467	6.31585	2.6868e-10	2.49033e-09	sig
LRRC34	454.675	-2.08065	0.0927094	-22.4427	1.5074e-111	3.2568e-110	sig		TAF4B	500.335	1.80183	0.106565	16.9082	3.91527e-64	8.0549e-63	sig		TBX4	194.557	-1.16237	0.184597	-6.29677	3.03906e-10	2.8057e-09	sig
TOM1	8054.68	3.0452	0.135761	22.4306	1.98081e-111	4.2765e-110	sig		ICAM5	476.042	1.60111	0.0947036	16.9066	4.02434e-64	8.27346e-63	sig		CH17-360D5.2	15.7555	5.08432	0.807457	6.29671	3.04035e-10	2.80588e-09	sig
COL1A1	379.121	4.75663	0.212102	22.4261	2.18885e-111	4.72223e-110	sig		ZNF703	944.636	-2.24938	0.133092	-16.9009	4.43276e-64	9.10667e-63	sig		HIST1H2AE	54.9294	1.83	0.290843	6.29204	3.13315e-10	2.88737e-09	sig
WDR63	598.861	-3.05074	0.136066	-22.421	2.45846e-111	5.30004e-110	sig		GPR84	786.509	1.74627	0.10333	16.9	4.49734e-64	9.23285e-63	sig		CLEC4G	123.65	1.12334	0.17896	6.27701	3.45139e-10	3.17496e-09	sig
NOP56	8233.08	-2.05554	0.0917115	-22.4131	2.93176e-111	6.31581e-110	sig		ULK4	500.04	2.09739	0.124196	16.8878	5.53213e-64	1.13492e-62	sig		KB-1732A1.1	101.154	1.20255	0.19168	6.27373	3.52505e-10	3.23577e-09	sig
GDI1	13590	1.89723	0.0846839	22.4037	3.62107e-111	7.79513e-110	sig		ATP8B4	5146.53	-1.98244	0.117407	-16.8852	5.7864e-64	1.18625e-62	sig		RP11-13A1.1	211.385	1.15911	0.184771	6.27323	3.53631e-10	3.24494e-09	sig
CENPF	6327.97	-3.11685	0.139147	-22.3996	3.96872e-111	8.53735e-110	sig		MLPH	384.059	-2.44314	0.144749	-16.8785	6.48176e-64	1.32787e-62	sig		TCAF2	109.726	2.81636	0.4491	6.27112	3.58471e-10	3.28584e-09	sig
C16orf72	9117.04	1.25908	0.0562222	22.3947	4.43673e-111	9.5372e-110	sig		CD48	116.079	4.14029	0.245331	16.8764	6.71684e-64	1.37507e-62	sig		HAPLN1	37.5884	6.6101	1.05412	6.27076	3.59292e-10	3.29219e-09	sig
RFWD3	5389.68	-1.25656	0.0561472	-22.3798	6.19276e-111	1.33024e-109	sig		HTR7P1	470.964	-1.89258	0.112177	-16.8715	7.29473e-64	1.49232e-62	sig		RCVRN	20.771	-2.62872	0.419457	-6.26695	3.68181e-10	3.37123e-09	sig
XYLT1	2251.73	2.9293	0.130996	22.3617	9.2951e-111	1.99519e-109	sig		RP11-162J8.3	244.486	2.77785	0.164798	16.8561	9.45681e-64	1.93327e-62	sig		MFAP4	150.726	-1.262	0.201648	-6.25842	3.88894e-10	3.55455e-09	sig
ZNF480	957.011	-2.39609	0.107168	-22.3583	1.00247e-110	2.15025e-109	sig		USP30	1318.97	1.02436	0.0607979	16.8486	1.07441e-63	2.19335e-62	sig		RP11-495P10.7	82.8015	-1.42265	0.227414	-6.25577	3.95559e-10	3.61162e-09	sig
DDX23	5959.99	-1.3043	0.0583374	-22.3578	1.01322e-110	2.17175e-109	sig		TCF3P1	160.948	6.8361	0.40575	16.8481	1.08398e-63	2.21134e-62	sig		ATP1A2	53.642	1.65934	0.265322	6.25408	3.99863e-10	3.64703e-09	sig
EPB41L1	316.254	3.44054	0.153899	22.3559	1.05904e-110	2.26831e-109	sig		FAM49A	1322.74	1.46813	0.0871603	16.8441	1.1599e-63	2.36458e-62	sig		LGI4	75.4617	-1.35177	0.21616	-6.25355	4.01225e-10	3.65686e-09	sig
LIN7A	5103.54	-1.5869	0.0709869	-22.3549	1.08208e-110	2.31598e-109	sig		CTD-2369P2.8	119.539	6.55518	0.389399	16.8341	1.37261e-63	2.79624e-62	sig		C14orf80	825.732	1.07449	0.172252	6.23787	4.4357e-10	4.02566e-09	sig
MANBA	4750.14	1.16066	0.0519271	22.3518	1.16091e-110	2.48293e-109	sig		ALDH5A1	3527.58	-1.14772	0.0681819	-16.8333	1.39193e-63	2.83363e-62	sig		BEND6	124.486	1.32779	0.212886	6.23709	4.45778e-10	4.04284e-09	sig
SHB	2452.37	3.0107	0.134708	22.3499	1.21029e-110	2.58668e-109	sig		CDC14B	1215.16	-1.43463	0.0852601	-16.8266	1.5588e-63	3.17112e-62	sig		MAB21L3	42.1363	-3.39575	0.544463	-6.23689	4.46369e-10	4.04678e-09	sig
MAF	493.466	7.55561	0.338063	22.3497	1.21597e-110	2.59696e-109	sig		HIST1H2BG	235.801	2.38334	0.14165	16.8256	1.58485e-63	3.22186e-62	sig		IL21R	236.748	1.01947	0.163479	6.23609	4.48652e-10	4.06604e-09	sig
JUNB	17230.7	3.12139	0.139759	22.3342	1.7215e-110	3.67397e-109	sig		RP11-302L19.1	862.572	-2.25601	0.13414	-16.8184	1.79033e-63	3.63705e-62	sig		VSTM2L	25.4792	2.3073	0.370024	6.23553	4.50264e-10	4.07921e-09	sig
RP5-984P4.6	373.486	-3.2002	0.143364	-22.3222	2.2485e-110	4.79524e-109	sig		CASZ1	921.994	1.94634	0.11586	16.799	2.48108e-63	5.02979e-62	sig		KCTD17	302.015	1.19699	0.192031	6.2333	4.56715e-10	4.1362e-09	sig
NAB2	9324.91	1.98123	0.0887853	22.3148	2.65363e-110	5.65518e-109	sig		PLEKHO1	24854.9	2.29185	0.136468	16.794	2.69846e-63	5.46668e-62	sig		RP11-121C2.2	97.3504	1.17736	0.188886	6.23318	4.57049e-10	4.13776e-09	sig
SERTAD1	3279.88	3.47734	0.155898	22.3052	3.29025e-110	7.00687e-109	sig		MTSS1L	618.431	-1.78964	0.106646	-16.7811	3.35372e-63	6.78942e-62	sig		RAB3B	18.6434	2.84124	0.455897	6.23221	4.59899e-10	4.16209e-09	sig
AC007246.3	1446.08	2.45444	0.110056	22.3016	3.56381e-110	7.58401e-109	sig		PLAGL2	2948.3	1.62008	0.0966139	16.7686	4.14104e-63	8.37749e-62	sig		RAG1	73.2907	1.26575	0.203122	6.23149	4.62024e-10	4.17986e-09	sig
CCP110	2134.62	-2.52019	0.113008	-22.3011	3.60684e-110	7.67008e-109	sig		C11orf96	620.809	2.89361	0.172755	16.7498	5.6822e-63	1.14794e-61	sig		MYO1D	26.8362	1.99891	0.320869	6.22966	4.67445e-10	4.22443e-09	sig
PRLR	411.518	-4.01499	0.180049	-22.2994	3.74415e-110	7.95639e-109	sig		FAM173B	2132.93	-1.18893	0.0709894	-16.7479	5.86313e-63	1.18367e-61	sig		TMEM220	144.09	-1.18043	0.189697	-6.22269	4.88689e-10	4.40712e-09	sig
MX1	825.133	3.43104	0.153864	22.2992	3.76394e-110	7.99273e-109	sig		LUCAT1	412.162	3.29982	0.197236	16.7303	7.87843e-63	1.58943e-61	sig		TNXB	150.08	-1.29397	0.20809	-6.21834	5.02429e-10	4.52785e-09	sig
RMDN3	8612.24	1.66056	0.0745183	22.2839	5.29534e-110	1.12366e-108	sig		CX3CR1	855.349	-2.30827	0.138011	-16.7252	8.58532e-63	1.73084e-61	sig		GS1-279B7.2	23.0791	2.87591	0.462508	6.21807	5.03322e-10	4.53431e-09	sig
JUP	419.064	5.09719	0.228755	22.2823	5.48169e-110	1.16238e-108	sig		LRRC59	17574.2	1.34295	0.0802978	16.7246	8.67037e-63	1.74678e-61	sig		GZMB	41.0696	2.10533	0.33929	6.20512	5.46548e-10	4.90995e-09	sig
IRAK1BP1	763.066	-1.97729	0.088757	-22.2775	6.10318e-110	1.29324e-108	sig		RASSF2	1419.99	1.72027	0.102904	16.7172	9.8277e-63	1.97721e-61	sig		MRC1	14.7333	4.39989	0.709237	6.2037	5.51521e-10	4.95117e-09	sig
ITGB3BP	1112.01	-2.3796	0.106865	-22.2672	7.67942e-110	1.62608e-108	sig		TFAP4	742.644	-2.54935	0.152566	-16.7099	1.11051e-62	2.23266e-61	sig		MYO1A	97.0593	1.76147	0.284055	6.20116	5.605e-10	5.0265e-09	sig
NFE2	396.277	-4.2318	0.190047	-22.2671	7.70934e-110	1.63125e-108	sig		DES	127.589	6.52711	0.390619	16.7097	1.11454e-62	2.23922e-61	sig		CNTN3	12.9608	5.81228	0.938074	6.19598	5.79247e-10	5.18919e-09	sig
SERPINA1	542.1	3.83896	0.172429	22.264	8.24555e-110	1.74347e-108	sig		USP12	11530.9	1.5732	0.0941866	16.703	1.24674e-62	2.5031e-61	sig		LINC00972	11.3774	5.14633	0.831944	6.18591	6.1746e-10	5.5219e-09	sig
NCAM2	638.202	-2.51267	0.112888	-22.2581	9.4251e-110	1.99146e-108	sig		NDC80	2211.97	-1.5205	0.0910979	-16.6908	1.52928e-62	3.06825e-61	sig		KB-1742H10.3	158.184	1.17992	0.190829	6.18315	6.28353e-10	5.61344e-09	sig
SLAMF6	292.543	5.67039	0.254863	22.2488	1.15847e-109	2.44604e-108	sig		CASP2	2215.27	-1.60039	0.0959095	-16.6865	1.64347e-62	3.29508e-61	sig		PRADC1	1050.21	1.19773	0.193877	6.17778	6.50075e-10	5.79944e-09	sig
THBS3	1450.53	1.8195	0.081791	22.2458	1.23982e-109	2.61595e-108	sig		TMC8	434.376	-2.27919	0.136599	-16.6852	1.67884e-62	3.36367e-61	sig		RASL10A	156.981	1.22157	0.197759	6.17708	6.52999e-10	5.8235e-09	sig
ISYNA1	631.284	3.3689	0.151459	22.2431	1.31681e-109	2.77641e-108	sig		C6orf62	43026.1	1.25751	0.0753674	16.6851	1.68268e-62	3.36907e-61	sig		DOK4	165.499	1.20657	0.195358	6.17619	6.56653e-10	5.85405e-09	sig
CDK2	2697.94	-1.73343	0.0779429	-22.2398	1.4164e-109	2.98427e-108	sig		RBM7	2464.76	2.00648	0.120293	16.6799	1.83411e-62	3.66973e-61	sig		HSPG2	3030.34	1.01993	0.165339	6.16871	6.88486e-10	6.12297e-09	sig
GSN	6577.01	2.76282	0.124438	22.2024	3.25774e-109	6.85901e-108	sig		RP11-236B18.5	104.45	4.065	0.243805	16.6732	2.05355e-62	4.10598e-61	sig		SNTG1	36.0216	-1.76101	0.285548	-6.1671	6.95542e-10	6.17717e-09	sig
RAI14	5248.68	2.08461	0.093983	22.1807	5.26999e-109	1.10879e-107	sig		SSBP3	8656.72	-1.13962	0.0683834	-16.6651	2.35098e-62	4.69745e-61	sig		MIR6774	66.0121	3.04721	0.494363	6.16392	7.09649e-10	6.29375e-09	sig
EIF2AK2	27746.1	2.65166	0.119622	22.167	7.15291e-109	1.50388e-107	sig		MYRF	1463.87	-1.34332	0.0806209	-16.6622	2.46613e-62	4.92415e-61	sig		NUAK1	75.0233	-1.38802	0.225187	-6.16385	7.09974e-10	6.29447e-09	sig
TMEM106A	6682.08	1.24817	0.0563108	22.1657	7.36971e-109	1.54837e-107	sig		RP11-439A17.9	149.728	3.98459	0.239336	16.6485	3.1011e-62	6.18776e-61	sig		FOXQ1	15.5235	6.64805	1.07897	6.16146	7.20757e-10	6.38346e-09	sig
TMEM178A	284.764	5.33623	0.24083	22.1576	8.80579e-109	1.84878e-107	sig		H1F0	23342.1	-1.57058	0.0943843	-16.6403	3.55834e-62	7.09527e-61	sig		AC010980.2	33.7358	-3.06878	0.498237	-6.15929	7.30715e-10	6.46942e-09	sig
SDCBP	62422.1	1.81213	0.081792	22.1554	9.2559e-109	1.94191e-107	sig		RUFY4	325.601	2.01982	0.121575	16.6138	5.5348e-62	1.10212e-60	sig		PLEKHA6	69.695	1.68427	0.273464	6.15903	7.31905e-10	6.47773e-09	sig
MEF2A	14855.6	3.158	0.14255	22.1536	9.62362e-109	2.01764e-107	sig		FBXO6	4809.42	2.25608	0.135814	16.6116	5.74781e-62	1.14376e-60	sig		ADAMTS5	185.33	2.72931	0.443173	6.15856	7.34089e-10	6.49481e-09	sig
FASTKD1	2996.68	-1.28934	0.0582019	-22.1529	9.79018e-109	2.05111e-107	sig		GOLT1B	12401.2	1.09843	0.0661401	16.6076	6.14352e-62	1.22166e-60	sig		MMP8	16.7061	3.38601	0.549979	6.15662	7.4315e-10	6.57272e-09	sig
APOBR	16129	1.78012	0.0803683	22.1495	1.05466e-108	2.20803e-107	sig		MTUS1	2060.59	-2.25714	0.135955	-16.6021	6.72903e-62	1.33718e-60	sig		CCL18	207.319	1.1216	0.182198	6.15596	7.4625e-10	6.59787e-09	sig
ANKRD27	2151.94	-1.44752	0.0653761	-22.1414	1.26149e-108	2.63818e-107	sig		RAB11FIP3	2885.2	-1.29681	0.0781413	-16.5958	7.47724e-62	1.48485e-60	sig		LRFN5	224.93	1.09764	0.178321	6.15545	7.48624e-10	6.61431e-09	sig
METAP1D	772.715	-1.61542	0.0729594	-22.1414	1.2619e-108	2.63818e-107	sig		ABL2	6809.55	2.00334	0.120859	16.5759	1.0413e-61	2.06645e-60	sig		RP11-177F15.1	101.063	-1.10534	0.179603	-6.15435	7.53858e-10	6.6514e-09	sig
TMEM127	9856.7	1.4265	0.0644419	22.1363	1.41457e-108	2.95529e-107	sig		NAPA	8213.78	1.26812	0.0765185	16.5727	1.09738e-61	2.17624e-60	sig		CPNE6	32.323	1.97827	0.322696	6.13043	8.76446e-10	7.69864e-09	sig
GMNN	2207.71	-3.20253	0.144702	-22.1318	1.56218e-108	3.26138e-107	sig		MS4A7	8169.16	1.02629	0.0619265	16.5727	1.09871e-61	2.1774e-60	sig		S100A8	1355.42	1.29774	0.211924	6.1236	9.14857e-10	8.0278e-09	sig
GOLGA7B	444.417	6.92172	0.312763	22.1309	1.59297e-108	3.32333e-107	sig		CTA-126B4.7	143.543	2.85451	0.172245	16.5724	1.10318e-61	2.18477e-60	sig		MEP1A	76.0783	-1.42548	0.232864	-6.12154	9.26728e-10	8.1292e-09	sig
TYK2	17308.7	1.30208	0.0588354	22.1308	1.59598e-108	3.32728e-107	sig		KYAT3	3032.12	1.13687	0.06862	16.5676	1.19443e-61	2.36388e-60	sig		SMPD3	132.37	1.41881	0.231814	6.12047	9.33003e-10	8.18145e-09	sig
CAB39	18036.5	1.17027	0.052911	22.1178	2.13125e-108	4.44008e-107	sig		ARID3B	1548.29	-1.43564	0.0867551	-16.5482	1.65046e-61	3.26198e-60	sig		CCL2	8216.78	1.40638	0.230023	6.1141	9.71057e-10	8.50064e-09	sig
HYLS1	1155.87	-2.33547	0.10563	-22.1098	2.5428e-108	5.29376e-107	sig		CD9	317.371	-2.51429	0.15194	-16.548	1.65601e-61	3.27073e-60	sig		RP11-996F15.2	311.291	-1.04729	0.171324	-6.1129	9.78369e-10	8.56173e-09	sig
BEST1	812.313	1.78809	0.0808918	22.1047	2.85085e-108	5.93093e-107	sig		ZNF554	396.495	-2.09003	0.126376	-16.5381	1.9496e-61	3.84539e-60	sig		PLEKHH2	222.719	-1.06084	0.173569	-6.1119	9.84489e-10	8.61236e-09	sig
ARHGEF10L	2504.12	2.14425	0.0970405	22.0964	3.42147e-108	7.11307e-107	sig		NRSN1	313.98	-2.31915	0.1403	-16.5299	2.23509e-61	4.4055e-60	sig		LRRC2	22.9064	-2.86351	0.469191	-6.10309	1.0404e-09	9.08912e-09	sig
PPP1CC	17819.7	-1.28097	0.0579819	-22.0925	3.72767e-108	7.74423e-107	sig		DDX21	32357.5	1.88709	0.114164	16.5296	2.2457e-61	4.42343e-60	sig		SMIM1	73.7607	-1.65378	0.271328	-6.09512	1.09353e-09	9.53706e-09	sig
AC144831.1	640.156	4.99114	0.225939	22.0907	3.88738e-108	8.07038e-107	sig		PGM3	4785.3	1.04741	0.0633676	16.5291	2.26531e-61	4.45904e-60	sig		RNASE6	234.57	1.16047	0.190429	6.09397	1.10147e-09	9.59971e-09	sig
BUB1B	3001.23	-3.36729	0.152553	-22.073	5.75037e-108	1.19297e-106	sig		CTD-2201E18.3	936.527	1.19972	0.0726422	16.5155	2.83931e-61	5.58512e-60	sig		NKX2-2	259.888	1.03128	0.169266	6.0927	1.11024e-09	9.66965e-09	sig
EZH1	2639.51	1.22601	0.0555478	22.0713	5.9678e-108	1.23722e-106	sig		ARPIN	267.927	-2.6983	0.163574	-16.4959	3.92776e-61	7.72097e-60	sig		RP11-694I15.7	102.96	-1.15348	0.189536	-6.0858	1.15912e-09	1.00851e-08	sig
HMGB2	27128.2	-2.41022	0.109207	-22.0703	6.09516e-108	1.26274e-106	sig		GPAT3	4406.19	-1.11083	0.0673807	-16.4859	4.63049e-61	9.09622e-60	sig		RP11-417L19.2	21.8327	-2.40523	0.395374	-6.08343	1.17641e-09	1.02217e-08	sig
DPP4	1311.57	2.11817	0.0959924	22.066	6.70021e-108	1.38712e-106	sig		PHF19	3551.05	1.42217	0.0862822	16.4828	4.87971e-61	9.57934e-60	sig		CNN1	36.3613	1.55202	0.255451	6.0756	1.23526e-09	1.07185e-08	sig
RP11-284F21.10	490.999	2.24785	0.101898	22.0599	7.67754e-108	1.58835e-106	sig		NFE2L3	1100.46	1.40718	0.0853762	16.4821	4.93001e-61	9.67158e-60	sig		TINAGL1	12.0549	3.838	0.631887	6.07387	1.24865e-09	1.08274e-08	sig
PRICKLE1	1450.23	-2.04414	0.0926777	-22.0565	8.28309e-108	1.71243e-106	sig		LRRC3	1737.26	1.7403	0.105704	16.4639	6.66225e-61	1.30611e-59	sig		RP11-53O19.3	870.979	1.02214	0.168303	6.07325	1.25345e-09	1.08653e-08	sig
NCL	103316	-1.24854	0.0566736	-22.0304	1.47137e-107	3.03977e-106	sig		CTNNBL1	7921.52	1.77653	0.107912	16.4628	6.79138e-61	1.33053e-59	sig		OACYLP	36.475	2.20357	0.362869	6.07264	1.25821e-09	1.08956e-08	sig
TSC22D2	3399.68	1.41334	0.0641574	22.0292	1.51222e-107	3.12201e-106	sig		RP11-43N16.4	384.848	1.76019	0.107002	16.4501	8.37469e-61	1.63962e-59	sig		RP11-1060J15.9	14.0217	3.02692	0.498539	6.07159	1.26652e-09	1.09602e-08	sig
CORO1C	19428.4	1.11695	0.0507185	22.0226	1.75004e-107	3.61047e-106	sig		LINC01215	96.9219	5.58603	0.339702	16.4439	9.27345e-61	1.81436e-59	sig		SPATA9	71.7643	-1.48326	0.244329	-6.07073	1.27331e-09	1.10152e-08	sig
STX4	12251.7	2.02467	0.0919889	22.0099	2.31298e-107	4.76855e-106	sig		MYPN	93.2764	5.74966	0.349866	16.4339	1.09374e-60	2.13847e-59	sig		CFI	16.2402	6.71704	1.10979	6.05254	1.4258e-09	1.22724e-08	sig
SLC2A9	937.918	-1.58332	0.0719674	-22.0005	2.84609e-107	5.86358e-106	sig		CTPS2	957.745	-1.80112	0.109642	-16.4273	1.22068e-60	2.38347e-59	sig		RP11-449J1.1	13.9076	-3.05511	0.50514	-6.04805	1.46614e-09	1.26027e-08	sig
HSD11B1	3334.92	-2.23673	0.10172	-21.9892	3.65113e-107	7.51692e-106	sig		FAM210B	1276.35	-1.65196	0.100588	-16.423	1.30844e-60	2.55313e-59	sig		TAL1	27.486	2.13288	0.352835	6.04497	1.49434e-09	1.28408e-08	sig
KPNA4	17017.3	1.31375	0.0597514	21.987	3.83702e-107	7.89416e-106	sig		ADORA1	200.169	-4.10126	0.249794	-16.4186	1.40786e-60	2.74528e-59	sig		REM2	100.637	-1.25954	0.208523	-6.0403	1.53826e-09	1.32094e-08	sig
GALM	3290.39	2.30658	0.105027	21.9618	6.67436e-107	1.37221e-105	sig		RP11-803D5.1	126.994	3.02543	0.184382	16.4085	1.66307e-60	3.24076e-59	sig		RP11-1060J15.4	16.9281	2.60243	0.431233	6.03485	1.59107e-09	1.36446e-08	sig
SRPK1	9657.01	-1.77241	0.0807455	-21.9506	8.54428e-107	1.75423e-105	sig		ABHD15	978.502	-2.02332	0.123372	-16.4001	1.90829e-60	3.71614e-59	sig		DDR1	135.529	-1.05977	0.175675	-6.03256	1.61383e-09	1.38352e-08	sig
SYNPO2	5637.63	-2.50083	0.113945	-21.9477	9.10567e-107	1.8682e-105	sig		DENND4A	7297.64	2.08786	0.127385	16.3901	2.25196e-60	4.38246e-59	sig		MAN1B1-AS1	162.529	1.2194	0.202221	6.03004	1.63922e-09	1.40342e-08	sig
TMEM51	3056.1	2.57399	0.117363	21.9318	1.29286e-106	2.65071e-105	sig		STRADB	3104.81	-1.21016	0.073846	-16.3876	2.34413e-60	4.55877e-59	sig		CBR3	78.3944	1.49308	0.247677	6.02834	1.65651e-09	1.41775e-08	sig
MAP3K10	1701.75	2.13827	0.0975268	21.925	1.50133e-106	3.07601e-105	sig		LRRC8D	3682.63	-1.12285	0.0685251	-16.3859	2.41e-60	4.68376e-59	sig		CMKLR1	53.3267	1.99783	0.331461	6.02733	1.66688e-09	1.42614e-08	sig
NXPH4	657.7	3.88775	0.177385	21.917	1.78805e-106	3.66094e-105	sig		BCAR1	2912.58	2.11217	0.128983	16.3755	2.86073e-60	5.55603e-59	sig		AC000403.4	88.838	1.3829	0.229821	6.01729	1.77359e-09	1.51391e-08	sig
KNTC1	3558.23	-2.8691	0.131002	-21.9012	2.53166e-106	5.17989e-105	sig		KIFC3	8365.42	-1.31283	0.0802328	-16.3628	3.5264e-60	6.84431e-59	sig		LRRC3B	38.3767	-1.98116	0.329416	-6.01417	1.80808e-09	1.53977e-08	sig
WDCP	657.57	-1.93924	0.0885519	-21.8995	2.62617e-106	5.36956e-105	sig		PCM1	29754.5	-1.59721	0.0976262	-16.3605	3.66359e-60	7.10586e-59	sig		CEACAM4	43.2511	-1.96965	0.327597	-6.01241	1.82783e-09	1.55556e-08	sig
TRIM5	3513.17	1.45815	0.0665979	21.8948	2.90957e-106	5.94491e-105	sig		TBC1D10C	682.213	-1.73919	0.106381	-16.3487	4.4406e-60	8.60241e-59	sig		CCDC170	37.1084	-1.82499	0.303633	-6.01053	1.84923e-09	1.57274e-08	sig
QTRT2	2803.21	-1.64259	0.0750366	-21.8906	3.19574e-106	6.52514e-105	sig		NUBP1	1250.01	1.14876	0.0702905	16.3431	4.87199e-60	9.43082e-59	sig		MARCO	74.4831	-2.73936	0.456149	-6.0054	1.90858e-09	1.62106e-08	sig
KIAA1211	459.202	5.70343	0.260681	21.8789	4.12263e-106	8.41191e-105	sig		NAMPTP1	104.105	3.25287	0.199126	16.3357	5.49724e-60	1.06341e-58	sig		NPDC1	148.199	1.04431	0.174052	6.00002	1.97291e-09	1.67349e-08	sig
ZNF519	275.243	-2.8872	0.132079	-21.8597	6.28937e-106	1.28154e-104	sig		DDX52	5281.17	1.32615	0.0812383	16.3242	6.64237e-60	1.28322e-58	sig		ITGB1BP2	152.373	1.36833	0.228405	5.99079	2.0882e-09	1.76661e-08	sig
AK5	806.523	3.19953	0.146482	21.8425	9.15885e-106	1.86495e-104	sig		PPIL3	3157.23	-1.50145	0.0919795	-16.3237	6.69216e-60	1.29199e-58	sig		IQCD	37.7291	-1.77921	0.297243	-5.9857	2.15466e-09	1.82045e-08	sig
ZYG11A	540.245	-2.43958	0.111721	-21.8363	1.04854e-105	2.13361e-104	sig		PYGL	13723.7	-1.24757	0.0764394	-16.3211	6.99115e-60	1.34882e-58	sig		RELL1	146.409	-1.30142	0.217427	-5.98557	2.15632e-09	1.82071e-08	sig
LPCAT1	5996.62	-1.21711	0.055746	-21.8331	1.12524e-105	2.28812e-104	sig		NMUR1	188.447	-3.17326	0.194432	-16.3206	7.03855e-60	1.35706e-58	sig		LHFPL3-AS2	35.8369	2.11499	0.353349	5.98557	2.1564e-09	1.82071e-08	sig
LONRF3	2405.38	2.73713	0.125449	21.8187	1.54029e-105	3.12996e-104	sig		CDS1	504.292	-1.62449	0.0995405	-16.3199	7.12707e-60	1.37322e-58	sig		GADL1	10.6769	4.71097	0.787263	5.98398	2.17748e-09	1.83791e-08	sig
ABCB10	5712.14	-1.45353	0.0666208	-21.818	1.565e-105	3.178e-104	sig		C9orf139	672.054	-2.84901	0.1747	-16.3081	8.65097e-60	1.66574e-58	sig		RP11-324I22.3	90.5718	1.72964	0.289137	5.98208	2.20306e-09	1.85759e-08	sig
KDM6B	16302.2	2.28758	0.10486	21.8156	1.65067e-105	3.34968e-104	sig		FBXO7	11730.2	1.27304	0.0781345	16.293	1.1074e-59	2.12948e-58	sig		C1orf87	31.4448	2.01237	0.336438	5.9814	2.21226e-09	1.86421e-08	sig
CAMK1	6205.19	2.70265	0.123961	21.8024	2.20006e-105	4.4615e-104	sig		CCSER2	3123.53	2.1238	0.130364	16.2913	1.13785e-59	2.18659e-58	sig		LINC00176	88.3809	-1.17474	0.196528	-5.97749	2.266e-09	1.90824e-08	sig
TTF2	3327.38	-2.09735	0.0962236	-21.7966	2.4997e-105	5.06568e-104	sig		C21orf58	914.49	-1.97673	0.121598	-16.2562	2.01893e-59	3.8721e-58	sig		LINC01050	35.0089	3.13599	0.524743	5.97624	2.28348e-09	1.92232e-08	sig
JAG1	4585.1	2.23494	0.102623	21.7782	3.7331e-105	7.56004e-104	sig		OIP5-AS1	11611.9	-1.46978	0.0904601	-16.2479	2.3122e-59	4.43165e-58	sig		RP11-157D23.2	186.004	-1.31275	0.219818	-5.972	2.34361e-09	1.97036e-08	sig
KCNJ2-AS1	398.592	4.69088	0.215563	21.7611	5.42432e-105	1.09775e-103	sig		NTRK1	1759.02	1.17565	0.0724269	16.2322	2.98668e-59	5.72062e-58	sig		WDR31	102.474	-1.00893	0.169035	-5.96875	2.39072e-09	2.00847e-08	sig
NUP133	6211.63	-1.05248	0.048386	-21.7518	6.64391e-105	1.34365e-103	sig		NUSAP1	6014.12	-1.03355	0.0636828	-16.2296	3.11253e-59	5.95775e-58	sig		RP11-363E6.4	56.4228	1.64721	0.275974	5.96872	2.39128e-09	2.00847e-08	sig
SLC39A11	5370.7	2.04	0.0938495	21.737	9.17524e-105	1.85432e-103	sig		SAT1	35052.7	1.52352	0.0939163	16.2221	3.52117e-59	6.72668e-58	sig		RP11-146I2.1	197.476	-1.0359	0.173689	-5.9641	2.45993e-09	2.06478e-08	sig
CHCHD7	10337.1	-2.55861	0.117722	-21.7343	9.71907e-105	1.9629e-103	sig		DDIT4	2121.47	-1.85704	0.114504	-16.2182	3.74967e-59	7.1585e-58	sig		ZFYVE28	121.606	1.15634	0.193891	5.96389	2.46295e-09	2.06664e-08	sig
DNASE2	6085.03	3.32149	0.152867	21.728	1.11674e-104	2.25387e-103	sig		NRIR	558.142	1.58524	0.0977628	16.2152	3.93744e-59	7.51206e-58	sig		RP1-80N2.2	60.9889	-1.6932	0.283973	-5.96253	2.48357e-09	2.08326e-08	sig
ARMCX3	5878.8	1.18013	0.0543151	21.7276	1.12649e-104	2.27201e-103	sig		PARD3	1025.79	1.1241	0.0693654	16.2055	4.61156e-59	8.79243e-58	sig		MMP3	15.5198	6.45515	1.08278	5.96167	2.49678e-09	2.09298e-08	sig
KDM4A-AS1	523.978	-2.10026	0.0966696	-21.7261	1.16208e-104	2.3422e-103	sig		CTNS	3875.06	1.00949	0.0623416	16.1928	5.66701e-59	1.07906e-57	sig		C20orf166-AS1	39.426	-2.00778	0.336882	-5.95989	2.52413e-09	2.11383e-08	sig
SLC12A9	2383.68	-1.99503	0.0918981	-21.7091	1.68195e-104	3.38772e-103	sig		SGCB	555.399	1.35741	0.0838459	16.1894	5.99464e-59	1.1407e-57	sig		TIMP4	124.073	-1.08891	0.182868	-5.95464	2.60638e-09	2.182e-08	sig
RTN4RL2	523.476	3.79871	0.175053	21.7003	2.03973e-104	4.10556e-103	sig		SYTL2	639.399	-1.7605	0.108757	-16.1875	6.17972e-59	1.17516e-57	sig		AC133644.2	90.1551	1.60329	0.269548	5.94807	2.71328e-09	2.26706e-08	sig
SOCS3	6590.86	2.28388	0.105353	21.6784	3.28269e-104	6.60292e-103	sig		IRAK1BP1	763.066	-1.97705	0.122298	-16.1658	8.78419e-59	1.66825e-57	sig		MRM1	482.049	1.10111	0.185319	5.9417	2.82075e-09	2.35304e-08	sig
TRIM59	1397.67	-2.10957	0.0973621	-21.6673	4.176e-104	8.39407e-103	sig		SLC30A4	118.037	4.15865	0.257556	16.1466	1.19978e-58	2.27559e-57	sig		TMPRSS11A	10.8311	4.62007	0.778483	5.9347	2.94377e-09	2.45247e-08	sig
LINC01010	2632.97	9.63509	0.444956	21.654	5.56902e-104	1.11866e-102	sig		NFATC2	1130.97	-1.67731	0.103886	-16.1457	1.21723e-58	2.3057e-57	sig		PSD2	101.453	-1.29335	0.218039	-5.93175	2.99716e-09	2.49615e-08	sig
RIBC2	197.858	-3.37397	0.155814	-21.6538	5.59639e-104	1.1234e-102	sig		CDC20	21611.5	-2.05174	0.127215	-16.1281	1.6183e-58	3.06342e-57	sig		RP11-644F5.11	184.779	1.0147	0.171165	5.92822	3.06238e-09	2.54798e-08	sig
DOCK10	18166.1	2.26334	0.104532	21.6522	5.79206e-104	1.16189e-102	sig		ASUN	5992.59	1.00032	0.0620278	16.1269	1.65054e-58	3.12243e-57	sig		UBL4B	205.403	-1.12673	0.190088	-5.92741	3.07748e-09	2.55889e-08	sig
SLC25A12	1045.39	-1.67265	0.077256	-21.6507	5.98692e-104	1.20017e-102	sig		RILP	1324.76	2.47783	0.153705	16.1207	1.82441e-58	3.44465e-57	sig		RP11-135F9.4	113.165	1.21554	0.205449	5.91651	3.28844e-09	2.72284e-08	sig
NRIP3	2914.46	1.84262	0.0851093	21.6501	6.06768e-104	1.21554e-102	sig		ZC3H4	5393.88	1.03231	0.0641082	16.1026	2.44736e-58	4.61782e-57	sig		C10orf55	38.7878	1.76993	0.299252	5.9145	3.32886e-09	2.75365e-08	sig
LRG1	1306.84	-3.01523	0.139368	-21.6351	8.4057e-104	1.68165e-102	sig		MSC	6493.25	2.18181	0.135518	16.0998	2.55924e-58	4.8258e-57	sig		RASL11A	205.6	1.30805	0.221279	5.91133	3.3936e-09	2.8054e-08	sig
INCENP	3213.85	-2.18338	0.100932	-21.6322	8.94133e-104	1.7876e-102	sig		G0S2	6904.79	2.13711	0.132837	16.0882	3.08591e-58	5.81516e-57	sig		DNAH7	58.0904	1.89268	0.320305	5.90898	3.4424e-09	2.84391e-08	sig
RAB6B	1178.24	2.39623	0.110807	21.6253	1.03831e-103	2.07447e-102	sig		FBXO39	167.719	3.20704	0.199404	16.0831	3.35299e-58	6.31436e-57	sig		HOPX	22.4792	2.30037	0.389566	5.90496	3.5273e-09	2.91218e-08	sig
ARHGAP11A	8349.53	-2.59515	0.120007	-21.625	1.04514e-103	2.0867e-102	sig		RP11-196G18.22	913.329	1.51834	0.0944187	16.0809	3.47154e-58	6.5334e-57	sig		RRAD	36.3843	2.04773	0.347137	5.89891	3.65902e-09	3.01415e-08	sig
DHODH	1045.96	-2.1138	0.097759	-21.6225	1.10235e-103	2.19945e-102	sig		CUX2	292.114	-1.90693	0.118762	-16.0567	5.12909e-58	9.63423e-57	sig		DRD4	69.8691	-1.35403	0.229657	-5.89586	3.72728e-09	3.06939e-08	sig
SAAL1	1213.6	-1.97169	0.0912026	-21.6188	1.19485e-103	2.38241e-102	sig		HSPA1B	10282.9	2.19595	0.136765	16.0564	5.15569e-58	9.67796e-57	sig		S100A4	36685.4	1.04058	0.176704	5.88884	3.88924e-09	3.1956e-08	sig
BTBD19	1466.48	2.87412	0.133223	21.5738	3.16351e-103	6.30349e-102	sig		DAB2	19939.8	-1.49821	0.0933628	-16.0471	5.98585e-58	1.12291e-56	sig		XXbac-BPG299F13.17	125.416	-1.28394	0.218032	-5.88876	3.891e-09	3.19602e-08	sig
CIT	1739.98	-3.47125	0.160926	-21.5705	3.40099e-103	6.77214e-102	sig		RP1-152L7.5	751.362	-1.79245	0.111749	-16.04	6.71661e-58	1.25918e-56	sig		HNRNPCP1	54.9791	1.72961	0.294216	5.87871	4.13467e-09	3.38642e-08	sig
ATP8B3	1156.56	-1.49816	0.0694552	-21.5702	3.41976e-103	6.80495e-102	sig		CTTNBP2NL	2744.39	1.95366	0.122084	16.0025	1.22649e-57	2.29638e-56	sig		RP11-685G9.2	48.1603	1.48152	0.252111	5.87646	4.19139e-09	3.43069e-08	sig
GTPBP2	23467.4	1.28685	0.05968	21.5625	4.04238e-103	8.03853e-102	sig		PPP1R14C	1060.26	-2.00071	0.125062	-15.9978	1.32375e-57	2.47689e-56	sig		CLDN9	47.4065	1.60577	0.273335	5.87472	4.23556e-09	3.46574e-08	sig
PTPN14	665.925	3.53468	0.163933	21.5618	4.10668e-103	8.16094e-102	sig		DIRAS1	2642.25	-1.67429	0.104697	-15.9918	1.45731e-57	2.72505e-56	sig		KRT17P2	49.3631	1.32527	0.225973	5.86473	4.49866e-09	3.66934e-08	sig
HNRNPAB	19236.8	-1.55222	0.0720059	-21.5569	4.56273e-103	9.06114e-102	sig		MBP	18176.9	-1.31707	0.0824164	-15.9806	1.74354e-57	3.25609e-56	sig		RP11-574K11.27	70.7064	3.09742	0.528518	5.86058	4.61245e-09	3.75618e-08	sig
TNFAIP8L1	1157.89	1.54379	0.0716333	21.5512	5.15576e-103	1.0232e-101	sig		ZNF736	2888.73	-1.20146	0.0752036	-15.9761	1.87473e-57	3.49886e-56	sig		MAP2	59.944	1.52379	0.260049	5.85963	4.63908e-09	3.77667e-08	sig
PPP1R3G	1508.9	-2.2621	0.104993	-21.5453	5.85991e-103	1.16217e-101	sig		MUC13	218.284	3.0242	0.189396	15.9676	2.1503e-57	4.01058e-56	sig		MIR221	102.93	-1.34587	0.229737	-5.85831	4.67612e-09	3.80562e-08	sig
CDC25B	907.017	-2.30483	0.107047	-21.531	7.97178e-103	1.57995e-101	sig		FAM117A	712.493	-2.11132	0.132411	-15.9452	3.07414e-57	5.72634e-56	sig		TFAP2C	119.27	1.11832	0.191017	5.85454	4.78333e-09	3.88789e-08	sig
STX11	5587.9	1.4745	0.0684988	21.5259	8.90463e-103	1.76366e-101	sig		STK38L	18657.4	1.22961	0.0771774	15.9322	3.78795e-57	7.04249e-56	sig		RGS22	10.2191	4.02265	0.687325	5.85261	4.83915e-09	3.92959e-08	sig
MAMLD1	779.981	4.16815	0.193677	21.5211	9.87682e-103	1.95491e-101	sig		HLA-DRA	107.957	6.08846	0.382173	15.9312	3.84961e-57	7.15258e-56	sig		LRRC69	169.177	1.07647	0.183936	5.85241	4.84491e-09	3.93303e-08	sig
VAV3	8084.12	2.14064	0.099519	21.5099	1.25861e-102	2.48951e-101	sig		NAA25	5484.91	1.4056	0.0882396	15.9293	3.96536e-57	7.36295e-56	sig		AC108142.1	18.6519	2.90602	0.496559	5.8523	4.84816e-09	3.93442e-08	sig
PGBD5	309.836	3.65499	0.169931	21.5086	1.29373e-102	2.55727e-101	sig		TSHZ1	1195.82	-1.52165	0.0955839	-15.9195	4.6395e-57	8.60921e-56	sig		TBX2-AS1	97.451	1.12299	0.191905	5.85183	4.86206e-09	3.94446e-08	sig
FOXRED2	915.981	-1.46452	0.0680951	-21.507	1.33906e-102	2.6451e-101	sig		RP5-998N21.4	179.597	3.64693	0.229266	15.907	5.66919e-57	1.05066e-55	sig		TSACC	73.2609	1.37001	0.23434	5.84625	5.0277e-09	4.0724e-08	sig
PIGW	959.947	-1.67096	0.0777302	-21.497	1.661e-102	3.27888e-101	sig		KLHDC8B	1364.81	-2.49598	0.156968	-15.9012	6.21247e-57	1.15061e-55	sig		TSPOAP1-AS1	210.59	1.03871	0.177896	5.83887	5.2555e-09	4.25156e-08	sig
HNRNPH1	52045.5	-1.14706	0.0533797	-21.4887	1.98764e-102	3.92107e-101	sig		EPRS	36779.1	-1.21061	0.0761808	-15.8912	7.28658e-57	1.34869e-55	sig		TMEM125	13.1821	6.40043	1.09647	5.83732	5.30469e-09	4.29e-08	sig
ABAT	351.927	2.80744	0.13072	21.4768	2.56675e-102	5.06014e-101	sig		ALS2CL	249.398	-2.26272	0.142391	-15.8908	7.33528e-57	1.35684e-55	sig		C1orf122	3264.18	1.00056	0.171615	5.83028	5.53359e-09	4.4709e-08	sig
GAB2	3410.94	1.92661	0.0897156	21.4746	2.68855e-102	5.29675e-101	sig		PLEKHG5	622.144	-1.52387	0.0959394	-15.8836	8.22735e-57	1.52089e-55	sig		RP11-355O1.11	85.4654	-1.1007	0.188945	-5.82549	5.69455e-09	4.59516e-08	sig
ASIC3	487.219	3.08409	0.143639	21.4712	2.89654e-102	5.70274e-101	sig		PRIM1	1327.24	-2.05489	0.129396	-15.8806	8.63286e-57	1.59484e-55	sig		RP11-185E8.2	39.0566	2.42697	0.416774	5.82324	5.77171e-09	4.65158e-08	sig
BIN3	2858.87	1.30143	0.0606623	21.4537	4.21728e-102	8.29752e-101	sig		TTC8	616.113	-1.77143	0.11155	-15.8801	8.69958e-57	1.60614e-55	sig		AC011899.9	105.564	-1.03605	0.178095	-5.8174	5.977e-09	4.81251e-08	sig
MICALL1	6919.44	1.84861	0.0861971	21.4463	4.94781e-102	9.7284e-101	sig		PDGFB	266.733	2.6467	0.166714	15.8756	9.34423e-57	1.72407e-55	sig		FAM155B	47.7495	1.403	0.241263	5.81523	6.05504e-09	4.87229e-08	sig
BAG2	3432.37	-1.62025	0.0755672	-21.4411	5.52454e-102	1.08552e-100	sig		RP11-67L2.2	231.324	-2.43428	0.15347	-15.8616	1.16908e-56	2.15429e-55	sig		FSD2	36.2939	-1.55939	0.268526	-5.80722	6.35181e-09	5.10571e-08	sig
SWT1	1263.8	2.85979	0.133382	21.4406	5.58389e-102	1.09646e-100	sig		DNAJA4	6722.19	1.0136	0.063927	15.8556	1.28498e-56	2.36637e-55	sig		SEMA6D	55.2049	-1.51907	0.261969	-5.79866	6.68455e-09	5.36372e-08	sig
TBC1D16	3303.02	1.30484	0.0608977	21.4267	7.53708e-102	1.47901e-100	sig		LRFN1	313.413	-2.28314	0.144002	-15.8549	1.29989e-56	2.39233e-55	sig		RP11-408A13.4	76.9442	-1.20651	0.208093	-5.79794	6.71339e-09	5.38517e-08	sig
ABCD1	7078.09	2.08115	0.0972174	21.4072	1.14597e-101	2.24727e-100	sig		DCAF12L1	514.781	1.84081	0.11613	15.8513	1.37611e-56	2.531e-55	sig		SPIB	30.0134	2.39669	0.413735	5.79281	6.92183e-09	5.53854e-08	sig
MEIOB	2406.97	-2.24063	0.104736	-21.3931	1.55055e-101	3.03864e-100	sig		FUT7	1061.36	-3.51197	0.221751	-15.8374	1.71667e-56	3.15504e-55	sig		BMS1P1	179.946	1.37016	0.236705	5.78848	7.10242e-09	5.6795e-08	sig
LINGO1	498.137	6.5919	0.30817	21.3905	1.6392e-101	3.21027e-100	sig		CBX7	589.401	-2.1399	0.135173	-15.8308	1.90663e-56	3.50013e-55	sig		LCN12	101.592	1.02602	0.177296	5.78704	7.16361e-09	5.72666e-08	sig
LBH	1857.97	2.44583	0.114483	21.3642	2.88017e-101	5.63319e-100	sig		DYNLT3	2920.55	1.21039	0.0765075	15.8205	2.24812e-56	4.12443e-55	sig		DIAPH2-AS1	22.6203	2.80768	0.485294	5.78552	7.22886e-09	5.77522e-08	sig
TEX2	8852.35	2.00552	0.0939262	21.3521	3.72517e-101	7.2811e-100	sig		METTL7A	2067.13	-1.24667	0.0788066	-15.8193	2.28861e-56	4.19607e-55	sig		NME1	4089.38	1.15993	0.200511	5.78485	7.25772e-09	5.79647e-08	sig
TTC27	2189.5	-1.38514	0.064872	-21.3519	3.74015e-101	7.30559e-100	sig		PRC1	4545.63	-1.22525	0.0774623	-15.8174	2.36114e-56	4.32633e-55	sig		RP1-68D18.2	364.88	1.53628	0.265719	5.78159	7.39958e-09	5.9061e-08	sig
CMTM3	9424.91	2.69106	0.126093	21.3418	4.64404e-101	9.06517e-100	sig		ADCY3	5024.88	-1.0087	0.0637759	-15.8163	2.40107e-56	4.39674e-55	sig		PAIP2B	38.5766	1.7469	0.302637	5.77225	7.82187e-09	6.23348e-08	sig
MAP3K14	975.832	2.02655	0.095006	21.3308	5.8803e-101	1.14708e-99	sig		AGO4	3610.95	-1.39418	0.0882027	-15.8066	2.80278e-56	5.12911e-55	sig		FERMT1	96.5428	1.2126	0.210217	5.76833	8.00602e-09	6.36641e-08	sig
OVCH1	476.276	2.77259	0.13002	21.3244	6.7404e-101	1.314e-99	sig		GCA	1764.41	1.61673	0.102324	15.8	3.10958e-56	5.68697e-55	sig		RP11-930P14.2	50.907	1.39051	0.241332	5.76179	8.32266e-09	6.60389e-08	sig
MT-ND6	42120.7	-1.79002	0.0840059	-21.3083	9.51112e-101	1.85292e-99	sig		RP11-1C8.4	229.533	3.19335	0.202282	15.7866	3.84794e-56	7.02852e-55	sig		LINC00525	12.7482	4.72653	0.820938	5.75748	8.53774e-09	6.7662e-08	sig
NT5DC3	923.818	-1.80842	0.0849742	-21.2819	1.66896e-100	3.24928e-99	sig		SPPL2A	13060.8	1.0915	0.069181	15.7774	4.45082e-56	8.12463e-55	sig		RP11-806O11.1	128.153	1.02928	0.178786	5.75703	8.5609e-09	6.78246e-08	sig
IQSEC1	1981.66	1.88162	0.0884225	21.2799	1.74306e-100	3.39132e-99	sig		C1orf132	132.645	2.87449	0.182202	15.7764	4.52492e-56	8.25472e-55	sig		STRA6	62.8012	1.23032	0.214051	5.74778	9.04239e-09	7.1441e-08	sig
NPTX1	204.301	4.27125	0.200722	21.2795	1.7587e-100	3.41951e-99	sig		PANK2	1359.79	1.05159	0.0667054	15.7647	5.44024e-56	9.91832e-55	sig		TIAM1	24.6669	2.11166	0.367588	5.74465	9.21093e-09	7.27278e-08	sig
PLEKHG3	387.876	-2.25287	0.105874	-21.2787	1.78961e-100	3.47735e-99	sig		RTCB	14104.5	1.66208	0.105434	15.7642	5.48346e-56	9.99086e-55	sig		AC019186.1	16.3356	2.64164	0.460009	5.74259	9.32414e-09	7.35314e-08	sig
SGPP1	1582.04	2.0014	0.0940574	21.2785	1.79429e-100	3.48415e-99	sig		SEMA4D	2659.09	1.00682	0.0638734	15.7627	5.61594e-56	1.02258e-54	sig		AC015849.14	27.0665	2.56377	0.446487	5.74208	9.35207e-09	7.3729e-08	sig
HPS4	2672.82	-1.23243	0.0579249	-21.2764	1.8792e-100	3.64666e-99	sig		UBXN2A	1899.73	1.16679	0.0740511	15.7565	6.19602e-56	1.12751e-54	sig		HLA-DMB	32.468	-2.45918	0.428454	-5.73967	9.48617e-09	7.46716e-08	sig
MFSD12	26481.7	2.99527	0.140809	21.2718	2.0728e-100	4.01971e-99	sig		RNF114	7974.96	1.4722	0.0934747	15.7497	6.89535e-56	1.2532e-54	sig		RP11-159D12.8	102.37	1.0081	0.175972	5.72874	1.01177e-08	7.94482e-08	sig
L2HGDH	906.706	-1.80359	0.0847953	-21.27	2.15504e-100	4.17648e-99	sig		ZNF788	711.691	-1.9412	0.123294	-15.7445	7.49098e-56	1.3606e-54	sig		RP11-996F15.4	63.4387	-1.18055	0.206136	-5.72705	1.0219e-08	8.01949e-08	sig
MAP1LC3B	17478.5	2.62559	0.123458	21.267	2.29447e-100	4.4438e-99	sig		POP1	3113.63	1.10167	0.0699928	15.7398	8.07406e-56	1.4656e-54	sig		RP13-16H11.8	25.2961	2.81161	0.491186	5.72413	1.03966e-08	8.14889e-08	sig
AANAT	346.822	6.02308	0.283229	21.2658	2.3566e-100	4.56115e-99	sig		HIST2H2BF	188.738	2.33414	0.148487	15.7195	1.11259e-55	2.0158e-54	sig		BTF3P7	34.2853	-2.38773	0.417218	-5.72299	1.04664e-08	8.20111e-08	sig
TPRG1	625.908	2.5575	0.120286	21.2618	2.56183e-100	4.95514e-99	sig		NR1D2	1217.02	-1.28705	0.0819545	-15.7044	1.41127e-55	2.55378e-54	sig		MDFI	23.6518	2.62386	0.458843	5.71842	1.07516e-08	8.41687e-08	sig
HRH2	1061.84	-1.63281	0.076831	-21.2519	3.16317e-100	6.1143e-99	sig		EGR1	16708.8	-1.30691	0.0832306	-15.7022	1.45977e-55	2.6399e-54	sig		DUSP19	120.847	1.11397	0.195055	5.71105	1.12281e-08	8.75517e-08	sig
KIF20B	3110.39	-3.02829	0.142614	-21.2343	4.60821e-100	8.90172e-99	sig		PNPLA3	1157.55	-1.84671	0.117659	-15.6954	1.62552e-55	2.93783e-54	sig		RP11-536C12.1	42.4763	-1.82989	0.320481	-5.70983	1.13087e-08	8.81271e-08	sig
B3GNT7	1157.51	-2.48247	0.116926	-21.2311	4.93345e-100	9.51761e-99	sig		SLC7A7	7426.68	-1.07307	0.0683826	-15.6922	1.71006e-55	3.0887e-54	sig		XPNPEP2	73.8216	1.54878	0.271559	5.70328	1.17521e-08	9.14433e-08	sig
SLC41A2	1382.34	5.98457	0.282003	21.2217	6.0229e-100	1.16118e-98	sig		TBCCD1	1136.6	1.01431	0.06464	15.6917	1.72279e-55	3.10977e-54	sig		ELAVL2	19.9497	2.37822	0.417187	5.70062	1.19371e-08	9.28552e-08	sig
CDS2	1810.1	1.2697	0.0598868	21.2016	9.22755e-100	1.77672e-98	sig		HSPA1A	1602.89	2.40262	0.153275	15.6753	2.23193e-55	4.02382e-54	sig		MRPL23-AS1	32.8974	-1.62405	0.28523	-5.69383	1.2422e-08	9.65392e-08	sig
TMEM52B	1252.14	6.45065	0.304271	21.2004	9.47699e-100	1.82357e-98	sig		KLHDC2	1308.99	-1.28504	0.0819882	-15.6735	2.29607e-55	4.13434e-54	sig		SHISA3	162.986	-1.20566	0.21196	-5.68818	1.28403e-08	9.96998e-08	sig
RFC4	2478.02	-2.53454	0.119604	-21.191	1.15513e-99	2.22126e-98	sig		HIST1H4H	269.974	2.16818	0.138347	15.672	2.34893e-55	4.22691e-54	sig		CTA-384D8.31	16.2828	-3.28817	0.57942	-5.67493	1.38743e-08	1.0721e-07	sig
CBX1	4740.09	-1.45853	0.0688288	-21.1907	1.16308e-99	2.23512e-98	sig		ANGPT1	192.025	-3.64566	0.23271	-15.6661	2.57809e-55	4.63642e-54	sig		MAP1LC3C	30.713	1.65943	0.292725	5.66891	1.43711e-08	1.11015e-07	sig
RAP1A	34321.8	1.74728	0.0825097	21.1766	1.56844e-99	3.01216e-98	sig		RNF213	66784.2	2.49551	0.159325	15.663	2.70662e-55	4.86158e-54	sig		TMEM150C	43.8724	1.67329	0.295346	5.66552	1.4658e-08	1.13129e-07	sig
NCOA7	23959.7	1.99751	0.0943445	21.1725	1.7112e-99	3.2842e-98	sig		SAMD9L	39956.3	3.37796	0.215927	15.6439	3.65364e-55	6.55048e-54	sig		RP11-156E8.1	60.1295	-1.44936	0.256388	-5.65301	1.57662e-08	1.21173e-07	sig
RNF126P1	216.393	-4.76713	0.22521	-21.1675	1.90372e-99	3.65134e-98	sig		TJP2	763.472	2.2832	0.145953	15.6434	3.68479e-55	6.60228e-54	sig		GADD45G	21.0309	2.35218	0.4182	5.62453	1.86009e-08	1.42151e-07	sig
GYS1	4837.77	-1.50743	0.071257	-21.1549	2.48896e-99	4.77074e-98	sig		NOL11	5332.31	1.00697	0.0644368	15.6272	4.75133e-55	8.49759e-54	sig		C16orf59	508.92	1.0372	0.184684	5.61609	1.9533e-08	1.48964e-07	sig
CACNA2D4	3621.11	1.57874	0.0746413	21.151	2.69994e-99	5.17182e-98	sig		UCK2	5977.59	-1.37789	0.0882057	-15.6214	5.20775e-55	9.30817e-54	sig		RP11-334C17.5	27.9124	-1.71035	0.305376	-5.60081	2.13357e-08	1.62327e-07	sig
HS6ST2	219.946	5.48713	0.25945	21.149	2.81568e-99	5.39003e-98	sig		SSBP2	1823.21	-1.01769	0.0651602	-15.6183	5.46554e-55	9.76296e-54	sig		AC011893.3	24.2425	1.87721	0.335363	5.59754	2.17419e-08	1.65319e-07	sig
STX6	4022.74	1.14456	0.0541394	21.1411	3.33397e-99	6.37809e-98	sig		FAM212B	861.862	-1.94574	0.124635	-15.6115	6.07911e-55	1.08523e-53	sig		AC009403.2	191.595	1.0171	0.182115	5.58494	2.33782e-08	1.77028e-07	sig
PLB1	405.528	-2.68972	0.127384	-21.1151	5.77992e-99	1.10502e-97	sig		P2RY8	6265.84	-1.33961	0.085827	-15.6082	6.39708e-55	1.1413e-53	sig		CTD-3247F14.2	47.6848	-1.65054	0.295697	-5.58187	2.37947e-08	1.79969e-07	sig
PLEKHF1	2018.34	2.97503	0.140912	21.1126	6.09032e-99	1.16362e-97	sig		ABHD4	3902.39	-1.18547	0.075967	-15.6051	6.72254e-55	1.19863e-53	sig		LINC00173	13.6312	-3.04977	0.546624	-5.57928	2.41514e-08	1.8256e-07	sig
BRCA2	1364.99	-2.70534	0.12828	-21.0893	9.97031e-99	1.90371e-97	sig		UBE2D1	2978.64	1.60424	0.102833	15.6004	7.23174e-55	1.28863e-53	sig		RP11-709A23.1	15.2192	4.30085	0.772399	5.56817	2.57429e-08	1.94191e-07	sig
CEP70	360.077	-2.13369	0.10119	-21.0858	1.0728e-98	2.04707e-97	sig		ATP2A3	3758.31	-1.38384	0.0887096	-15.5996	7.32067e-55	1.30368e-53	sig		U62631.5	21.2782	-2.28882	0.411775	-5.55843	2.72214e-08	2.04781e-07	sig
ABCA3	413.917	2.58432	0.12264	21.0724	1.42554e-98	2.71839e-97	sig		OLIG2	1504.02	-1.83172	0.11749	-15.5905	8.44842e-55	1.50359e-53	sig		RP11-5O17.1	64.1535	1.29638	0.233236	5.55825	2.72493e-08	2.04832e-07	sig
CENPM	896.877	-3.89307	0.184782	-21.0685	1.54732e-98	2.94873e-97	sig		IL36RN	87.9471	3.93962	0.252718	15.589	8.65001e-55	1.53853e-53	sig		BAIAP2L1	204.215	-1.04548	0.188146	-5.55675	2.74839e-08	2.06337e-07	sig
PKMYT1	1593.36	-3.22617	0.153153	-21.0649	1.66816e-98	3.17698e-97	sig		IKZF1	11217.3	1.25028	0.0802223	15.5851	9.18515e-55	1.63272e-53	sig		RP11-573G6.4	221.766	1.14043	0.205284	5.55538	2.77016e-08	2.07746e-07	sig
NAMPT	27091	1.43821	0.0682913	21.0599	1.85555e-98	3.52934e-97	sig		GLIS3	234.969	2.77204	0.177952	15.5775	1.03571e-54	1.8388e-53	sig		ALPK2	38.2116	2.70604	0.488674	5.53752	3.06786e-08	2.28869e-07	sig
BIRC5	4511.71	-3.18959	0.151545	-21.0472	2.42648e-98	4.61233e-97	sig		NAA16	2384.39	-1.2865	0.0826457	-15.5664	1.2312e-54	2.18454e-53	sig		COL10A1	44.604	1.60353	0.289961	5.53015	3.19957e-08	2.38349e-07	sig
TEX15	249.807	-6.76415	0.321568	-21.0349	3.14188e-98	5.96837e-97	sig		CACHD1	346.049	1.58903	0.102124	15.5599	1.3638e-54	2.41834e-53	sig		HIST2H2AA3	78.7387	1.93245	0.349458	5.52985	3.20511e-08	2.38692e-07	sig
RMI2	694.508	-2.72637	0.129616	-21.0342	3.19068e-98	6.0572e-97	sig		NAT1	1387.55	1.44836	0.0931747	15.5445	1.73237e-54	3.07003e-53	sig		ATP8B1	91.357	1.28746	0.232831	5.5296	3.20961e-08	2.38959e-07	sig
RP11-142E9.1	272.895	-2.79666	0.132963	-21.0333	3.25025e-98	6.16636e-97	sig		RASAL3	578.677	-2.03985	0.131241	-15.5427	1.78243e-54	3.15682e-53	sig		CASP5	199.514	-2.14985	0.388898	-5.52806	3.23797e-08	2.40791e-07	sig
TK1	3696.77	-3.61057	0.171697	-21.0287	3.58228e-98	6.79194e-97	sig		LINC00672	463.716	-2.18125	0.140402	-15.5357	1.98747e-54	3.51784e-53	sig		RP4-756G23.5	82.0056	-1.34509	0.243447	-5.52518	3.29156e-08	2.44705e-07	sig
OIP5	326.729	-3.11664	0.148259	-21.0216	4.16362e-98	7.88911e-97	sig		HOXD8	75.11	4.1374	0.266637	15.517	2.66196e-54	4.70312e-53	sig		C2orf81	57.6009	1.7126	0.310021	5.52413	3.31122e-08	2.46095e-07	sig
STMN1	17071.8	-3.1652	0.150587	-21.0191	4.38474e-98	8.3028e-97	sig		DOCK2	6817.57	-1.14042	0.0735076	-15.5143	2.77769e-54	4.90461e-53	sig		CXCR2P1	64.9593	2.00698	0.363847	5.51599	3.46817e-08	2.57239e-07	sig
VILL	600.972	-2.42465	0.115358	-21.0186	4.43551e-98	8.3936e-97	sig		PDE3B	5611.27	-1.57632	0.101618	-15.5122	2.86868e-54	5.06221e-53	sig		PAWR	39.9182	1.57736	0.286836	5.49917	3.81574e-08	2.81394e-07	sig
PRMT5	4211.05	-1.04506	0.0497207	-21.0185	4.43881e-98	8.39449e-97	sig		FAM72A	804.157	1.64228	0.105871	15.5122	2.87089e-54	5.06305e-53	sig		RP11-763B22.3	25.7709	1.79283	0.326352	5.49356	3.93919e-08	2.89667e-07	sig
MOB3C	4398.9	1.27412	0.0606718	21.0002	6.53669e-98	1.2354e-96	sig		RNF41	6522.29	-1.10433	0.0712144	-15.5071	3.10456e-54	5.47184e-53	sig		RP4-671O14.7	104.392	-1.2856	0.234031	-5.49329	3.94504e-08	2.89931e-07	sig
SPEF2	1090.59	-2.5995	0.123796	-20.9983	6.7998e-98	1.28431e-96	sig		RPARP-AS1	826.65	1.87008	0.120662	15.4984	3.55417e-54	6.2605e-53	sig		RGS18	423.939	-1.1616	0.211489	-5.49246	3.96381e-08	2.91144e-07	sig
TESMIN	531.944	-2.71834	0.129517	-20.9884	8.37993e-98	1.58075e-96	sig		TSEN2	891.812	-1.51046	0.0974685	-15.4969	3.63902e-54	6.40609e-53	sig		BSN	187.877	1.21603	0.221628	5.48682	4.09244e-08	2.99906e-07	sig
DNMT1	12873.6	-1.40326	0.0668684	-20.9855	8.90484e-98	1.67871e-96	sig		JDP2	895.505	-2.11755	0.136731	-15.4871	4.24239e-54	7.46374e-53	sig		TMEM221	74.912	-1.22534	0.223375	-5.48557	4.1214e-08	3.0177e-07	sig
HNRNPA1	115017	-1.35496	0.0645946	-20.9764	1.07721e-97	2.02943e-96	sig		FA2H	2015.88	-1.52675	0.0986384	-15.4783	4.86505e-54	8.54888e-53	sig		DMGDH	41.1975	-1.4566	0.265613	-5.48393	4.15975e-08	3.04404e-07	sig
RP11-203J24.9	347.022	3.56056	0.169742	20.9763	1.07991e-97	2.03324e-96	sig		UHRF2	15819.3	-1.4371	0.092868	-15.4746	5.14844e-54	9.04141e-53	sig		FRMPD2B	46.259	1.63624	0.298436	5.48273	4.18806e-08	3.06302e-07	sig
GPM6B	364.931	-2.94993	0.140735	-20.9609	1.49114e-97	2.8057e-96	sig		CD180	829.182	-2.06349	0.133379	-15.4708	5.46125e-54	9.58497e-53	sig		WNK2	74.8218	-1.11756	0.204088	-5.47588	4.35343e-08	3.17493e-07	sig
PLEKHA2	7889.27	1.60813	0.0767752	20.9459	2.04409e-97	3.8437e-96	sig		TCAF2	109.726	6.57667	0.425111	15.4705	5.48824e-54	9.62655e-53	sig		RP11-524F11.1	45.4418	1.38896	0.25434	5.46106	4.73299e-08	3.44197e-07	sig
IL4R	5543.27	1.6937	0.0809446	20.9242	3.22459e-97	6.05967e-96	sig		HLTF	2006.26	-1.56097	0.100926	-15.4664	5.85034e-54	1.02555e-52	sig		CXCR2	300.281	-1.68477	0.308552	-5.46024	4.75487e-08	3.45592e-07	sig
AC007880.1	223.025	4.2072	0.201145	20.9162	3.81168e-97	7.15839e-96	sig		MTA3	721.227	-1.69016	0.109522	-15.4322	9.94791e-54	1.74071e-52	sig		RP11-1055B8.1	134.056	-1.24914	0.228841	-5.45853	4.80082e-08	3.48833e-07	sig
ZNF788	711.691	-1.86227	0.089073	-20.9072	4.60147e-97	8.63072e-96	sig		FXYD6	101.504	3.10106	0.200952	15.4318	9.99805e-54	1.74843e-52	sig		NKG7	230.262	1.17731	0.2157	5.45812	4.81191e-08	3.4954e-07	sig
PGM1	1093.98	-2.72439	0.13031	-20.9069	4.6314e-97	8.6814e-96	sig		IFNGR1	9231.03	-1.2439	0.0806652	-15.4205	1.19208e-53	2.08343e-52	sig		NFE2	396.277	1.09201	0.200114	5.45693	4.84449e-08	3.51708e-07	sig
PHF19	3551.05	-1.7893	0.0856389	-20.8935	6.13054e-97	1.14842e-95	sig		FAM21A	5819.64	1.08453	0.0703364	15.4191	1.21713e-53	2.12592e-52	sig		TRAF5	42.8758	1.53506	0.281356	5.45595	4.87126e-08	3.53539e-07	sig
GRASP	270.678	4.92987	0.235998	20.8894	6.68176e-97	1.25089e-95	sig		NRCAM	159.24	3.20414	0.207829	15.4172	1.25419e-53	2.18935e-52	sig		SLC2A14	50.2184	-1.29976	0.238386	-5.45235	4.97097e-08	3.60585e-07	sig
POC1B	3578.36	1.44929	0.0693818	20.8886	6.79881e-97	1.27201e-95	sig		MED21	2676.27	1.10949	0.0720054	15.4084	1.43654e-53	2.50616e-52	sig		CDHR3	51.9265	-1.23457	0.227202	-5.4338	5.51654e-08	3.98584e-07	sig
TMEM200A	172.272	-3.60901	0.172804	-20.885	7.3267e-97	1.36991e-95	sig		C7orf49	2286.08	1.41487	0.0918391	15.406	1.49222e-53	2.60174e-52	sig		KCNF1	45.6728	1.36864	0.252152	5.42783	5.70438e-08	4.11577e-07	sig
PLPPR3	6347.35	-3.83302	0.183747	-20.8603	1.22869e-96	2.29446e-95	sig		SOBP	601.308	-1.57294	0.102117	-15.4033	1.55444e-53	2.70861e-52	sig		NPC1L1	34.075	-1.60816	0.296384	-5.42595	5.76473e-08	4.15582e-07	sig
GGT7	380.431	2.62489	0.125926	20.8447	1.70228e-96	3.17683e-95	sig		BHLHE41	2938.08	1.07853	0.0700595	15.3945	1.78247e-53	3.10224e-52	sig		EIF4EBP1	3878.93	-1.07863	0.199061	-5.41857	6.00768e-08	4.32489e-07	sig
MT-TL2	333.079	-2.88805	0.138605	-20.8365	2.02038e-96	3.76813e-95	sig		ARL15	759.669	-1.35124	0.087845	-15.3821	2.15883e-53	3.75502e-52	sig		PP14571	16.7474	-2.4728	0.456773	-5.41363	6.17598e-08	4.43734e-07	sig
TPGS2	4581.56	-1.26822	0.0608739	-20.8335	2.15209e-96	4.01125e-95	sig		IFITM10	1191.29	-1.65287	0.10752	-15.3727	2.4951e-53	4.33476e-52	sig		GLI3	26.7617	2.25473	0.417081	5.40598	6.44552e-08	4.61809e-07	sig
PPP1R13B	741.71	2.11221	0.101443	20.8217	2.75442e-96	5.1307e-95	sig		C1GALT1C1	2527.48	1.90068	0.123688	15.3667	2.73561e-53	4.74977e-52	sig		ITGA2	42.4317	1.97833	0.366794	5.39357	6.90727e-08	4.93516e-07	sig
PPP1R14C	1060.26	2.58779	0.124333	20.8135	3.26836e-96	6.08422e-95	sig		BBS2	1569	-1.07653	0.0701066	-15.3556	3.24865e-53	5.63718e-52	sig		NOL12	211.507	1.005	0.186418	5.39112	7.00209e-08	4.99596e-07	sig
TWSG1	8353.37	1.41973	0.0682249	20.8096	3.5408e-96	6.58725e-95	sig		NKX3-1	76.977	4.89137	0.318648	15.3504	3.52136e-53	6.10677e-52	sig		ATL1	81.3689	1.13177	0.210092	5.387	7.16416e-08	5.10451e-07	sig
ITGA7	5321.96	1.42297	0.0683893	20.807	3.74099e-96	6.95534e-95	sig		SLC8A2	82.9474	5.70499	0.371721	15.3475	3.68071e-53	6.37932e-52	sig		LINC00563	91.0599	1.26029	0.233994	5.386	7.20422e-08	5.13021e-07	sig
HILPDA	1014.86	-2.82663	0.135933	-20.7943	4.87203e-96	9.05254e-95	sig		RMI1	2060.69	1.23883	0.080764	15.3389	4.20302e-53	7.28025e-52	sig		LDHAP4	32.9762	2.05937	0.383027	5.37658	7.59137e-08	5.39693e-07	sig
IFI35	23604.2	3.1304	0.150591	20.7874	5.62669e-96	1.04417e-94	sig		ZFHX4	95.9379	5.28577	0.344648	15.3367	4.34701e-53	7.52518e-52	sig		SLC6A19	10.257	3.49335	0.650821	5.3676	7.97906e-08	5.6569e-07	sig
GSTCD	1376.39	-1.68929	0.0813468	-20.7665	8.69886e-96	1.61328e-94	sig		PPP2R5D	6470.67	-1.23399	0.0804789	-15.3331	4.59624e-53	7.95191e-52	sig		ACTN2	14.3347	3.03019	0.564771	5.36534	8.07991e-08	5.72366e-07	sig
TET1	163.722	-3.75609	0.180945	-20.7582	1.03458e-95	1.91752e-94	sig		AC025171.1	598.008	2.58101	0.16837	15.3294	4.86189e-53	8.40651e-52	sig		CTA-315H11.2	40.5929	-1.89416	0.353154	-5.36354	8.1608e-08	5.77777e-07	sig
CCDC138	538.609	-2.09593	0.101013	-20.7492	1.24568e-95	2.30734e-94	sig		FRAT2	2262.23	-2.07025	0.13507	-15.3272	5.0298e-53	8.69168e-52	sig		RND2	56.6358	-1.37597	0.256752	-5.35915	8.36166e-08	5.91672e-07	sig
CNR1	664.238	2.89495	0.139555	20.7441	1.38678e-95	2.56711e-94	sig		DNAJC6	258.229	2.08115	0.135789	15.3263	5.09911e-53	8.80623e-52	sig		PITRM1-AS1	78.8522	1.19121	0.222367	5.35693	8.46464e-08	5.98629e-07	sig
GPSM2	1201.96	-2.64109	0.127324	-20.743	1.41789e-95	2.62305e-94	sig		SNHG4	1209.72	-1.6946	0.110693	-15.3089	6.6671e-53	1.15074e-51	sig		ILDR2	50.3117	1.84991	0.345461	5.35491	8.55994e-08	6.05036e-07	sig
POLR1B	2617.3	-1.56914	0.0756792	-20.734	1.70861e-95	3.1589e-94	sig		QTRT2	2803.21	1.16487	0.0760932	15.3084	6.71478e-53	1.15828e-51	sig		COL9A3	370.924	-1.00917	0.188551	-5.35222	8.68797e-08	6.13579e-07	sig
DCAF12L1	514.781	-2.33685	0.112792	-20.7181	2.37655e-95	4.39107e-94	sig		F2R	913.66	-1.49982	0.0979756	-15.3081	6.74835e-53	1.16338e-51	sig		EPS8L2	69.7724	-1.25087	0.233831	-5.34948	8.82089e-08	6.22624e-07	sig
METTL21A	1830.83	-1.73136	0.0835811	-20.7147	2.55338e-95	4.71487e-94	sig		2001-03-01	1127.39	-1.96039	0.128065	-15.3078	6.78224e-53	1.16853e-51	sig		ITGA9	60.8	1.48	0.276687	5.349	8.84391e-08	6.23906e-07	sig
DGCR8	3376.99	-1.24648	0.0602408	-20.6917	4.11558e-95	7.59479e-94	sig		CCSAP	5816.73	-1.33194	0.0870382	-15.3029	7.30689e-53	1.25818e-51	sig		S100B	28.2699	2.05877	0.385959	5.33416	9.59871e-08	6.76041e-07	sig
ZBTB18	1171.44	-1.58548	0.0766615	-20.6816	5.0748e-95	9.35909e-94	sig		RP11-324I22.3	90.5718	4.17328	0.272713	15.3028	7.32019e-53	1.25973e-51	sig		RP11-1334A24.5	121.565	1.00979	0.189542	5.32756	9.95396e-08	6.99718e-07	sig
SLC12A6	7966.69	3.24261	0.156993	20.6545	8.89951e-95	1.63924e-93	sig		ACAD8	2449.98	-1.38906	0.0907959	-15.2987	7.79813e-53	1.34119e-51	sig		PDZD3	21.2175	-2.11194	0.396427	-5.32742	9.96166e-08	7.00068e-07	sig
TMEM217	1659.15	3.79009	0.183502	20.6542	8.95119e-95	1.64774e-93	sig		LIMA1	3837.71	1.18733	0.0776371	15.2933	8.47125e-53	1.4561e-51	sig		SULT1C2	57.8907	1.33519	0.250709	5.32565	1.00595e-07	7.06366e-07	sig
SHANK3	332.561	4.19233	0.203199	20.6317	1.42622e-94	2.62378e-93	sig		PDCD6IPP2	1770.39	-1.05615	0.069062	-15.2928	8.53557e-53	1.46629e-51	sig		RP11-1072C15.6	14.1101	2.70077	0.507304	5.32376	1.01644e-07	7.13143e-07	sig
GPC1	2010.01	2.39173	0.115957	20.6261	1.60155e-94	2.9445e-93	sig		RELL2	1175.69	-1.20513	0.0788576	-15.2823	1.00337e-52	1.72262e-51	sig		DIRAS2	123.566	1.12698	0.211769	5.32176	1.0277e-07	7.20656e-07	sig
HGD	639.814	2.39188	0.116054	20.61	2.2307e-94	4.09866e-93	sig		CNTLN	2706.78	1.70971	0.111898	15.2792	1.05225e-52	1.80548e-51	sig		CTD-2269F5.1	23.8939	3.00635	0.565456	5.31669	1.05672e-07	7.40196e-07	sig
ZNF738	511.751	-2.07013	0.100445	-20.6095	2.25519e-94	4.14112e-93	sig		IGFBP3	4115.19	1.135	0.0743258	15.2706	1.20043e-52	2.05732e-51	sig		RP11-61J19.5	35.2759	1.64022	0.308622	5.31466	1.06855e-07	7.47867e-07	sig
BMS1	7140.92	-1.11317	0.054015	-20.6085	2.30062e-94	4.22193e-93	sig		CXCL9	124666	11.3168	0.74121	15.2681	1.24829e-52	2.13809e-51	sig		FAM198A	22.2965	6.55832	1.23592	5.30644	1.11785e-07	7.80247e-07	sig
IRF9	758.353	2.71274	0.131678	20.6013	2.66993e-94	4.89662e-93	sig		FAM109A	1844.99	-1.4475	0.0948487	-15.2612	1.38743e-52	2.37361e-51	sig		PNMA6A	63.4077	-1.51756	0.286528	-5.29638	1.18121e-07	8.21573e-07	sig
SAMD9	21090.6	2.88558	0.140091	20.5979	2.86443e-94	5.25011e-93	sig		2003-09-01	967.907	-1.85	0.121225	-15.261	1.39185e-52	2.37978e-51	sig		RP11-90L1.8	101.257	1.20767	0.228045	5.29574	1.18532e-07	8.23987e-07	sig
LAS1L	4710.65	-1.50487	0.0731144	-20.5825	3.9423e-94	7.22123e-93	sig		CPPED1	2096.78	-1.29128	0.084666	-15.2514	1.61044e-52	2.75191e-51	sig		PRG2	67.0528	-1.37388	0.259454	-5.29526	1.18848e-07	8.25955e-07	sig
RP11-284N8.3	187.204	-4.19065	0.20363	-20.5798	4.16704e-94	7.6282e-93	sig		TNIP2	5156.85	2.00889	0.131721	15.2511	1.61852e-52	2.7641e-51	sig		SLC4A3	29.6709	1.53897	0.290827	5.29169	1.21189e-07	8.41737e-07	sig
ZDHHC6	4148.54	-1.17825	0.0572732	-20.5725	4.83867e-94	8.85223e-93	sig		CRTC1	1199	-1.45456	0.0954173	-15.2442	1.79886e-52	3.07029e-51	sig		RP11-59H7.4	50.3993	-1.5638	0.295982	-5.28343	1.26789e-07	8.79244e-07	sig
PDPN	261.742	4.45749	0.216681	20.5716	4.92661e-94	9.00758e-93	sig		ARL8B	26439.4	1.02632	0.0673292	15.2433	1.82421e-52	3.11173e-51	sig		TRPC6	11.3213	6.57089	1.24471	5.27907	1.29842e-07	8.9944e-07	sig
MUC19	190.36	-5.49109	0.266967	-20.5684	5.26854e-94	9.62683e-93	sig		USP25	7657.48	1.1747	0.0770982	15.2364	2.02768e-52	3.45678e-51	sig		RP11-323I15.3	11.8671	-3.20499	0.608054	-5.27089	1.35764e-07	9.38438e-07	sig
STAR	162.997	-4.73565	0.230542	-20.5414	9.19343e-94	1.67676e-92	sig		CARNS1	1726.04	-1.45619	0.0955767	-15.2358	2.04607e-52	3.48609e-51	sig		RP11-110I1.12	65.6726	1.44181	0.274012	5.26186	1.42608e-07	9.84161e-07	sig
SAPCD1	421.28	-3.23954	0.157709	-20.5413	9.2008e-94	1.67707e-92	sig		FAM86DP	776.158	-1.23707	0.081205	-15.2339	2.10592e-52	3.58597e-51	sig		TLCD1	117.945	1.26705	0.240894	5.25976	1.44244e-07	9.94648e-07	sig
HOXC10	194.825	-3.4574	0.168365	-20.5352	1.04471e-93	1.90308e-92	sig		B3GNT9	207.141	2.28304	0.149994	15.2208	2.5718e-52	4.37671e-51	sig		TSNAXIP1	28.0149	1.74752	0.332421	5.25696	1.46459e-07	1.00911e-06	sig
BUD13	1608.23	-1.93826	0.0944064	-20.531	1.13785e-93	2.07147e-92	sig		TNRC6C-AS1	439.059	-1.79989	0.118252	-15.2207	2.57602e-52	4.38134e-51	sig		TDRD9	48.4388	-1.3562	0.258327	-5.24991	1.52171e-07	1.04594e-06	sig
PDE7B	648.426	-2.57869	0.125631	-20.5259	1.26338e-93	2.29859e-92	sig		C5orf30	856.011	1.48251	0.0975181	15.2024	3.40954e-52	5.79563e-51	sig		C2orf48	140.368	-1.15547	0.220116	-5.24937	1.52616e-07	1.04872e-06	sig
HPCAL1	15645.8	2.7412	0.13356	20.5241	1.31226e-93	2.38607e-92	sig		EED	2687.33	1.50224	0.0988682	15.1944	3.85142e-52	6.54292e-51	sig		C2CD4A	12.3844	3.00341	0.573952	5.23286	1.66904e-07	1.14232e-06	sig
NOC3L	4732.38	-1.52726	0.0744159	-20.5232	1.33494e-93	2.42581e-92	sig		C15orf48	127.472	3.41825	0.225028	15.1903	4.09984e-52	6.96089e-51	sig		STAC	30.0924	2.32935	0.445168	5.23252	1.67215e-07	1.14415e-06	sig
FBXW11	9328.7	1.0725	0.0522712	20.5181	1.4855e-93	2.69776e-92	sig		AC104654.2	174.993	2.20062	0.145056	15.1709	5.51288e-52	9.34912e-51	sig		RP11-81A1.6	671.814	-1.09864	0.210038	-5.23068	1.68888e-07	1.15528e-06	sig
AGMAT	626.916	-2.03954	0.0994298	-20.5123	1.67059e-93	3.03205e-92	sig		NFIC	4634.89	-1.14774	0.0757393	-15.1538	7.14736e-52	1.21069e-50	sig		KCND2	16.0617	-3.12955	0.599861	-5.21713	1.81719e-07	1.24041e-06	sig
PARP10	21205.3	2.84874	0.138903	20.5089	1.7936e-93	3.25332e-92	sig		ZNF398	1679.84	-1.09215	0.0720859	-15.1507	7.49709e-52	1.26919e-50	sig		ZNF503-AS2	116.38	1.37239	0.263174	5.21475	1.84064e-07	1.25509e-06	sig
RAD54B	355.156	-3.71926	0.181397	-20.5034	2.00806e-93	3.64009e-92	sig		PTPN14	665.925	-2.39051	0.157802	-15.1488	7.71697e-52	1.30566e-50	sig		CSF2	96.0224	6.27335	1.20542	5.20428	1.94755e-07	1.32517e-06	sig
NEK2	1098.23	-2.79961	0.136575	-20.4988	2.20765e-93	3.99947e-92	sig		HCG11	993.937	-1.36773	0.0902931	-15.1476	7.85403e-52	1.32808e-50	sig		LINC01215	96.9219	1.92127	0.369261	5.20302	1.96074e-07	1.33353e-06	sig
KCNJ1	168.142	4.72144	0.230331	20.4985	2.22231e-93	4.02357e-92	sig		DAPK2	565.446	1.21491	0.080238	15.1413	8.64312e-52	1.45982e-50	sig		CD24	30.2752	2.24165	0.430886	5.20243	1.96699e-07	1.33698e-06	sig
RTN4	42749.1	1.20899	0.0590003	20.4912	2.57948e-93	4.6674e-92	sig		SLC38A5	4755.34	2.26096	0.149365	15.1372	9.20849e-52	1.55441e-50	sig		RHBDL3	10.0152	4.25909	0.818923	5.20084	1.98385e-07	1.34808e-06	sig
ATP23	795.093	-3.02213	0.147499	-20.4892	2.68966e-93	4.8638e-92	sig		HMGB2	27128.2	-1.66582	0.110086	-15.132	9.96713e-52	1.68052e-50	sig		ASPHD2	330.684	-1.01517	0.195254	-5.19922	2.00128e-07	1.35921e-06	sig
ZNF33B	295.383	-2.67274	0.130462	-20.4867	2.82872e-93	5.11216e-92	sig		LEMD3	5511.65	1.05836	0.0699543	15.1293	1.03717e-51	1.74772e-50	sig		LINC01356	23.2295	-1.98247	0.381493	-5.1966	2.02966e-07	1.37776e-06	sig
HAUS8	842.479	-2.12548	0.103853	-20.4663	4.29989e-93	7.76618e-92	sig		DCUN1D3	1166.51	1.03088	0.0681528	15.126	1.09075e-51	1.83694e-50	sig		PIP5K1B	57.6463	1.3017	0.250823	5.18972	2.10609e-07	1.42775e-06	sig
TOR1B	5785.86	1.67008	0.0816336	20.4582	5.07506e-93	9.16069e-92	sig		ALAS1	47027.5	1.13188	0.074969	15.0979	1.67058e-51	2.8102e-50	sig		RP11-384O8.1	34.5941	-2.2721	0.438578	-5.18061	2.2116e-07	1.49651e-06	sig
TNF	35360.7	-2.92565	0.143088	-20.4465	6.44847e-93	1.16327e-91	sig		ABAT	351.927	-1.938	0.128441	-15.0887	1.9224e-51	3.23008e-50	sig		BAMBI	53.3743	1.60288	0.309766	5.17448	2.28547e-07	1.54406e-06	sig
CLSTN2	2093.85	-2.50043	0.122309	-20.4435	6.86077e-93	1.23689e-91	sig		TTC7A	11678	-1.35425	0.0897558	-15.0881	1.93893e-51	3.25598e-50	sig		MMRN2	46.4898	-1.22584	0.236919	-5.17409	2.29029e-07	1.54691e-06	sig
THRA	1959.71	1.09848	0.0537755	20.4272	9.58998e-93	1.72788e-91	sig		MAF	493.466	-1.73805	0.115277	-15.0772	2.28803e-51	3.83779e-50	sig		S100A2	132.922	1.57076	0.30385	5.16952	2.34692e-07	1.58349e-06	sig
PDE1B	2744.76	1.71301	0.0838742	20.4235	1.03309e-92	1.86025e-91	sig		METAP1	8738.49	-1.13142	0.0750564	-15.0743	2.39151e-51	4.00674e-50	sig		VGF	34.9732	1.91094	0.369722	5.1686	2.3586e-07	1.59096e-06	sig
ADAMTS14	455.509	4.8036	0.235232	20.4207	1.09576e-92	1.9719e-91	sig		RTKN	433.382	-2.1678	0.143928	-15.0617	2.89413e-51	4.84604e-50	sig		DPEP2	36.7493	-1.73201	0.335184	-5.16734	2.37444e-07	1.6008e-06	sig
DANCR	1730.47	-3.09222	0.151468	-20.4151	1.2289e-92	2.21017e-91	sig		MAMLD1	779.981	1.99494	0.132537	15.052	3.35146e-51	5.60859e-50	sig		TMEM251	629.893	-1.03089	0.199658	-5.16327	2.42679e-07	1.63438e-06	sig
RP4-639J15.3	245.374	5.46822	0.267854	20.4149	1.23225e-92	2.21484e-91	sig		CPNE2	12709.7	-1.34149	0.0891351	-15.0501	3.4481e-51	5.76702e-50	sig		CCL24	89.0495	-1.08474	0.210245	-5.15942	2.47722e-07	1.66746e-06	sig
ARMCX1	967.681	1.93383	0.09478	20.4034	1.56031e-92	2.80281e-91	sig		MICAL1	26648.3	-1.09984	0.0730838	-15.049	3.50651e-51	5.86134e-50	sig		LSAMP	15.9922	2.17343	0.421809	5.15263	2.56856e-07	1.72669e-06	sig
TMBIM1	9382.73	2.4428	0.119837	20.3843	2.30406e-92	4.13382e-91	sig		PSMD5	1631.63	1.14957	0.0763889	15.0489	3.51079e-51	5.86513e-50	sig		RP11-417E7.2	25.3876	-2.31223	0.448903	-5.15085	2.59306e-07	1.74225e-06	sig
FANCE	11863.3	1.93697	0.0950404	20.3805	2.49012e-92	4.46494e-91	sig		TRAF3IP3	966.058	-1.48984	0.099018	-15.0462	3.65901e-51	6.10924e-50	sig		SPSB4	12.9584	3.00013	0.582873	5.14715	2.64475e-07	1.77327e-06	sig
ENAH	850.386	2.93524	0.144062	20.3749	2.79414e-92	5.00705e-91	sig		HIST1H2BJ	123.511	2.47326	0.164467	15.038	4.13823e-51	6.90542e-50	sig		IQSEC3	21.2445	2.19721	0.426947	5.14633	2.65637e-07	1.78013e-06	sig
RDH10	4529.92	1.81078	0.0888838	20.3724	2.93815e-92	5.26194e-91	sig		ZMIZ1-AS1	1027.56	-1.35638	0.0902152	-15.0349	4.33553e-51	7.23052e-50	sig		CYSLTR2	54.7134	1.20492	0.234664	5.13468	2.82627e-07	1.88905e-06	sig
RP11-498E2.9	240.633	5.64288	0.277073	20.366	3.34895e-92	5.99403e-91	sig		TEX14	127.169	3.32738	0.221384	15.0299	4.67859e-51	7.79819e-50	sig		CTD-2311M21.2	30.663	1.42311	0.277606	5.12635	2.95406e-07	1.97088e-06	sig
GRINA	26342	2.61464	0.128385	20.3656	3.37918e-92	6.0445e-91	sig		CTD-2336O2.1	1256.99	-1.87505	0.124761	-15.0291	4.73368e-51	7.88551e-50	sig		ZNF714	205.076	-1.00278	0.195647	-5.12544	2.96843e-07	1.97944e-06	sig
RAB40B	1109.89	2.45651	0.120675	20.3563	4.07955e-92	7.2929e-91	sig		SCG3	96.8544	2.79934	0.186274	15.0281	4.80422e-51	7.99844e-50	sig		COL5A3	30.7637	1.80904	0.353169	5.12232	3.01804e-07	2.00953e-06	sig
WI2-87327B8.2	189.571	3.70678	0.1822	20.3446	5.18793e-92	9.26318e-91	sig		TRIM56	12636.3	1.74321	0.116012	15.0261	4.95084e-51	8.23314e-50	sig		VIT	835.94	-1.44289	0.281692	-5.12224	3.01935e-07	2.00974e-06	sig
SPRED3	310.109	3.82832	0.188188	20.3431	5.34612e-92	9.53991e-91	sig		C20orf96	1045.35	-1.60693	0.107055	-15.0103	6.28298e-51	1.04365e-49	sig		UPP2	12.534	2.94992	0.577617	5.10705	3.27222e-07	2.16572e-06	sig
MAP1S	5707.81	2.48262	0.122081	20.3358	6.19662e-92	1.1051e-90	sig		MARVELD1	5960.98	-1.78645	0.11906	-15.0047	6.84183e-51	1.13584e-49	sig		SLC6A9	46.8751	-1.48084	0.290164	-5.10347	3.33484e-07	2.20432e-06	sig
ARID5A	9887.36	2.40159	0.118107	20.334	6.42976e-92	1.14599e-90	sig		DPF3	710.207	-1.44941	0.0966284	-14.9998	7.36176e-51	1.22146e-49	sig		CTD-3137H5.1	63.7388	-1.58591	0.310789	-5.10285	3.34583e-07	2.21045e-06	sig
EVI2A	4993.09	2.0792	0.10228	20.3285	7.20398e-92	1.28321e-90	sig		CCNA2	4699.96	-1.24643	0.0831055	-14.9982	7.54645e-51	1.25068e-49	sig		CTNNA2	32.6364	3.05198	0.599197	5.09345	3.51614e-07	2.32118e-06	sig
RP11-382A20.3	275.783	4.53196	0.222983	20.3243	7.84705e-92	1.39608e-90	sig		DLX1	1195.47	-1.6199	0.108121	-14.9822	9.59331e-51	1.5881e-49	sig		ESRP1	92.498	-1.72283	0.33831	-5.09247	3.53424e-07	2.33252e-06	sig
ADAM10	27981.5	1.7711	0.0872051	20.3096	1.05733e-91	1.87999e-90	sig		BCL2L14	235.132	8.99963	0.600998	14.9745	1.07819e-50	1.78385e-49	sig		ZFHX3	319.746	-1.05253	0.206727	-5.09141	3.5542e-07	2.3451e-06	sig
NOM1	4440.56	-1.45521	0.0717308	-20.2871	1.67262e-91	2.97223e-90	sig		DESI1	6128.26	1.28185	0.0856157	14.9721	1.11745e-50	1.84776e-49	sig		HSPA12B	11.1523	2.64688	0.520939	5.08098	3.75489e-07	2.4718e-06	sig
SLC25A10	746.032	-4.10934	0.202564	-20.2866	1.68719e-91	2.99632e-90	sig		AF131215.8	114.293	7.00467	0.468011	14.9669	1.20844e-50	1.99707e-49	sig		RP5-998N21.4	179.597	1.22789	0.24179	5.07835	3.80736e-07	2.50442e-06	sig
TBC1D9	400.744	3.46856	0.171091	20.2731	2.21994e-91	3.94009e-90	sig		USPL1	2526.34	1.07004	0.0714944	14.9668	1.21035e-50	1.9991e-49	sig		SPNS3	480.757	-1.03518	0.204342	-5.06593	4.06409e-07	2.66714e-06	sig
C22orf23	267.227	2.94537	0.145315	20.2688	2.42409e-91	4.29987e-90	sig		PSPH	1693.84	-2.12212	0.141801	-14.9655	1.23383e-50	2.03673e-49	sig		RP11-848G14.5	74.9755	1.64099	0.324091	5.06338	4.11886e-07	2.7024e-06	sig
XRCC2	834.517	-3.57289	0.176294	-20.2666	2.53452e-91	4.49307e-90	sig		CBX4	2974.71	-1.57077	0.10505	-14.9526	1.49736e-50	2.46755e-49	sig		EML1	85.928	1.08621	0.214574	5.06219	4.14471e-07	2.71797e-06	sig
USP1	8056	-1.06987	0.0528041	-20.2611	2.83606e-91	5.02463e-90	sig		TMEM267	2791.13	-1.52454	0.102102	-14.9315	2.05658e-50	3.38337e-49	sig		MIR137HG	57.9006	1.05293	0.208135	5.05887	4.21753e-07	2.76149e-06	sig
DZIP1L	331.041	-2.26373	0.111769	-20.2537	3.29738e-91	5.83847e-90	sig		DUSP2	5414.35	1.89225	0.126834	14.919	2.47783e-50	4.0741e-49	sig		FGF6	10.1521	4.71054	0.932242	5.05291	4.35123e-07	2.84251e-06	sig
ITGB1	42127.9	1.65991	0.0819594	20.2528	3.35479e-91	5.93658e-90	sig		EIF2AK4	3676.31	-1.38302	0.0927208	-14.916	2.59359e-50	4.26203e-49	sig		SYCP2	321.393	-1.06491	0.210806	-5.05164	4.38033e-07	2.85935e-06	sig
TYROBP	25006.9	3.20169	0.158114	20.2493	3.60222e-91	6.37063e-90	sig		KIAA1462	571.23	-2.24153	0.150351	-14.9086	2.89659e-50	4.75726e-49	sig		IMPG1	51.018	-1.71276	0.339228	-5.04899	4.44142e-07	2.89702e-06	sig
POC5	955.121	-1.47538	0.0728709	-20.2464	3.81783e-91	6.74794e-90	sig		PLEKHA8P1	622.506	1.39267	0.093448	14.9032	3.14155e-50	5.15376e-49	sig		MPL	63.3781	1.62496	0.322356	5.04088	4.63403e-07	3.01805e-06	sig
PPP1R27	8090.4	-3.9445	0.194857	-20.243	4.0916e-91	7.22753e-90	sig		GNAQ	8422.94	-1.47393	0.0989212	-14.9	3.29389e-50	5.40065e-49	sig		EDNRB	55.3003	-1.39253	0.276376	-5.03852	4.69155e-07	3.05165e-06	sig
GBP4	51141.2	3.04923	0.150645	20.2412	4.2473e-91	7.49809e-90	sig		ZNF652	711.829	-1.92605	0.12929	-14.8971	3.44028e-50	5.63749e-49	sig		AC083949.1	16.6005	3.33388	0.661675	5.03855	4.6908e-07	3.05165e-06	sig
DLG3	251.406	2.98408	0.147548	20.2244	5.96585e-91	1.05257e-89	sig		CC2D1A	2135.2	-1.28716	0.0864203	-14.8942	3.59643e-50	5.89006e-49	sig		EMC3-AS1	530.308	1.04334	0.20713	5.03711	4.72619e-07	3.0734e-06	sig
NCOA3	19650.8	2.92786	0.144814	20.2181	6.7793e-91	1.19539e-89	sig		RAB44	3492.87	-1.34651	0.0904769	-14.8824	4.29127e-50	7.02015e-49	sig		AP000692.10	72.9889	1.20292	0.238887	5.0355	4.76595e-07	3.09769e-06	sig
EXOSC2	3179.64	-1.69345	0.0837642	-20.2168	6.96489e-91	1.22738e-89	sig		NMRAL1P1	101.916	3.30045	0.221847	14.8771	4.64164e-50	7.58481e-49	sig		EML2-AS1	20.5423	-2.32611	0.462234	-5.03232	4.84568e-07	3.14712e-06	sig
GNL3	13652.6	-1.24975	0.0618536	-20.205	8.84838e-91	1.55837e-89	sig		UBE2A	11191.7	1.53375	0.103117	14.8739	4.86779e-50	7.94991e-49	sig		AFAP1-AS1	63.5995	-1.53601	0.305432	-5.02898	4.93102e-07	3.20093e-06	sig
PLD3	10975.8	2.83053	0.140203	20.1888	1.2269e-90	2.15954e-89	sig		GSE1	7565.62	-1.66532	0.111995	-14.8696	5.18875e-50	8.46934e-49	sig		DNAAF1	63.346	-1.39844	0.278106	-5.02845	4.94448e-07	3.20886e-06	sig
TAGAP	4331.75	1.10323	0.0546529	20.1862	1.29423e-90	2.2767e-89	sig		NUP54	4957.14	1.36163	0.0916149	14.8625	5.77371e-50	9.41888e-49	sig		RDH12	17.9201	-2.34642	0.467236	-5.02191	5.11593e-07	3.3151e-06	sig
CCNE1	974.337	-2.23163	0.110573	-20.1824	1.39831e-90	2.45833e-89	sig		GRAMD1B	5111.06	1.46308	0.0984769	14.8571	6.26156e-50	1.0209e-48	sig		RP11-177B4.1	41.5258	1.83655	0.366504	5.011	5.41484e-07	3.50261e-06	sig
MARK4	3200.86	1.25254	0.06207	20.1794	1.48398e-90	2.6074e-89	sig		BATF	344.868	3.25241	0.219067	14.8467	7.30787e-50	1.19083e-48	sig		PLVAP	94.4165	-1.0562	0.21103	-5.00501	5.586e-07	3.60787e-06	sig
BAALC	300.87	4.32376	0.214377	20.169	1.83359e-90	3.21978e-89	sig		NIPSNAP1	2134.2	-1.55398	0.104678	-14.8454	7.45173e-50	1.21359e-48	sig		TRIM55	11.6797	3.16729	0.634029	4.9955	5.86844e-07	3.78363e-06	sig
CLK1	8057.57	1.26878	0.0629263	20.163	2.07081e-90	3.63418e-89	sig		CCNL1	21209.2	1.54227	0.103921	14.8408	7.97805e-50	1.29858e-48	sig		BOLA2B	93.3002	1.16088	0.232634	4.99013	6.03395e-07	3.88644e-06	sig
ATP6AP2	32717.5	1.86815	0.0927661	20.1383	3.40627e-90	5.97434e-89	sig		PLK1	3769.67	-1.55391	0.104713	-14.8397	8.11316e-50	1.31984e-48	sig		COL20A1	28.2062	-2.12615	0.426607	-4.98386	6.23277e-07	4.01048e-06	sig
IL2RG	319.353	3.47738	0.172868	20.1158	5.36159e-90	9.39828e-89	sig		EDARADD	91.8314	6.39156	0.430901	14.833	8.96116e-50	1.45454e-48	sig		RP11-48B14.1	52.8539	1.4667	0.294323	4.9833	6.25082e-07	4.02109e-06	sig
LRRC28	3406.75	2.07876	0.103453	20.0938	8.35335e-90	1.46339e-88	sig		LILRA6	203.554	2.29969	0.155047	14.8322	9.07238e-50	1.47178e-48	sig		AC144831.3	79.7073	1.00659	0.202211	4.97792	6.42719e-07	4.13041e-06	sig
IGFBP7	1733.48	-2.50733	0.124808	-20.0894	9.13642e-90	1.59963e-88	sig		CTDSP1	4530.87	-1.61865	0.109177	-14.8259	9.96655e-50	1.61593e-48	sig		SMTNL1	105.727	-1.26394	0.2541	-4.97419	6.552e-07	4.20426e-06	sig
GAPT	315.336	-2.22049	0.110538	-20.088	9.39115e-90	1.64326e-88	sig		MSC-AS1	2637.94	1.12693	0.076012	14.8257	9.99407e-50	1.6195e-48	sig		TPSD1	46.9688	-1.99012	0.400093	-4.97415	6.55356e-07	4.20426e-06	sig
SH3BGRL3	43151.7	3.22673	0.160666	20.0835	1.02879e-89	1.79911e-88	sig		FAM86B3P	330.722	-2.7249	0.183839	-14.8222	1.05283e-49	1.70512e-48	sig		RP11-164J13.1	101.028	1.83995	0.370131	4.97108	6.65821e-07	4.26713e-06	sig
ONECUT2	1051.18	-3.75507	0.187075	-20.0725	1.28431e-89	2.24464e-88	sig		SMAD6	1469.93	-1.39385	0.0940405	-14.8218	1.05895e-49	1.71407e-48	sig		TMPRSS4-AS1	40.883	2.38776	0.480654	4.96774	6.77375e-07	4.33902e-06	sig
SULF2	464.036	1.92388	0.095858	20.0701	1.34772e-89	2.35408e-88	sig		NCALD	1284.79	-1.87561	0.126591	-14.8163	1.14972e-49	1.85894e-48	sig		RP11-649G15.2	36.0811	1.46076	0.294174	4.96564	6.84737e-07	4.3818e-06	sig
COQ3	754.863	-2.49416	0.124284	-20.0682	1.40035e-89	2.44456e-88	sig		RBFOX2	2124.34	-1.37261	0.0926599	-14.8134	1.19953e-49	1.9384e-48	sig		GPC6	83.1124	1.08374	0.218268	4.9652	6.86304e-07	4.39074e-06	sig
DIRAS1	2642.25	2.08746	0.10406	20.0602	1.64263e-89	2.86415e-88	sig		ARID5B	4200.73	1.11089	0.0750033	14.8112	1.24053e-49	2.00354e-48	sig		FFAR2	21.6048	-2.49019	0.501552	-4.96496	6.87144e-07	4.39393e-06	sig
CTD-2510F5.4	298.763	-2.6452	0.131945	-20.0477	2.11439e-89	3.68456e-88	sig		AIDA	6415.45	1.74644	0.117915	14.811	1.2433e-49	2.0069e-48	sig		HAVCR1	155.442	-1.20025	0.241853	-4.96273	6.95086e-07	4.4425e-06	sig
GGH	1641.71	-2.95335	0.147377	-20.0394	2.49878e-89	4.35186e-88	sig		MIR3945HG	218.553	8.89711	0.600714	14.8109	1.24572e-49	2.0097e-48	sig		FAM86HP	55.0269	1.17053	0.236299	4.95358	7.28599e-07	4.64513e-06	sig
PTPRO	2112.53	-1.34641	0.0671947	-20.0374	2.60157e-89	4.52823e-88	sig		SSH2	3637.93	-1.92121	0.129765	-14.8053	1.35347e-49	2.18233e-48	sig		LRRIQ3	66.5726	1.24924	0.252453	4.94839	7.48287e-07	4.7671e-06	sig
ADAMTS7	372.586	3.87059	0.193224	20.0316	2.9203e-89	5.08003e-88	sig		IFI44L	27182.1	1.89075	0.12771	14.805	1.35894e-49	2.18994e-48	sig		DCLK3	17.5503	2.30174	0.466022	4.93913	7.84738e-07	4.98696e-06	sig
NUP43	4156.65	-1.49735	0.0747825	-20.0227	3.49209e-89	6.07113e-88	sig		SLC25A47	70.6662	4.47105	0.302163	14.7968	1.53635e-49	2.4731e-48	sig		RP3-523K23.2	100.212	1.21364	0.24573	4.93893	7.85526e-07	4.99073e-06	sig
FASTKD3	1466.48	-1.59848	0.0798339	-20.0225	3.50496e-89	6.08994e-88	sig		LHFPL2	1962.86	1.19857	0.081054	14.7873	1.76978e-49	2.84727e-48	sig		CTXN1	73.2444	1.53413	0.310936	4.93392	8.05957e-07	5.11421e-06	sig
ANXA6	2683.88	-2.40779	0.120262	-20.0212	3.59856e-89	6.24893e-88	sig		ANK2	878.546	2.17521	0.147141	14.7831	1.8827e-49	3.02561e-48	sig		RP11-340F14.6	42.932	-6.01815	1.22101	-4.92882	8.2728e-07	5.24175e-06	sig
OSM	287.662	3.97748	0.198788	20.0087	4.62983e-89	8.03504e-88	sig		STAU2	3235.75	-1.18711	0.0803031	-14.7828	1.89051e-49	3.03649e-48	sig		COL24A1	151.029	1.03953	0.210914	4.92871	8.27731e-07	5.24332e-06	sig
CADM2	293.929	5.09875	0.254838	20.0078	4.70853e-89	8.16686e-88	sig		CHST14	817.546	-2.09506	0.141821	-14.7725	2.20252e-49	3.53567e-48	sig		RP11-9M16.2	15.0388	-2.48109	0.503441	-4.92826	8.2964e-07	5.25412e-06	sig
TGFB2	313.033	3.35652	0.167884	19.9931	6.32257e-89	1.096e-87	sig		SCYL2	8767.67	1.07135	0.0725275	14.7717	2.23057e-49	3.57873e-48	sig		CASKIN1	23.767	-1.57959	0.320776	-4.92426	8.46797e-07	5.35617e-06	sig
NUDT7	239.048	-2.69731	0.134922	-19.9916	6.52115e-89	1.12976e-87	sig		SGMS1	767.577	1.2854	0.0870276	14.7701	2.28536e-49	3.66462e-48	sig		IL36RN	87.9471	1.34248	0.272896	4.91938	8.68185e-07	5.48875e-06	sig
PARM1	3625.97	6.49585	0.325105	19.9808	8.0907e-89	1.40086e-87	sig		RP11-809O17.1	518.445	1.91186	0.129476	14.7662	2.41932e-49	3.8773e-48	sig		GOLGA6L9	39.0566	-1.25748	0.255747	-4.91688	8.79361e-07	5.55667e-06	sig
PLXNA3	3963.74	1.77331	0.0887715	19.9761	8.88421e-89	1.53736e-87	sig		ZMYM2	7074.38	-1.37056	0.0928644	-14.7587	2.70472e-49	4.32517e-48	sig		RP11-519G16.3	106.486	1.67134	0.33998	4.916	8.83303e-07	5.57746e-06	sig
TMEM97	1458.46	-1.55845	0.0780286	-19.9729	9.48471e-89	1.64032e-87	sig		MMP7	16219.6	1.64976	0.111859	14.7485	3.14496e-49	5.02642e-48	sig		RP11-236B18.5	104.45	-2.04358	0.415921	-4.91337	8.95223e-07	5.64996e-06	sig
ATG16L1	3508.76	1.00099	0.0501807	19.9478	1.56758e-88	2.70944e-87	sig		ARHGEF39	1391.88	-2.06076	0.139739	-14.7472	3.20487e-49	5.11937e-48	sig		CTD-2313J17.6	12.0538	2.81619	0.573409	4.91131	9.04692e-07	5.70551e-06	sig
NAV3	2218.37	-2.25123	0.112859	-19.9472	1.58583e-88	2.73941e-87	sig		RAI14	5248.68	-1.38643	0.0940138	-14.7471	3.21318e-49	5.12983e-48	sig		AC016999.2	44.4705	-1.16727	0.237738	-4.9099	9.11245e-07	5.74402e-06	sig
CYP27B1	977.593	2.40202	0.120487	19.9359	1.98654e-88	3.42961e-87	sig		CARD9	4530.35	-1.59015	0.107835	-14.7462	3.25467e-49	5.19322e-48	sig		AF127936.5	30.3629	1.66744	0.340448	4.89777	9.69285e-07	6.08301e-06	sig
DUT	7893.22	-3.01121	0.151166	-19.9199	2.73775e-88	4.72103e-87	sig		HEY2	402.051	-2.0859	0.141466	-14.7449	3.31928e-49	5.29341e-48	sig		SYCP1	48.4874	3.48549	0.711833	4.8965	9.7559e-07	6.11959e-06	sig
OSBPL5	5450.78	-1.0843	0.0544679	-19.9072	3.52549e-88	6.0759e-87	sig		ZFYVE26	4558.19	1.31616	0.0892818	14.7416	3.48359e-49	5.55241e-48	sig		EIF4EBP3	51.1759	-1.24251	0.254162	-4.88866	1.01526e-06	6.3545e-06	sig
TNFRSF9	2514.89	4.47371	0.224839	19.8974	4.28973e-88	7.38872e-87	sig		CLCA2	70.9997	4.65758	0.316028	14.7379	3.68255e-49	5.86312e-48	sig		SERPINB10	643.916	-5.88956	1.20782	-4.87621	1.08144e-06	6.75222e-06	sig
GFM1	6828.23	-1.08735	0.054653	-19.8955	4.45228e-88	7.66426e-87	sig		HECTD2	1244.1	2.03685	0.138222	14.7361	3.78131e-49	6.01707e-48	sig		RP11-545E17.3	63.3417	1.18442	0.242897	4.87622	1.08138e-06	6.75222e-06	sig
PRIMPOL	828.139	-1.48837	0.0748771	-19.8775	6.37155e-88	1.09618e-86	sig		FLCN	4094.44	1.28308	0.0870756	14.7353	3.82732e-49	6.08697e-48	sig		CACNA2D3	336.85	-2.08499	0.428329	-4.86772	1.12895e-06	7.03518e-06	sig
P4HA1	8908.55	-1.19612	0.0601818	-19.8751	6.68843e-88	1.15003e-86	sig		BMP6	297.217	1.7871	0.121316	14.7309	4.08014e-49	6.48551e-48	sig		WFIKKN1	30.7971	-1.49879	0.30797	-4.86666	1.135e-06	7.06944e-06	sig
RUSC1	2289.39	-1.8059	0.0908674	-19.874	6.83665e-88	1.17484e-86	sig		SLC26A6	5391.16	-1.21759	0.0826817	-14.7262	4.37323e-49	6.94004e-48	sig		ATP1B2	37.5034	2.7097	0.557513	4.86034	1.17183e-06	7.29531e-06	sig
TBL2	5760.29	1.61337	0.0811976	19.8697	7.45069e-88	1.27962e-86	sig		KB-1991G8.1	324.572	2.04899	0.139197	14.7201	4.78808e-49	7.59424e-48	sig		PMS2P7	28.6757	-1.51735	0.312389	-4.85723	1.19038e-06	7.39827e-06	sig
LPIN2	4101.02	1.0588	0.0533056	19.8629	8.53254e-88	1.46457e-86	sig		LINS1	2601.17	1.07366	0.0729506	14.7176	4.97185e-49	7.88142e-48	sig		ANXA2P2	164.316	1.01644	0.209667	4.84788	1.2479e-06	7.74825e-06	sig
ZNF680	710.354	-1.54928	0.0779999	-19.8626	8.56989e-88	1.47013e-86	sig		ZNF720	2186.76	1.08359	0.0736311	14.7164	5.05628e-49	8.0109e-48	sig		FAM205BP	81.1903	-1.3159	0.272209	-4.83417	1.33703e-06	8.28364e-06	sig
ALAS1	47027.5	1.49259	0.0751477	19.8621	8.66432e-88	1.48548e-86	sig		CNNM3	793.702	-1.54242	0.104819	-14.715	5.16413e-49	8.17734e-48	sig		VANGL2	11.4562	2.62304	0.54264	4.83384	1.33923e-06	8.29327e-06	sig
SERPINI2	170.014	-3.11262	0.156749	-19.8573	9.52814e-88	1.63263e-86	sig		FOXRED2	915.981	-1.29005	0.0876734	-14.7143	5.22162e-49	8.26388e-48	sig		SDCBP2	98.8292	1.02259	0.211635	4.83187	1.35259e-06	8.372e-06	sig
RIPK2	10898.3	1.46972	0.0740334	19.8521	1.05702e-87	1.81015e-86	sig		CAMSAP3	263.842	-2.60987	0.177479	-14.7053	5.96425e-49	9.43407e-48	sig		FER1L6	14.9957	2.68392	0.556997	4.81855	1.44604e-06	8.91601e-06	sig
PIK3CD-AS1	209.039	-5.22118	0.263077	-19.8466	1.17876e-87	2.01747e-86	sig		GPRC5C	478.923	-2.18181	0.14839	-14.7033	6.14365e-49	9.71257e-48	sig		PRSS27	81.4753	-1.01131	0.209901	-4.81803	1.44985e-06	8.93741e-06	sig
TP53I11	1093.68	1.89808	0.0957814	19.8168	2.13387e-87	3.65004e-86	sig		CSNK1G1	2982.09	1.57239	0.106953	14.7016	6.29567e-49	9.94749e-48	sig		ANO3	19.9176	-2.00408	0.416485	-4.81188	1.49514e-06	9.2011e-06	sig
IFNGR2	10242.3	1.92639	0.097244	19.8098	2.44878e-87	4.18631e-86	sig		RP2	5625.59	1.15525	0.0786035	14.6971	6.72454e-49	1.06194e-47	sig		RP11-107E5.3	60.9597	-1.48744	0.309236	-4.81004	1.509e-06	9.28198e-06	sig
CD1D	2188.94	1.73313	0.087519	19.8029	2.81108e-87	4.80292e-86	sig		HLA-DOB	216.663	1.88269	0.128177	14.6883	7.66501e-49	1.20915e-47	sig		RPS3AP24	31.3208	2.01807	0.419671	4.80869	1.51922e-06	9.34034e-06	sig
RNF103	1256.26	1.19162	0.0601774	19.8017	2.87789e-87	4.91423e-86	sig		IRF4	77.3889	5.06344	0.344735	14.6879	7.70479e-49	1.21477e-47	sig		SIGLEC12	26.204	3.23251	0.67251	4.80663	1.53493e-06	9.43468e-06	sig
TREM2	30035.2	3.01496	0.152268	19.8003	2.95977e-87	5.05115e-86	sig		LCOR	6229.36	1.34292	0.0914703	14.6815	8.47256e-49	1.33509e-47	sig		RP11-475A13.2	18.6164	2.52352	0.525394	4.8031	1.5623e-06	9.58914e-06	sig
CCDC146	356.96	2.6046	0.131552	19.799	3.03477e-87	5.17618e-86	sig		PIGZ	485.064	-1.62788	0.110921	-14.676	9.18511e-49	1.44581e-47	sig		LINC00971	13.6069	2.02833	0.422434	4.80153	1.57458e-06	9.65761e-06	sig
GIMAP1	263.768	2.86447	0.144703	19.7955	3.25498e-87	5.54859e-86	sig		CNP	14597	1.51111	0.102971	14.6751	9.31418e-49	1.46534e-47	sig		OR2A20P	26.7734	-1.87145	0.39013	-4.79699	1.61071e-06	9.86504e-06	sig
RPA1	8543.92	-1.83188	0.0926361	-19.775	4.88748e-87	8.32665e-86	sig		MPZ	420.383	-1.76716	0.120448	-14.6716	9.8052e-49	1.54175e-47	sig		UNC93B3	29.0585	-1.49729	0.312185	-4.79616	1.61733e-06	9.90091e-06	sig
ROR2	236.053	4.74842	0.240157	19.7722	5.16771e-87	8.79901e-86	sig		SLC35G2	595.811	-1.79899	0.122706	-14.661	1.14592e-48	1.79891e-47	sig		HS3ST5	13.9672	2.77181	0.579947	4.77943	1.75794e-06	1.07208e-05	sig
SP100	13919.8	1.64304	0.0830998	19.7719	5.20281e-87	8.85371e-86	sig		UBE2Z	14305.6	1.343	0.0916131	14.6594	1.1728e-48	1.84012e-47	sig		VWCE	80.3373	-1.01804	0.213424	-4.77002	1.84205e-06	1.12018e-05	sig
AZU1	39790.9	-3.44951	0.174466	-19.7718	5.20804e-87	8.85754e-86	sig		SAPCD2	2241.57	-1.96018	0.133737	-14.657	1.2157e-48	1.9064e-47	sig		RNFT2	72.2412	-1.2567	0.264036	-4.75958	1.93993e-06	1.17692e-05	sig
ATP9B	3239.8	1.43937	0.072826	19.7644	6.02518e-87	1.02414e-85	sig		RP11-134L10.1	103.844	2.90265	0.198072	14.6545	1.26081e-48	1.97608e-47	sig		TPI1P1	97.8558	1.14116	0.239849	4.75783	1.9569e-06	1.18638e-05	sig
ADAM17	17456.2	3.09141	0.156426	19.7627	6.23957e-87	1.05998e-85	sig		CTD-2547L24.3	285.836	1.94612	0.132831	14.6511	1.32592e-48	2.07701e-47	sig		RP11-32B5.8	13.5679	-2.1575	0.453903	-4.75322	2.00201e-06	1.21144e-05	sig
CSTB	35786.5	2.83181	0.143298	19.7617	6.35936e-87	1.07971e-85	sig		LDHA	64507.1	1.34096	0.0915946	14.6402	1.55662e-48	2.43709e-47	sig		RGAG1	14.8718	2.35489	0.495856	4.74913	2.0429e-06	1.23414e-05	sig
CHST7	1360.37	2.72265	0.13785	19.7508	7.89594e-87	1.33983e-85	sig		CORO2A	761.872	-1.2989	0.088723	-14.6399	1.56241e-48	2.44484e-47	sig		FRG1GP	55.0974	-1.08998	0.229935	-4.74039	2.13309e-06	1.28591e-05	sig
C10orf2	2252.23	-1.41636	0.0717271	-19.7465	8.60517e-87	1.45935e-85	sig		CAB39L	4233.93	-1.00539	0.068678	-14.6392	1.57879e-48	2.46915e-47	sig		GOLGA6L7P	79.6273	-1.10695	0.233965	-4.73127	2.2312e-06	1.34128e-05	sig
HES4	2676.34	4.0223	0.203775	19.7389	9.98817e-87	1.69292e-85	sig		PLEKHA4	966.338	1.60148	0.109401	14.6386	1.59222e-48	2.48881e-47	sig		CTD-3224K15.3	117.755	1.04725	0.221643	4.72493	2.30199e-06	1.38189e-05	sig
C5orf34	777.754	-2.08143	0.105485	-19.732	1.14499e-86	1.93956e-85	sig		TBC1D2	3575.86	-1.07571	0.0735561	-14.6243	1.96589e-48	3.07125e-47	sig		ADORA2A-AS1	154.847	-1.49004	0.315952	-4.71603	2.40487e-06	1.44096e-05	sig
DONSON	1764.65	-1.39209	0.0705719	-19.7259	1.29278e-86	2.18867e-85	sig		TOX2	334.343	-2.88309	0.197152	-14.6237	1.98397e-48	3.09626e-47	sig		SERPINB2	824.202	-3.60664	0.765439	-4.71186	2.4547e-06	1.46876e-05	sig
MPEG1	565.249	-5.0236	0.254917	-19.7068	1.88509e-86	3.18963e-85	sig		TMOD1	373.854	1.69226	0.115729	14.6227	2.0132e-48	3.14012e-47	sig		CTB-119C2.1	52.4123	-1.33461	0.283785	-4.70291	2.56478e-06	1.53142e-05	sig
DLGAP1-AS1	167.786	4.37947	0.222274	19.703	2.0312e-86	3.4349e-85	sig		SLC25A29	2811.84	-1.03452	0.0707555	-14.621	2.0629e-48	3.21592e-47	sig		GRIN2C	51.281	-1.40888	0.299696	-4.70103	2.5885e-06	1.5445e-05	sig
SCD5	208.003	-3.2027	0.162628	-19.6933	2.45946e-86	4.15438e-85	sig		JAZF1	453.776	-1.67382	0.11453	-14.6147	2.26322e-48	3.52631e-47	sig		KLK1	123.746	-1.03429	0.220354	-4.69379	2.68189e-06	1.59726e-05	sig
PRDM4	3577.04	1.04221	0.0529407	19.6863	2.82367e-86	4.76689e-85	sig		ADGRG5	271.797	2.5756	0.17633	14.6067	2.545e-48	3.96324e-47	sig		RP11-461A8.4	48.066	1.29321	0.27613	4.68333	2.8225e-06	1.67673e-05	sig
2008-03-01	1113.5	1.41486	0.0718731	19.6856	2.86791e-86	4.83882e-85	sig		PSRC1	1196.42	-2.41287	0.165244	-14.6018	2.73465e-48	4.2563e-47	sig		AC005281.1	25.8107	-1.74666	0.373101	-4.68146	2.84842e-06	1.69134e-05	sig
NUCKS1	38893.9	-1.02393	0.0520226	-19.6825	3.04716e-86	5.13834e-85	sig		LRRC8C	11722.5	1.35716	0.0929559	14.6001	2.80632e-48	4.36551e-47	sig		NLRP6	28.0738	-1.44002	0.307739	-4.67936	2.87778e-06	1.70838e-05	sig
FOXRED1	4281.32	-1.46011	0.0741868	-19.6815	3.10837e-86	5.23859e-85	sig		LINC01277	67.9966	4.71909	0.323486	14.5882	3.33746e-48	5.189e-47	sig		ZFY-AS1	38.4354	-1.56787	0.336024	-4.66596	3.07175e-06	1.8164e-05	sig
RASA1	18248.9	2.51706	0.1279	19.68	3.20175e-86	5.39291e-85	sig		ABHD10	1819	-1.52608	0.104618	-14.5873	3.38562e-48	5.26106e-47	sig		RP11-134L10.1	103.844	-1.25584	0.269185	-4.66535	3.08086e-06	1.82011e-05	sig
RAB5A	8670.13	1.10087	0.0559478	19.6767	3.41344e-86	5.74622e-85	sig		WDSUB1	1095.15	-1.86138	0.127641	-14.583	3.60536e-48	5.59955e-47	sig		EIF1AXP1	70.0981	1.04862	0.225115	4.65816	3.19052e-06	1.88143e-05	sig
MYC	7129.51	-1.85621	0.0943522	-19.6732	3.6562e-86	6.15139e-85	sig		MSANTD4	1350.21	1.11996	0.0768184	14.5793	3.80646e-48	5.90872e-47	sig		MTUS2-AS1	16.3602	-2.3956	0.514398	-4.6571	3.20694e-06	1.89068e-05	sig
ELOVL7	1829.05	2.53466	0.128869	19.6685	4.01853e-86	6.75718e-85	sig		AF131215.9	181.593	2.7674	0.189905	14.5725	4.20055e-48	6.51701e-47	sig		ABRA	22.1992	1.82976	0.393252	4.65289	3.2731e-06	1.92748e-05	sig
MEIS3	254.507	4.24955	0.21609	19.6656	4.24978e-86	7.14198e-85	sig		SLC44A2	4331.09	-1.22354	0.0839833	-14.5689	4.43042e-48	6.86998e-47	sig		COL22A1	60.2959	1.26549	0.272407	4.64559	3.39099e-06	1.99188e-05	sig
IMPA2	671.058	-3.45146	0.175597	-19.6555	5.18414e-86	8.70731e-85	sig		OSBPL1A	2022.02	-1.23428	0.0847321	-14.5668	4.56576e-48	7.07608e-47	sig		AC138649.1	31.2908	-1.79278	0.386076	-4.64358	3.42427e-06	2.01005e-05	sig
PNPO	1665.51	1.25656	0.0639381	19.6527	5.48205e-86	9.20247e-85	sig		TPM3P9	1253.67	1.08366	0.0744277	14.5599	5.04962e-48	7.82182e-47	sig		KLRG2	10.3762	2.7239	0.587318	4.63786	3.52036e-06	2.06127e-05	sig
KCNC3	3088	2.15039	0.109434	19.6501	5.77451e-86	9.68795e-85	sig		FLRT1	213.706	-3.79652	0.260849	-14.5545	5.46963e-48	8.46341e-47	sig		MYL4	28.2686	1.77015	0.382003	4.63386	3.58912e-06	2.09818e-05	sig
PHC1	938.51	1.98867	0.10122	19.647	6.12774e-86	1.02748e-84	sig		AC015969.3	73.0189	5.26395	0.361703	14.5532	5.57198e-48	8.61721e-47	sig		RP11-546J1.1	13.5777	2.46427	0.532105	4.63117	3.63603e-06	2.12223e-05	sig
CDC25C	494.557	-2.57395	0.131018	-19.6458	6.28581e-86	1.05339e-84	sig		CLEC10A	278.814	8.7881	0.604084	14.5478	6.03011e-48	9.32077e-47	sig		RP11-181C3.1	19.0561	-2.04876	0.443259	-4.62204	3.79978e-06	2.21127e-05	sig
ZNF385D	789.554	3.6871	0.187684	19.6452	6.34998e-86	1.06354e-84	sig		TAB2	16972.4	1.14628	0.0787948	14.5476	6.04503e-48	9.33889e-47	sig		LIFR	22.4339	3.67253	0.794831	4.62052	3.8278e-06	2.22657e-05	sig
ANXA8L1	142.917	-5.8526	0.297935	-19.6439	6.521e-86	1.09157e-84	sig		AP001062.7	351.974	1.78914	0.123111	14.5328	7.51225e-48	1.15994e-46	sig		RP11-139H15.6	36.8594	-1.69059	0.366525	-4.6125	3.9786e-06	2.30802e-05	sig
SUV39H2	1014.35	-1.74888	0.0890609	-19.637	7.4752e-86	1.25059e-84	sig		PCYOX1L	1260.64	-1.25411	0.0862974	-14.5324	7.55389e-48	1.16575e-46	sig		AC005932.1	52.6025	-1.50003	0.325372	-4.61019	4.02299e-06	2.33219e-05	sig
PHLDA3	295.932	5.96753	0.303964	19.6324	8.18049e-86	1.36782e-84	sig		DNAJC22	270.259	-2.11586	0.145604	-14.5316	7.63741e-48	1.1774e-46	sig		SMIM24	33.7274	-1.55878	0.338177	-4.60935	4.03926e-06	2.3411e-05	sig
MMP9	985.318	8.18824	0.417146	19.6292	8.7088e-86	1.45533e-84	sig		OCSTAMP	2517.9	1.63947	0.112909	14.5203	9.01524e-48	1.38907e-46	sig		TMPRSS11F	15.6954	3.54546	0.771351	4.59644	4.2978e-06	2.48478e-05	sig
ATAD5	1485.22	-2.89985	0.147799	-19.6202	1.03893e-85	1.73519e-84	sig		HSPA1L	372.747	1.55461	0.107103	14.5151	9.71824e-48	1.4966e-46	sig		IGFN1	81.8894	-1.36122	0.296212	-4.59545	4.31821e-06	2.49545e-05	sig
ZNF350	1335.22	1.12437	0.0573082	19.6197	1.05016e-85	1.75296e-84	sig		JADE1	2659.38	-1.13939	0.0785169	-14.5114	1.02548e-47	1.57839e-46	sig		RP11-156K13.1	32.5734	1.47936	0.322831	4.58246	4.59529e-06	2.64902e-05	sig
FEN1	4976.41	-2.68497	0.136859	-19.6185	1.07432e-85	1.79228e-84	sig		CD59	2863.6	1.55197	0.106976	14.5076	1.08377e-47	1.66724e-46	sig		RP11-856M7.6	21.7659	2.87676	0.628059	4.58039	4.64108e-06	2.67421e-05	sig
NATD1	706.635	1.54023	0.0785589	19.606	1.37403e-85	2.291e-84	sig		FBXO41	2175.65	-1.30567	0.0900509	-14.4992	1.2255e-47	1.88328e-46	sig		LINC01230	24.0857	-1.7523	0.383099	-4.57402	4.78455e-06	2.75379e-05	sig
SLAIN1	786.824	-1.64646	0.0840152	-19.5971	1.63555e-85	2.72553e-84	sig		ARRDC2	2660.77	-1.39585	0.0962888	-14.4965	1.27574e-47	1.95945e-46	sig		KCTD8	26.425	1.52637	0.333939	4.57081	4.85852e-06	2.79449e-05	sig
PAQR8	664.725	-1.91264	0.0976052	-19.5957	1.68178e-85	2.80099e-84	sig		ZBTB7C	333.761	-1.73556	0.119782	-14.4893	1.41587e-47	2.17239e-46	sig		CCDC62	75.6523	-1.15418	0.253376	-4.55518	5.23396e-06	2.99902e-05	sig
HSPD1	68058.7	-1.65928	0.0846936	-19.5916	1.82481e-85	3.0375e-84	sig		CCPG1	4698.65	-1.33401	0.0921415	-14.4778	1.67308e-47	2.56569e-46	sig		AGRP	24.3158	-1.87437	0.4115	-4.55498	5.23915e-06	3.00133e-05	sig
LFNG	594.531	3.05631	0.156111	19.5779	2.38814e-85	3.97297e-84	sig		CDCA2	1942.96	-1.04298	0.0720763	-14.4705	1.8618e-47	2.85358e-46	sig		RP11-584P21.2	21.4005	-1.65626	0.36391	-4.55129	5.33176e-06	3.05098e-05	sig
HSH2D	1446.69	-2.1272	0.108668	-19.5751	2.52122e-85	4.19202e-84	sig		RP11-638I2.10	213.685	4.27013	0.295329	14.4589	2.20303e-47	3.37482e-46	sig		GRAMD1C	30.4524	-1.75913	0.386746	-4.54854	5.40201e-06	3.08911e-05	sig
KIAA0355	760.278	2.09353	0.106982	19.5691	2.83601e-85	4.71279e-84	sig		DMRT2	249.477	-2.29141	0.158625	-14.4455	2.67784e-47	4.10002e-46	sig		DRC1	29.348	-1.88193	0.414176	-4.5438	5.52496e-06	3.15591e-05	sig
SAMD9L	39956.3	4.2614	0.217858	19.5605	3.35688e-85	5.57524e-84	sig		PLCE1	357.412	2.24293	0.155439	14.4297	3.36708e-47	5.15261e-46	sig		RP5-943J3.1	29.268	1.67391	0.368583	4.54148	5.58605e-06	3.18938e-05	sig
RP11-302L19.1	862.572	-2.03053	0.103836	-19.5552	3.72772e-85	6.18423e-84	sig		AC009501.4	375.418	1.55584	0.107839	14.4274	3.48089e-47	5.32397e-46	sig		AF001548.5	18.1866	-1.65008	0.363578	-4.53843	5.66735e-06	3.23222e-05	sig
MCTP1	4085.37	1.58941	0.081316	19.546	4.45829e-85	7.39211e-84	sig		FZD3	943.185	-1.78518	0.123764	-14.4241	3.65106e-47	5.58131e-46	sig		CTD-2353F22.2	142.334	-1.74561	0.384724	-4.53731	5.6976e-06	3.24802e-05	sig
IKBKE	4873.51	1.1769	0.0602204	19.5432	4.71692e-85	7.81658e-84	sig		TRA2A	7452.93	1.15738	0.0802736	14.4179	3.99273e-47	6.10042e-46	sig		PRSS56	10.4718	2.75599	0.608051	4.53251	5.82877e-06	3.31722e-05	sig
TEC	2172.01	-1.3834	0.0707928	-19.5415	4.86838e-85	8.06307e-84	sig		PCDHB9	254.491	1.87933	0.130359	14.4165	4.07329e-47	6.22025e-46	sig		SLC51B	10.1247	2.97864	0.65791	4.52744	5.97037e-06	3.39319e-05	sig
NFE2L1	16297	1.26933	0.0649701	19.5372	5.30291e-85	8.77785e-84	sig		RRN3P1	930.875	-1.26881	0.0881085	-14.4006	5.13265e-47	7.8175e-46	sig		RP5-1033H22.2	53.4578	-1.47442	0.325733	-4.52647	5.99762e-06	3.40696e-05	sig
DACT3	323.443	4.00794	0.205222	19.5298	6.13249e-85	1.01454e-83	sig		KLHL24	4950.85	-1.06666	0.0740755	-14.3996	5.20525e-47	7.92394e-46	sig		MIR212	11.8203	2.69453	0.595278	4.5265	5.99679e-06	3.40696e-05	sig
AC005682.5	344.085	-2.33826	0.119824	-19.5142	8.31717e-85	1.3752e-83	sig		TMTC4	1116.17	-1.28466	0.0892641	-14.3916	5.83908e-47	8.88418e-46	sig		LINC01272	29.6554	-1.54995	0.342581	-4.52435	6.05827e-06	3.4361e-05	sig
ADRB1	1296.72	-1.87423	0.0960515	-19.5128	8.54986e-85	1.41289e-83	sig		SIK3	5788.72	1.53326	0.106631	14.3792	6.99018e-47	1.06245e-45	sig		TRPM2-AS	54.6974	-1.55559	0.344107	-4.52066	6.16457e-06	3.49407e-05	sig
ANKRD6	495.319	1.91672	0.0982933	19.5	1.09883e-84	1.81483e-83	sig		FGF10-AS1	60.915	4.87193	0.338949	14.3736	7.57405e-47	1.15059e-45	sig		RXFP4	63.617	-1.35342	0.299504	-4.51885	6.21772e-06	3.52109e-05	sig
TCP11L2	170.882	3.54713	0.181919	19.4984	1.13242e-84	1.86928e-83	sig		SPIN1	5788.73	-1.00351	0.0698994	-14.3565	9.70128e-47	1.47298e-45	sig		RP11-65J3.15	11.6901	-2.28974	0.508221	-4.50541	6.62444e-06	3.73495e-05	sig
STK40	10462.6	1.45618	0.0746952	19.495	1.21094e-84	1.99779e-83	sig		KMT5C	1389	-1.67588	0.116833	-14.3442	1.1581e-46	1.75564e-45	sig		TMC1	18.3522	1.67278	0.371676	4.50063	6.77516e-06	3.81658e-05	sig
NUP210	12988.5	-1.38721	0.0712007	-19.4831	1.52817e-84	2.51974e-83	sig		ANKFY1	9206.69	1.71623	0.11972	14.3354	1.31519e-46	1.99275e-45	sig		ZC3HAV1L	306.699	1.35502	0.301417	4.4955	6.94061e-06	3.9055e-05	sig
TAF4B	500.335	-2.01426	0.103431	-19.4745	1.80528e-84	2.97336e-83	sig		RP11-432J24.3	458.362	-3.52742	0.246076	-14.3347	1.32843e-46	2.01175e-45	sig		PARD6A	63.4451	1.20668	0.268533	4.49361	7.00264e-06	3.93868e-05	sig
C12orf29	1398.3	-1.44765	0.0743398	-19.4734	1.84564e-84	3.03815e-83	sig		UCN2	317.393	-2.37483	0.16569	-14.333	1.3615e-46	2.06077e-45	sig		DGKZP1	125.932	1.03557	0.230457	4.49354	7.00491e-06	3.93909e-05	sig
GUCY1B3	790.533	2.14655	0.110261	19.4679	2.05608e-84	3.38268e-83	sig		CDKN1A	202009	1.67363	0.116802	14.3288	1.44678e-46	2.18872e-45	sig		GCM1	21.9757	-1.76157	0.392034	-4.49343	7.00859e-06	3.9403e-05	sig
SC5D	3002.47	1.42527	0.0732255	19.4642	2.21047e-84	3.63468e-83	sig		FHL1	1516.18	-1.28404	0.0896307	-14.3259	1.5069e-46	2.27849e-45	sig		RNU6ATAC18P	21.2615	-1.64387	0.366274	-4.48808	7.18663e-06	4.03333e-05	sig
TIMP1	41248.2	3.42926	0.176225	19.4596	2.41805e-84	3.97381e-83	sig		MIR600HG	735.322	-1.57687	0.110076	-14.3253	1.51971e-46	2.29666e-45	sig		CPA4	21.9085	2.28975	0.51068	4.48373	7.335e-06	4.11301e-05	sig
AKIRIN2	15040.8	2.12334	0.109173	19.4492	2.95831e-84	4.85898e-83	sig		RAB3D	458.379	-2.59655	0.181286	-14.323	1.57266e-46	2.37544e-45	sig		HAMP	29.3687	-1.48396	0.331091	-4.48203	7.3937e-06	4.14412e-05	sig
PLA2G15	4936.63	2.59102	0.133257	19.4439	3.28431e-84	5.39146e-83	sig		AP000476.1	579.493	1.96538	0.137226	14.3222	1.59043e-46	2.40105e-45	sig		RP4-641G12.3	48.3393	-1.39068	0.311139	-4.46962	7.8357e-06	4.3823e-05	sig
LINC01133	170.057	-4.46122	0.229533	-19.4361	3.82186e-84	6.27042e-83	sig		RGS2	16360.1	-1.66411	0.116193	-14.322	1.59428e-46	2.40562e-45	sig		PHYHD1	27.3507	-1.70515	0.381908	-4.46481	8.01386e-06	4.4722e-05	sig
PAG1	9128.3	2.0995	0.108082	19.4251	4.73358e-84	7.76198e-83	sig		RP11-382A20.3	275.783	-2.84026	0.19839	-14.3165	1.72517e-46	2.60043e-45	sig		SORBS1	36.0312	1.50285	0.337085	4.45836	8.25885e-06	4.59893e-05	sig
PYGB	12669.8	1.76341	0.0908166	19.4173	5.5142e-84	9.03702e-83	sig		NCKAP5L	183.32	-2.53398	0.177066	-14.3109	1.86945e-46	2.81644e-45	sig		CHST15	21.0362	-1.52995	0.343178	-4.4582	8.26525e-06	4.6015e-05	sig
RAB1A	30932.1	1.33317	0.0686661	19.4153	5.73521e-84	9.39406e-83	sig		NNT-AS1	1356.98	-1.02671	0.0717492	-14.3097	1.9027e-46	2.86506e-45	sig		RP11-12A2.1	97.6843	1.04631	0.235234	4.44796	8.6689e-06	4.81578e-05	sig
SLC22A18	1779.9	2.27405	0.117138	19.4135	5.93099e-84	9.70938e-83	sig		TEFM	1045.76	1.27788	0.0893233	14.3063	1.99886e-46	3.00831e-45	sig		SMIM5	58.4916	-1.15302	0.259403	-4.44489	8.79378e-06	4.87883e-05	sig
ZBTB7C	333.761	6.84585	0.352751	19.407	6.73086e-84	1.10128e-82	sig		ADGRA2	299.723	-1.82326	0.127505	-14.2995	2.20335e-46	3.31434e-45	sig		WFDC1	59.5099	1.25294	0.282185	4.44013	8.99027e-06	4.98032e-05	sig
CENPQ	1931.94	-2.33151	0.120209	-19.3955	8.41791e-84	1.37655e-82	sig		IER5	4658.6	1.54072	0.107754	14.2985	2.23523e-46	3.36057e-45	sig		KCTD19	14.6402	-2.41677	0.544427	-4.43911	9.0332e-06	5.00302e-05	sig
ST8SIA5	649.779	2.18874	0.112866	19.3923	8.9559e-84	1.46372e-82	sig		CDR2L	2376.24	-1.61135	0.112708	-14.2966	2.2961e-46	3.4503e-45	sig		RP11-810P12.7	74.7052	-1.01236	0.228668	-4.42721	9.54609e-06	5.27231e-05	sig
FAP	556.192	2.23247	0.115131	19.3906	9.25605e-84	1.51194e-82	sig		KLHL4	1245.03	-1.8057	0.126373	-14.2887	2.57504e-46	3.86747e-45	sig		HIST1H3H	70.7902	1.10066	0.248678	4.42607	9.59657e-06	5.29905e-05	sig
PELI1	2300.97	1.91808	0.0989644	19.3815	1.1052e-83	1.80431e-82	sig		ANKRD13D	7007.08	-1.42738	0.0999188	-14.2854	2.69717e-46	4.04673e-45	sig		RP11-753N8.1	16.8609	2.26544	0.512085	4.42395	9.69137e-06	5.35024e-05	sig
NUDT21	9352	-1.06035	0.0547132	-19.3803	1.13288e-83	1.84849e-82	sig		CAMK4	345.654	1.96194	0.137371	14.2821	2.83146e-46	4.24603e-45	sig		KLHL1	14.4983	3.10938	0.703764	4.4182	9.95242e-06	5.48376e-05	sig
ZNF239	222.666	-3.09205	0.159595	-19.3744	1.26982e-83	2.07079e-82	sig		CCDC71L	1216.81	1.3262	0.092911	14.2738	3.18586e-46	4.77502e-45	sig		ORM2	39.088	-1.41184	0.31983	-4.41435	1.01312e-05	5.57034e-05	sig
TMOD1	373.854	-2.14035	0.110474	-19.3743	1.27117e-83	2.07186e-82	sig		MAZ	2507.89	-1.39493	0.0977805	-14.266	3.56669e-46	5.34308e-45	sig		MIP	29.905	1.46836	0.332707	4.41339	1.01767e-05	5.59412e-05	sig
EBF3	292.391	-3.73158	0.192609	-19.3739	1.28266e-83	2.08944e-82	sig		KIF18B	1835.27	-1.80367	0.126561	-14.2514	4.39099e-46	6.57116e-45	sig		AATBC	58.1496	-1.1601	0.262951	-4.41184	1.02497e-05	5.63188e-05	sig
PCDHGA10	652.362	2.22183	0.114688	19.3728	1.3088e-83	2.13085e-82	sig		FRMD4A	1770.29	-2.85926	0.200707	-14.2459	4.75337e-46	7.10616e-45	sig		UPK3B	45.8342	-1.30257	0.296199	-4.39762	1.09447e-05	5.99528e-05	sig
ZNF432	2564.48	1.62662	0.0840352	19.3564	1.79925e-83	2.92774e-82	sig		PDLIM7	11034.6	-1.64379	0.115505	-14.2314	5.85405e-46	8.7427e-45	sig		RGMB-AS1	12.2564	2.30922	0.525417	4.39503	1.10755e-05	6.06099e-05	sig
SUSD2	344.561	5.809	0.300349	19.3408	2.43494e-83	3.95998e-82	sig		CABLES1	326.272	-1.96567	0.13818	-14.2255	6.3645e-46	9.50014e-45	sig		FHIT	50.3924	-1.07697	0.245585	-4.38532	1.15815e-05	6.31234e-05	sig
SORD	1682.91	-1.75259	0.0906719	-19.3289	3.06892e-83	4.98829e-82	sig		C21orf2	1473.38	1.25149	0.0879862	14.2237	6.52858e-46	9.74008e-45	sig		TIMM8AP1	14.532	1.81381	0.414322	4.37778	1.19893e-05	6.52214e-05	sig
UBTD1	1975.81	2.97084	0.15384	19.3113	4.31796e-83	7.01084e-82	sig		MTHFD2	30631.5	1.07884	0.0758846	14.2169	7.19977e-46	1.07359e-44	sig		RP11-1275H24.1	45.4723	-1.30922	0.299192	-4.37585	1.2096e-05	6.57739e-05	sig
PDZD7	2324.7	-1.27031	0.0658014	-19.3053	4.84958e-83	7.86971e-82	sig		CAT	6394.88	-1.09997	0.0774217	-14.2075	8.23606e-46	1.22749e-44	sig		FAM19A3	15.9728	1.83956	0.420904	4.3705	1.23965e-05	6.72941e-05	sig
LIMK2	5393.09	-1.69031	0.0875599	-19.3047	4.9064e-83	7.95757e-82	sig		CALHM2	676.504	-1.4626	0.102948	-14.2071	8.27557e-46	1.23275e-44	sig		RP11-175P13.2	17.4045	1.66914	0.382151	4.36775	1.25535e-05	6.81034e-05	sig
CDT1	2625.25	-3.1801	0.164751	-19.3025	5.12105e-83	8.30119e-82	sig		TRADD	1968.2	2.36551	0.166571	14.2012	9.00723e-46	1.34037e-44	sig		TBC1D29	42.1144	1.51646	0.347617	4.36244	1.28617e-05	6.96431e-05	sig
KLC4	2318.15	1.37277	0.0711746	19.2873	6.86067e-83	1.1115e-81	sig		SYTL1	1067.34	-2.07674	0.146306	-14.1945	9.90574e-46	1.47258e-44	sig		LINC00243	17.2309	-3.05888	0.701217	-4.36224	1.28736e-05	6.96635e-05	sig
SYT7	472.403	7.11307	0.368874	19.2832	7.43517e-83	1.20392e-81	sig		LITAF	22395.7	1.28406	0.0904727	14.1928	1.01473e-45	1.50772e-44	sig		CUBN	39.7057	1.23144	0.28231	4.362	1.28881e-05	6.9727e-05	sig
HELB	5403.34	-1.70752	0.0886002	-19.2722	9.19448e-83	1.48798e-81	sig		TMEM140	1451.08	2.27096	0.160072	14.1871	1.10083e-45	1.63482e-44	sig		AC062029.1	46.9016	1.05717	0.242448	4.36042	1.29812e-05	7.0211e-05	sig
YPEL3	481.32	3.28496	0.170489	19.2678	1.00069e-82	1.61858e-81	sig		HEY1	442.437	-1.64557	0.116022	-14.1833	1.16218e-45	1.72417e-44	sig		CHODL	44.7943	1.37282	0.314844	4.3603	1.29884e-05	7.02251e-05	sig
TTC5	1071.82	-1.40617	0.0729902	-19.2653	1.05142e-82	1.69971e-81	sig		RP11-1094M14.5	75.1465	6.08925	0.429492	14.1778	1.25719e-45	1.86418e-44	sig		ANKRD66	55.6478	-1.05259	0.241539	-4.35785	1.31347e-05	7.09281e-05	sig
C1QTNF6	270.678	2.99399	0.155436	19.2619	1.12159e-82	1.81217e-81	sig		CTC1	1651.77	-1.09331	0.0771252	-14.1758	1.29354e-45	1.91709e-44	sig		AC004057.1	247.084	1.06334	0.244035	4.35732	1.31662e-05	7.10821e-05	sig
S100A11	92502	2.79219	0.144977	19.2596	1.17335e-82	1.89476e-81	sig		SPSB1	7175.74	1.20891	0.0852825	14.1754	1.30122e-45	1.9275e-44	sig		ST7-AS1	41.2155	-1.419	0.325761	-4.35597	1.32481e-05	7.1494e-05	sig
RNF207	212.32	-2.7346	0.141997	-19.2581	1.20775e-82	1.94925e-81	sig		NAGK	6239.6	1.17868	0.0831895	14.1686	1.43398e-45	2.12307e-44	sig		NPM2	35.5155	-1.43138	0.328662	-4.35518	1.32955e-05	7.1735e-05	sig
RP5-862P8.2	1492.44	-1.53695	0.079838	-19.2509	1.38844e-82	2.23967e-81	sig		CACNA1I	69.97	5.89389	0.416256	14.1593	1.6364e-45	2.42154e-44	sig		ABCC6P2	20.2797	-1.93362	0.443991	-4.35509	1.33015e-05	7.1752e-05	sig
MAST3	1786.06	1.59986	0.083175	19.2348	1.89167e-82	3.04976e-81	sig		S100A3	266.724	2.07315	0.146532	14.1481	1.91983e-45	2.83951e-44	sig		FRMPD3	18.9043	1.90316	0.437106	4.35401	1.3367e-05	7.20906e-05	sig
BST2	50822.1	3.1992	0.166372	19.2293	2.10551e-82	3.39083e-81	sig		CACNB4	1212.6	-2.34949	0.166176	-14.1386	2.19707e-45	3.24792e-44	sig		IGLON5	14.2909	1.85293	0.426563	4.34386	1.40003e-05	7.53795e-05	sig
PRR32	216.774	3.47212	0.180576	19.228	2.15682e-82	3.47159e-81	sig		ZNF25	1117.26	-1.3911	0.0983914	-14.1384	2.20082e-45	3.25182e-44	sig		BNIPL	53.4337	-1.0712	0.246634	-4.34328	1.40368e-05	7.55441e-05	sig
C5orf30	856.011	-1.82423	0.0949058	-19.2215	2.44507e-82	3.93341e-81	sig		DOPEY1	3930.11	2.70755	0.191515	14.1376	2.22762e-45	3.28975e-44	sig		SPEG	21.9853	1.46322	0.337009	4.3418	1.41321e-05	7.60092e-05	sig
GSG1	270.093	3.78496	0.196937	19.2191	2.55955e-82	4.11535e-81	sig		SMG9	3423.95	1.0385	0.0734738	14.1344	2.3325e-45	3.44115e-44	sig		PIK3CD-AS1	209.039	1.24473	0.286919	4.33827	1.43607e-05	7.71256e-05	sig
RRP7BP	724.063	-1.74392	0.09077	-19.2126	2.90491e-82	4.66811e-81	sig		CASS4	4397.33	-1.11586	0.0789548	-14.1329	2.37964e-45	3.50891e-44	sig		ST18	40.7268	1.33178	0.307186	4.33542	1.45479e-05	7.80496e-05	sig
FAM92A1	2244.25	-1.27155	0.0661859	-19.2118	2.94836e-82	4.73538e-81	sig		GATA2-AS1	1611.11	-1.10178	0.0779597	-14.1327	2.38935e-45	3.52145e-44	sig		PLSCR2	54.5645	-1.46463	0.338105	-4.33187	1.47849e-05	7.92713e-05	sig
NUP35	1037.83	-2.02739	0.105542	-19.2093	3.09413e-82	4.96681e-81	sig		NEK8	370.891	1.34805	0.0954568	14.1221	2.7767e-45	4.08821e-44	sig		MGAT4C	67.4084	2.20966	0.510144	4.33144	1.48138e-05	7.94098e-05	sig
RP11-327E2.5	213.813	3.39337	0.176717	19.2023	3.54061e-82	5.68046e-81	sig		MAML3	316.669	-3.14094	0.222454	-14.1195	2.87928e-45	4.23709e-44	sig		EYA1	55.9442	1.18343	0.27336	4.32919	1.49658e-05	8.01409e-05	sig
N4BP2L1	2347.98	1.85623	0.0967382	19.1882	4.64366e-82	7.44614e-81	sig		ZNF440	1069.48	-1.08888	0.0771227	-14.1188	2.90873e-45	4.27828e-44	sig		XXbac-BPG308K3.5	23.0379	-2.04194	0.471794	-4.32804	1.50439e-05	8.05426e-05	sig
CXADR	204.235	2.82955	0.147488	19.185	4.9433e-82	7.92234e-81	sig		PLK3	11903	1.22538	0.0868127	14.1153	3.05904e-45	4.49708e-44	sig		PRELID2P1	33.9615	-2.24231	0.518666	-4.32322	1.5377e-05	8.22742e-05	sig
PITPNM1	5896.81	1.65885	0.0865202	19.173	6.22467e-82	9.96517e-81	sig		MRI1	980.613	-1.44115	0.102141	-14.1095	3.32075e-45	4.87937e-44	sig		SNORD99	68.7194	1.03716	0.240744	4.30816	1.64621e-05	8.76057e-05	sig
E2F1	2010.31	-3.00251	0.156607	-19.1723	6.31165e-82	1.0099e-80	sig		ADIRF-AS1	1328.58	-1.45673	0.10333	-14.0979	3.9131e-45	5.74394e-44	sig		RP11-333E1.1	29.761	1.35511	0.314606	4.30731	1.6525e-05	8.79041e-05	sig
STX2	2104	1.15503	0.0602562	19.1687	6.76328e-82	1.08158e-80	sig		CEACAM1	89.5813	4.31504	0.306112	14.0963	4.00251e-45	5.87223e-44	sig		ABCA9	89.6549	-1.0859	0.252193	-4.30582	1.6637e-05	8.84817e-05	sig
GALNT6	1595.16	1.49289	0.0778844	19.1681	6.83905e-82	1.09311e-80	sig		PTPRS	638.939	-1.3503	0.0959378	-14.0748	5.42638e-45	7.95723e-44	sig		NPPC	33.3605	-1.28467	0.298429	-4.30478	1.67154e-05	8.88432e-05	sig
NR3C1	19373.6	1.7241	0.0900054	19.1555	8.7099e-82	1.39138e-80	sig		INPP4A	5155.5	-1.29203	0.0918023	-14.0741	5.48036e-45	8.03235e-44	sig		CTD-2382E5.6	20.996	2.66249	0.618562	4.30432	1.67502e-05	8.89917e-05	sig
TRPM8	239.248	5.94589	0.310471	19.1512	9.45845e-82	1.51015e-80	sig		CEP131	1278.85	-1.49449	0.10619	-14.0738	5.50651e-45	8.06662e-44	sig		RP11-460N20.7	33.7742	-1.20125	0.279138	-4.30342	1.68184e-05	8.92985e-05	sig
RP11-299G20.5	158.102	4.05661	0.212003	19.1346	1.29963e-81	2.07389e-80	sig		LNPEP	11786.2	1.48507	0.105571	14.067	6.05942e-45	8.87214e-44	sig		DNAH3	11.023	3.52552	0.819475	4.30217	1.69136e-05	8.9767e-05	sig
CCDC57	6079.73	1.84711	0.0965335	19.1344	1.30577e-81	2.08258e-80	sig		TXNRD1	28762.9	1.28079	0.091085	14.0615	6.5457e-45	9.57932e-44	sig		AC055876.1	30.3319	-1.54391	0.359329	-4.29666	1.73395e-05	9.18942e-05	sig
PLXNA1	6504.84	1.07084	0.0560295	19.1121	2.00186e-81	3.19106e-80	sig		DAXX	12446.5	1.2522	0.0891007	14.0538	7.30446e-45	1.06844e-43	sig		DBH	19.0735	1.71619	0.399455	4.29632	1.73657e-05	9.19764e-05	sig
OSGIN2	10947.5	1.14059	0.0596852	19.1101	2.0797e-81	3.31337e-80	sig		RAMP1	314.375	-2.20015	0.156609	-14.0487	7.84967e-45	1.14761e-43	sig		DDX11-AS1	55.2637	1.02143	0.238296	4.2864	1.81595e-05	9.58642e-05	sig
WEE1	2825.65	-1.32986	0.069597	-19.108	2.16669e-81	3.45011e-80	sig		UBL4A	3185.8	-2.05019	0.146196	-14.0236	1.11789e-44	1.6327e-43	sig		IMPG2	75.5691	-1.05564	0.246584	-4.28107	1.85996e-05	9.79462e-05	sig
PTCRA	1318.68	1.69408	0.0886617	19.1072	2.20026e-81	3.50168e-80	sig		JAG2	3415.14	-1.26393	0.0901999	-14.0126	1.30617e-44	1.90578e-43	sig		KRT16P1	10.7412	2.32805	0.544076	4.27891	1.87814e-05	9.87819e-05	sig
CDH24	2863.54	1.38727	0.0726188	19.1034	2.36427e-81	3.7607e-80	sig		PSME2	22522.8	2.09879	0.149814	14.0093	1.36775e-44	1.99464e-43	sig		RP11-400N13.3	28.9626	1.57787	0.368839	4.27793	1.88637e-05	9.91945e-05	sig
ORC3	2684.67	-1.21611	0.0636659	-19.1014	2.45785e-81	3.90745e-80	sig		INSL6	81.2023	3.66593	0.261891	13.9979	1.60557e-44	2.33794e-43	sig		GZMM	35.6589	-1.29906	0.303754	-4.2767	1.89685e-05	9.97253e-05	sig
PML	16961.7	1.27012	0.0665162	19.095	2.77978e-81	4.41689e-80	sig		LYL1	2324.84	-2.36108	0.168751	-13.9914	1.75794e-44	2.55598e-43	sig		C9orf50	33.9984	-1.24397	0.290991	-4.27495	1.91181e-05	0.00010047	sig
TMEM173	7513.66	-1.9515	0.102266	-19.0826	3.52145e-81	5.59238e-80	sig		RP11-1C8.7	86.9506	3.28323	0.234691	13.9895	1.80573e-44	2.62416e-43	sig		MTND5P1	10.767	-3.21879	0.753042	-4.27438	1.91669e-05	0.000100686	sig
JADE1	2659.38	-1.35198	0.0708511	-19.082	3.56514e-81	5.65873e-80	sig		OSM	287.662	-2.42986	0.173774	-13.9829	1.9819e-44	2.8773e-43	sig		DNAH10	105.417	1.06881	0.250507	4.26659	1.98482e-05	0.00010401	sig
EMB	9620.06	-1.68912	0.088524	-19.0809	3.63923e-81	5.77325e-80	sig		UTP20	2514.65	1.65913	0.11866	13.9822	2.00234e-44	2.90553e-43	sig		RP11-400L8.2	98.0274	-1.23679	0.290013	-4.26461	2.00256e-05	0.000104854	sig
PAX5	2078.26	3.41525	0.179003	19.0793	3.75589e-81	5.95514e-80	sig		MB21D2	62.5831	3.77081	0.269848	13.9738	2.25146e-44	3.26541e-43	sig		PLCB4	33.0474	-2.22171	0.522511	-4.25199	2.11883e-05	0.000110626	sig
PLAC9	286.01	5.26857	0.276191	19.0758	4.01219e-81	6.35812e-80	sig		HES6	2227.8	-2.475	0.177163	-13.9702	2.36939e-44	3.43303e-43	sig		MGC39584	95.7755	-1.07239	0.252283	-4.25073	2.13076e-05	0.000111204	sig
BCAS3	793.237	1.50497	0.078933	19.0665	4.79755e-81	7.59863e-80	sig		EPHA7	211.619	2.13687	0.152985	13.9678	2.44967e-44	3.54758e-43	sig		KLRD1	41.1653	1.31201	0.309641	4.23719	2.26337e-05	0.000117646	sig
NUP205	8414.95	-1.64679	0.0863849	-19.0634	5.08708e-81	8.04863e-80	sig		FADS1	10786.2	-1.19855	0.0858939	-13.9538	2.98172e-44	4.31166e-43	sig		KRR1P1	100.37	-1.05866	0.249873	-4.23678	2.26745e-05	0.000117811	sig
FANCA	2652.08	-1.91956	0.100697	-19.0628	5.14397e-81	8.13432e-80	sig		ADAR	93129.3	1.27545	0.0914427	13.9481	3.23129e-44	4.67023e-43	sig		ABC13-47488600E17.1	81.3622	-1.24547	0.294421	-4.23024	2.33447e-05	0.000121024	sig
MAST2	4239.21	1.37919	0.0723613	19.0598	5.45156e-81	8.61613e-80	sig		ZNF277	2907.88	1.31616	0.094384	13.9447	3.38727e-44	4.89082e-43	sig		GPX3	90.3222	1.29196	0.305527	4.22862	2.35128e-05	0.000121822	sig
TAF5	1291.54	-1.49177	0.0783217	-19.0467	7.00148e-81	1.1054e-79	sig		NLRX1	3264.28	-1.34263	0.096315	-13.94	3.61813e-44	5.22157e-43	sig		RP11-563J2.3	40.5178	-1.07809	0.254984	-4.22806	2.35711e-05	0.000122075	sig
FAM72D	404.94	-2.70587	0.142084	-19.0442	7.34201e-81	1.15855e-79	sig		OGG1	3159.75	-1.12797	0.0809682	-13.9311	4.10149e-44	5.91621e-43	sig		RP11-484L8.1	37.9769	1.35777	0.321403	4.22452	2.39451e-05	0.000123812	sig
SLITRK4	1433.28	1.52629	0.0802612	19.0165	1.24587e-80	1.96491e-79	sig		ERCC2	2700.24	-1.63644	0.117485	-13.929	4.22356e-44	6.08927e-43	sig		EIF5AL1	95.6656	1.16717	0.276339	4.22367	2.40351e-05	0.000124227	sig
PTPN21	873.818	2.44408	0.128533	19.0152	1.27576e-80	2.01098e-79	sig		SLC19A1	1896.41	-2.22815	0.160092	-13.9179	4.93089e-44	7.10555e-43	sig		ACTL10	53.8268	1.14076	0.270349	4.21957	2.44767e-05	0.000126332	sig
EXOSC3	4349.47	-1.81335	0.0954404	-18.9999	1.70985e-80	2.69239e-79	sig		WDR12	4673.1	-1.02453	0.0736317	-13.9143	5.18655e-44	7.47027e-43	sig		RP11-557H15.4	47.0453	-1.03546	0.24585	-4.21177	2.53375e-05	0.000130434	sig
F8	710.271	1.64869	0.0867774	18.9991	1.734e-80	2.72896e-79	sig		GPR34	117.621	-3.47164	0.249777	-13.899	6.42741e-44	9.25293e-43	sig		TLR3	61.2508	-1.46547	0.348052	-4.21049	2.54815e-05	0.00013107	sig
THSD1	209.2	3.27975	0.172738	18.9869	2.18785e-80	3.44141e-79	sig		ZNF773	663.695	-1.17773	0.08477	-13.8932	6.96252e-44	1.00183e-42	sig		L1CAM	35.8024	-1.47682	0.350819	-4.20963	2.55789e-05	0.000131519	sig
HAUS5	1399.18	-1.51972	0.0800586	-18.9826	2.3742e-80	3.73255e-79	sig		NEDD1	1457.61	1.06559	0.0767341	13.8868	7.62083e-44	1.09548e-42	sig		CPXM1	364.965	1.03337	0.245544	4.20852	2.57053e-05	0.000132116	sig
SNAI3	1711.3	2.72364	0.143482	18.9824	2.38293e-80	3.7443e-79	sig		PCK2	5781.55	-1.92932	0.13897	-13.8829	8.03804e-44	1.15488e-42	sig		PAK6	25.3706	1.2702	0.301991	4.20608	2.59838e-05	0.00013344	sig
SMC2	4009.15	-2.41721	0.127409	-18.972	2.90758e-80	4.56386e-79	sig		RPS6KC1	1791.06	1.13065	0.0814564	13.8804	8.3292e-44	1.19612e-42	sig		NBPF17P	13.0006	-2.29481	0.545793	-4.20454	2.61609e-05	0.000134189	sig
LTK	1087.32	-1.92794	0.101751	-18.9477	4.61545e-80	7.23695e-79	sig		LINC00094	361.393	-2.10466	0.151667	-13.8768	8.75496e-44	1.25665e-42	sig		INSRR	32.6401	1.5887	0.377885	4.20418	2.62034e-05	0.000134353	sig
PUS7	1721.18	-1.82795	0.096589	-18.925	7.09602e-80	1.11206e-78	sig		RP11-288L9.4	934.276	2.01876	0.145628	13.8625	1.06956e-43	1.53293e-42	sig		LINC00528	96.7424	1.08129	0.257303	4.2024	2.64095e-05	0.000135356	sig
ARHGAP27	5365.3	1.07664	0.0569024	18.9208	7.68734e-80	1.20409e-78	sig		NUF2	3815.07	-1.45774	0.10521	-13.8555	1.17829e-43	1.68711e-42	sig		LIPM	12.4544	5.52919	1.31633	4.20045	2.66391e-05	0.000136451	sig
TMEM158	2671.66	3.18554	0.168416	18.9147	8.62323e-80	1.34997e-78	sig		SORCS2	533.558	-1.35215	0.0975944	-13.8548	1.19011e-43	1.70319e-42	sig		RP1-242N11.1	17.7681	1.97001	0.469066	4.19987	2.67071e-05	0.000136772	sig
MKI67	11198.1	-3.01237	0.159353	-18.9037	1.06289e-79	1.66308e-78	sig		ENAH	850.386	-1.92431	0.1389	-13.8539	1.20407e-43	1.72233e-42	sig		HM13-AS1	35.7107	-1.23178	0.293496	-4.19694	2.70543e-05	0.000138412	sig
RAB27A	4211.48	-1.28157	0.067806	-18.9006	1.12834e-79	1.76457e-78	sig		IL10	63.2499	4.01871	0.290218	13.8472	1.32182e-43	1.88799e-42	sig		PAPPA2	33.1783	-1.74194	0.415174	-4.19569	2.7204e-05	0.000139123	sig
BCAT1	26902	1.28468	0.0679817	18.8975	1.19634e-79	1.86906e-78	sig		CD86	161.911	2.7532	0.198869	13.8443	1.37709e-43	1.96596e-42	sig		AC002059.10	24.305	1.78002	0.424274	4.19545	2.72334e-05	0.000139245	sig
MASTL	3359.82	-1.3181	0.0697628	-18.894	1.27677e-79	1.99355e-78	sig		STK39	903.977	-1.16075	0.0838463	-13.8437	1.38824e-43	1.98091e-42	sig		CTD-2555K7.2	33.4591	1.13329	0.270242	4.19362	2.74539e-05	0.000140289	sig
ERI2	1448.2	-1.66372	0.0880588	-18.8933	1.29414e-79	2.0196e-78	sig		NRP2	335.587	10.1016	0.72989	13.8399	1.46318e-43	2.08682e-42	sig		CYS1	37.8254	-1.19264	0.28476	-4.18823	2.81134e-05	0.000143545	sig
TBX18	4914.56	-1.64581	0.0871126	-18.8929	1.30422e-79	2.03427e-78	sig		SPINT1	1440.6	-1.83281	0.132458	-13.8369	1.52652e-43	2.17503e-42	sig		PLEKHG4B	11.0292	2.26832	0.5421	4.18432	2.86021e-05	0.000145895	sig
AIF1	1727.36	-2.83809	0.15024	-18.8904	1.36913e-79	2.13439e-78	sig		BLVRA	4171.31	1.78676	0.129201	13.8293	1.6968e-43	2.41529e-42	sig		LINC01619	60.4385	1.18319	0.283027	4.18049	2.90888e-05	0.000148231	sig
EHHADH	653.863	-1.78179	0.0943905	-18.8768	1.7712e-79	2.75975e-78	sig		PRX	314.737	-1.97572	0.142953	-13.8208	1.91027e-43	2.71782e-42	sig		AC079630.4	54.9897	1.10905	0.265357	4.17948	2.92179e-05	0.000148829	sig
C19orf71	695.386	2.08158	0.110351	18.8632	2.29007e-79	3.56634e-78	sig		SEMA3C	556.25	1.61777	0.117077	13.818	1.9852e-43	2.82305e-42	sig		CFAP157	66.4625	1.06987	0.256202	4.1759	2.96809e-05	0.000150948	sig
VSIG10	717.686	-1.75221	0.0929398	-18.8532	2.76629e-79	4.30571e-78	sig		PIPOX	460.974	-1.50667	0.109123	-13.8071	2.31058e-43	3.28255e-42	sig		LINC01311	60.4649	1.20572	0.289844	4.15989	3.18399e-05	0.000161226	sig
GANC	2268.55	-2.03098	0.107743	-18.8502	2.92827e-79	4.55545e-78	sig		RP11-90L1.8	101.257	2.99745	0.217156	13.8032	2.43918e-43	3.46356e-42	sig		SLC22A20	34.3559	-1.23007	0.295772	-4.15885	3.1986e-05	0.00016187	sig
HDAC1	11634.9	-1.5778	0.0837374	-18.8422	3.40368e-79	5.29227e-78	sig		TUBG2	807.366	-1.36325	0.098781	-13.8008	2.52106e-43	3.57809e-42	sig		FCGR3A	24.613	-2.06041	0.495426	-4.15886	3.19842e-05	0.00016187	sig
NT5DC1	1204.77	-1.62391	0.0861895	-18.8412	3.47115e-79	5.39434e-78	sig		FRAT1	919.148	-2.03469	0.147466	-13.7977	2.63178e-43	3.73342e-42	sig		RP11-284N8.3	187.204	-1.25219	0.302223	-4.14325	3.42411e-05	0.000172434	sig
PHLDA2	3150.6	2.89609	0.15376	18.8351	3.89378e-79	6.04798e-78	sig		IRX3	4593.67	-1.4084	0.102156	-13.7867	3.06461e-43	4.3432e-42	sig		PAQR9	32.577	1.83656	0.443304	4.1429	3.42942e-05	0.000172667	sig
PATZ1	1749.24	-1.46348	0.077709	-18.8329	4.06286e-79	6.30729e-78	sig		TUBD1	585.945	1.26698	0.091921	13.7834	3.21001e-43	4.54483e-42	sig		PLPP2	34.5765	-1.19183	0.288966	-4.12446	3.71601e-05	0.0001862	sig
ATP6AP1	29721.5	2.29611	0.121934	18.8307	4.22828e-79	6.56067e-78	sig		SMU1	7577.72	1.05293	0.0764297	13.7765	3.52967e-43	4.99015e-42	sig		RFPL3S	45.9017	-1.22351	0.296955	-4.12019	3.78562e-05	0.000189598	sig
TBC1D17	14312.3	2.4407	0.129632	18.828	4.45625e-79	6.91078e-78	sig		PLS1	1395.87	-1.18361	0.0859331	-13.7736	3.67272e-43	5.18736e-42	sig		CTD-3216D2.5	15.8679	1.93146	0.469604	4.11296	3.90618e-05	0.000195332	sig
ATP2A1	417.571	1.94536	0.103366	18.8201	5.16639e-79	8.00791e-78	sig		FMR1	5068.29	1.38645	0.100687	13.7699	3.86537e-43	5.45418e-42	sig		ADCY10	28.6546	-1.50589	0.366376	-4.11023	3.95265e-05	0.000197553	sig
PDGFRA	401.545	4.31602	0.229336	18.8196	5.21653e-79	8.08141e-78	sig		ANP32A	20066	-1.50911	0.109659	-13.7619	4.31841e-43	6.09048e-42	sig		RORB	204.918	-1.18027	0.287294	-4.10823	3.98694e-05	0.000199099	sig
MINA	779.73	-1.50292	0.0798888	-18.8126	5.95474e-79	9.22023e-78	sig		ZNF439	384.73	-2.26902	0.16489	-13.7609	4.38292e-43	6.17848e-42	sig		RP11-428J1.5	42.9372	1.18602	0.289174	4.1014	4.10661e-05	0.000204796	sig
GPR63	265.884	-2.28647	0.121545	-18.8117	6.0544e-79	9.36966e-78	sig		ZNF850	599.925	-1.93153	0.140425	-13.7549	4.75793e-43	6.70064e-42	sig		CLDN16	13.0753	2.81775	0.687777	4.0969	4.18724e-05	0.000208655	sig
ELK3	1775.83	1.39563	0.0741968	18.8099	6.26651e-79	9.69287e-78	sig		ANKRD18DP	416.747	1.6456	0.119699	13.7478	5.24808e-43	7.38735e-42	sig		RP1-193H18.2	22.503	5.10847	1.24964	4.08795	4.35196e-05	0.000216402	sig
VAT1	26641.8	2.3106	0.122876	18.8043	6.96134e-79	1.0762e-77	sig		IFI35	23604.2	2.05644	0.149591	13.7471	5.30203e-43	7.45969e-42	sig		RGS8	38.2783	-1.41154	0.345623	-4.08405	4.42572e-05	0.000219717	sig
PDK2	486.58	1.77555	0.0944517	18.7985	7.76249e-79	1.19943e-77	sig		TCFL5	872.816	-1.50714	0.109646	-13.7455	5.42035e-43	7.62248e-42	sig		RP11-326C3.2	42.0909	-1.08934	0.266822	-4.08266	4.45234e-05	0.000220923	sig
SEMA3C	556.25	5.93478	0.31571	18.7982	7.80826e-79	1.20588e-77	sig		ZNF800	3926.18	1.21003	0.0881387	13.7287	6.83655e-43	9.60941e-42	sig		KCNK10	35.6129	2.12398	0.52028	4.08237	4.45783e-05	0.00022111	sig
LTB	403.654	-2.74676	0.146146	-18.7946	8.3546e-79	1.28958e-77	sig		HMGA2	4854.95	-1.21028	0.0881983	-13.7223	7.46672e-43	1.04901e-41	sig		PRELID2	21.2331	1.68661	0.413179	4.08203	4.46433e-05	0.00022139	sig
PUM3	10309.5	-1.12808	0.0600736	-18.7783	1.13623e-78	1.75294e-77	sig		CDK18	1082.08	-1.16397	0.0848246	-13.7221	7.48869e-43	1.05159e-41	sig		RP11-6L6.2	49.2173	-1.17477	0.28781	-4.08175	4.46987e-05	0.000221622	sig
[truncated: 6,246 more rows]

## Sheet: Supplementary Table 3
Supplementary Table 3: Number of m6A and 5hmC peaks identified thprugh IP-Seq.
m6A-IP-Seq data	Number of Peaks		5hmC-IP-Seq data	Number of Peaks
Mo_1	14015		Mo_1	246
Mo_2	18261		Mo_2	557
[truncated: 10 more rows]

## Sheet: Supplementary Table 4
Supplementary Table 4: Lists of differentially translated genes between Mo and Mϕ, Mϕ and MLPS+IFN-γ and Mϕ and MIL-4+IL-13.
[truncated: 3,041 more rows]

[truncated: 2 more sheets: Supplementary Table 5, Supplementary Table 6]
